# Supplementary material for: The pathogenesis of mesothelioma is driven by a dysregulated translatome
Source: Nat Commun. 2021 Aug 13;12:4920. doi: 10.1038/s41467-021-25173-7 (PMC8363647; doi:10.1038/s41467-021-25173-7)
Supplement: Supplementary file 3 — Supplementary Data 1 [file 41467_2021_25173_MOESM3_ESM.xlsx]

## Sheet: filtered_rankprod_transEff
							up in T	up in T							down in T	down in T
Probe	Gene	Accession	calcMeanC	calcMeanT	calcFC=C/T	FC	Pfp	Pval	RankProd	RankProdRank	Bonferroni	Hochberg.FWER	BH.FDR	AveFC	Pfp	Pval	RankProd	RankProdRank	Bonferroni	Hochberg.FWER	BH.FDR
A_23_P49448	FA2H	NM_024306	-0.49235	3.61504	0.0580166	17.2364	0	0	31.8286	1	0	0	0	0.0493823	1	1	34813.5	35097	1	1	1
A_23_P79587	ALPP	NM_001632	-0.327808	3.11424	0.0920113	10.8682	0	0	145.84	2	0	0	0	0.064527	1.00097	1	33039.3	35063	1	1	1
A_23_P253896	NPNT	NM_001033047	-0.509638	2.86624	0.0963296	10.381	0	0	150.798	3	0	0	0	0.0857957	1.01668	0.999997	30421.3	34521	1	1	1
A_24_P302584	SOX11	NM_003108	-0.240424	3.0699	0.100807	9.9199	0	0	200.403	5	0	0	0	0.114227	1.00518	1	31989.5	34916	1	1	1
A_23_P379945	CCDC88C	NM_001080414	-0.506956	2.76255	0.1037	9.64317	0	0	196.876	4	0	0	0	0.084453	1.00375	1	32341.2	34966	1	1	1
A_23_P76914	SIX1	NM_005982	-0.966902	2.27097	0.106	9.43399	0	0	247.436	9	0	0	0	0.126776	1.00006	1	33959.5	35095	1	1	1
A_23_P324384	RPS4Y2	NM_001039567	-0.906213	2.22058	0.114483	8.73494	0	0	295.456	11	0	0	0	0.129127	1.01407	0.999999	30688.9	34610	1	1	1
A_21_P0000424	SNORD114-28	NR_003221	-3.44268	-0.317671	0.114625	8.72408	0	0	232.8	7	0	0	0	0.0814557	1.02568	0.999988	29618.2	34218	1	1	1
A_23_P124905	NPTX1	NM_002522	-0.521872	2.58488	0.116085	8.6144	0	0	302.29	15	0	0	0	0.112858	1.00286	1	32520.1	34997	1	1	1
A_23_P259314	RPS4Y1	NM_001008	-0.881273	2.20513	0.117733	8.49377	0	0	299.08	13	0	0	0	0.119405	1.01264	0.999999	30843.6	34659	1	1	1
A_23_P392384	AIF1L	NM_001185095	-0.337428	2.73857	0.118585	8.43275	0	0	301.07	14	0	0	0	0.145745	1.00251	1	32573.4	35009	1	1	1
A_23_P212159	NUP210	NM_024923	0.123907	3.17993	0.120239	8.31675	0	0	224.402	6	0	0	0	0.237235	1.08926	0.998447	25953	32171	1	1	1
A_21_P0000419	SNORD114-22	NR_003215	-3.26848	-0.21391	0.12036	8.30838	0	0	232.883	8	0	0	0	0.0689747	1.09655	0.997882	25603.2	31939	1	1	1
A_33_P3396214	KREMEN2	NM_172229	-0.760262	2.26319	0.122984	8.13112	0	0	357.92	20	0	0	0	0.1095	1.00157	1	32804.5	35042	1	1	1
A_23_P7402	PDZD2	NM_178140	-0.355341	2.66044	0.12364	8.088	0	0	297.392	12	0	0	0	0.111817	1.036	0.999961	28899	33876	1	1	1
A_21_P0000417	SNORD114-20	NR_003213	-3.16868	-0.156481	0.123947	8.06796	0	0	286.397	10	0	0	0	0.0750142	1.0788	0.999094	26504.9	32504	1	1	1
A_23_P100220	ESRP2	NM_024939	-0.00428027	2.99732	0.124861	8.0089	0	0	356.752	19	0	0	0	0.112867	1.00191	1	32696.8	35030	1	1	1
A_23_P83838	CA8	NM_004056	-0.295329	2.70622	0.124866	8.00857	0	0	312.154	16	0	0	0	0.0970081	1.00732	1	31628.6	34842	1	1	1
A_24_P28722	RSAD2	NM_080657	-0.457494	2.53938	0.125271	7.98267	0	0	343.187	18	0	0	0	0.133143	1.00386	1	32315.4	34962	1	1	1
A_23_P100220	ESRP2	NM_024939	-0.0306288	2.96436	0.125435	7.97229	0	0	381.15	21	0	0	0	0.112449	1.00026	1	33571	35088	1	1	1
A_33_P3849275	FHL1	NM_001159704	-0.805133	2.17687	0.126569	7.90085	0	0	388.149	22	0	0	0	0.118159	1.00611	1	31837.5	34884	1	1	1
A_33_P3280729	SHISA9	NM_001145204	-0.752691	2.12187	0.136355	7.33381	0	0	416.448	23	0	0	0	0.125197	1.05063	0.999857	28047.4	33401	1	1	1
A_23_P140876	ABCA3	NM_001089	0.656305	3.51592	0.137775	7.25819	0	0	423.316	24	0	0	0	0.194213	1.03109	0.999977	29221.8	34038	1	1	1
A_23_P100220	ESRP2	NM_024939	-0.0644146	2.76901	0.140299	7.12765	0	0	526.75	28	0	0	0	0.142565	1.0034	1	32402.6	34978	1	1	1
A_24_P220485	OLFML2A	NM_182487	0.249847	3.07729	0.140882	7.09814	0	0	480.387	25	0	0	0	0.127963	1.05137	0.999844	28001.2	33377	1	1	1
A_33_P3224331	DDX3Y	NM_001122665	-0.141861	2.6829	0.141144	7.08495	0	0	333.795	17	0	0	0	0.0955322	1.08974	0.998424	25936.6	32156	1	1	1
A_24_P376556	CYCS	NM_018947	-0.326574	2.49623	0.141336	7.07535	0	0	517.32	26	0	0	0	0.123238	1.00011	1	33763.5	35093	1	1	1
A_23_P329573	ITGB2	NM_000211	-0.701257	2.04605	0.148928	6.71463	0	0	528.824	29	0	0	0	0.160496	1.07272	0.999364	26831.6	32697	1	1	1
A_32_P213091	SHISA9	NM_001145205	-0.365175	2.33744	0.153614	6.50983	0	0	518.919	27	0	0	0	0.109956	1.06957	0.999476	27000.1	32797	1	1	1
A_23_P86216	PSMA5	NM_002790	0.186617	2.93638	0.148676	6.72605	0.000222222	2.84925e-07	636.996	45	0.01	0.00998746	0.000222222	0.130419	1.00031	1	33483.5	35086	1	1	1
A_23_P329573	ITGB2	NM_000211	-0.714109	1.96276	0.15638	6.39469	0.000227273	2.84925e-07	634.719	44	0.01	0.00998746	0.000222222	0.160045	1.05486	0.999798	27796.3	33265	1	1	1
A_21_P0000406	SNORD114-9	NR_003201	-2.8735	-0.279582	0.165636	6.03735	0.000232558	2.84925e-07	631.878	43	0.01	0.00998746	0.000222222	0.0961283	1.10016	0.997534	25428.6	31823	1	1	1
A_33_P3308105	GGH	NM_003878	0.444059	3.15465	0.152768	6.54588	0.000238095	2.84925e-07	631.674	42	0.01	0.00998746	0.000222222	0.132887	1.00111	1	32998.7	35058	1	1	1
A_33_P3347291	INMT	NM_001199219	-0.267455	2.30164	0.16851	5.93436	0.000243902	2.84925e-07	630.82	41	0.01	0.00998746	0.000222222	0.119001	1.09667	0.99787	25596.5	31935	1	1	1
A_23_P6935	CD47	NM_198793	0.495558	3.20915	0.15245	6.55952	0.00025	2.84925e-07	630.247	40	0.01	0.00998746	0.000222222	0.133975	1.0008	1	33122.7	35069	1	1	1
A_32_P123143	HCN1	NM_021072	-0.802129	1.90017	0.153648	6.50838	0.00025641	2.84925e-07	629.572	39	0.01	0.00998746	0.000222222	0.158594	1.04247	0.999934	28552.4	33665	1	1	1
A_23_P11995	PRDX1	NM_002574	0.946093	3.67448	0.150894	6.62717	0.000263158	2.84925e-07	621.959	38	0.01	0.00998746	0.000222222	0.132927	1.00054	1	33324.6	35078	1	1	1
A_33_P3290667	SELT	NM_016275	-0.163282	2.57102	0.150277	6.65439	0.00027027	2.84925e-07	606.208	37	0.01	0.00998746	0.000222222	0.12203	1.00143	1	32850.1	35047	1	1	1
A_23_P37441	B2M	NM_004048	-0.105196	2.63507	0.149658	6.68192	0.000277778	2.84925e-07	575.699	36	0.01	0.00998746	0.000222222	0.130981	1.00194	1	32693.7	35029	1	1	1
A_23_P63751	PRDX3	NM_006793	0.471715	3.19832	0.151081	6.61894	0.000285714	2.84925e-07	562.626	35	0.01	0.00998746	0.000222222	0.126004	1.00585	1	31872.2	34893	1	1	1
A_23_P100220	ESRP2	NM_024939	0.101379	2.94235	0.139567	7.16501	0.000294118	2.84925e-07	559.733	34	0.01	0.00998746	0.000222222	0.144826	1.00148	1	32846.5	35045	1	1	1
A_23_P58676	NPR3	NM_001204375	0.810369	3.62575	0.142065	7.03904	0.00030303	2.84925e-07	558.681	33	0.01	0.00998746	0.000222222	0.1407	1.00237	1	32608.5	35014	1	1	1
A_23_P329573	ITGB2	NM_000211	-0.813135	1.88581	0.154005	6.49329	0.0003125	2.84925e-07	555.951	32	0.01	0.00998746	0.000222222	0.152738	1.06775	0.999543	27114.4	32855	1	1	1
A_23_P100220	ESRP2	NM_024939	0.136126	2.91047	0.146164	6.84163	0.000322581	2.84925e-07	546.697	31	0.01	0.00998746	0.000222222	0.129448	1.01521	0.999998	30578.8	34571	1	1	1
A_23_P138655	CYP26A1	NM_057157	-0.110805	2.67981	0.144524	6.91927	0.000333333	2.84925e-07	540.251	30	0.01	0.00998746	0.000222222	0.145156	1.02478	0.999989	29691	34248	1	1	1
A_23_P37441	B2M	NM_004048	-0.0477043	2.62936	0.156359	6.39555	0.000416667	5.69849e-07	659.461	48	0.02	0.0199732	0.000416667	0.139935	1.00343	1	32397.3	34977	1	1	1
A_23_P11995	PRDX1	NM_002574	1.11309	3.82109	0.153043	6.53413	0.000425532	5.69849e-07	658.319	47	0.02	0.0199732	0.000416667	0.134066	1.00063	1	33275.3	35075	1	1	1
A_21_P0000148	NDUFB6	NM_002493	-0.106742	2.66667	0.146258	6.83724	0.000434783	5.69849e-07	651.945	46	0.02	0.0199732	0.000416667	0.136575	1.00003	1	33964	35096	1	1	1
A_23_P100220	ESRP2	NM_024939	0.181048	2.80339	0.162404	6.15747	0.000526316	8.54774e-07	705.585	57	0.03	0.0299521	0.000526316	0.180071	1.02982	0.999979	29298.6	34080	1	1	1
A_23_P11995	PRDX1	NM_002574	0.983124	3.67269	0.15501	6.4512	0.000535714	8.54774e-07	705.232	56	0.03	0.0299521	0.000526316	0.138502	1.00071	1	33208.9	35072	1	1	1
A_23_P159650	COX7B	NM_001866	-0.651894	2.07177	0.151389	6.60549	0.000545455	8.54774e-07	699.53	55	0.03	0.0299521	0.000526316	0.145587	1.00029	1	33545.9	35087	1	1	1
A_23_P11995	PRDX1	NM_002574	1.09645	3.78254	0.155384	6.43567	0.000555556	8.54774e-07	697.856	54	0.03	0.0299521	0.000526316	0.128524	1.00123	1	32938.3	35054	1	1	1
A_23_P11995	PRDX1	NM_002574	1.07098	3.75762	0.155325	6.43813	0.000566038	8.54774e-07	697.185	53	0.03	0.0299521	0.000526316	0.137994	1.00091	1	33073.1	35065	1	1	1
A_23_P11995	PRDX1	NM_002574	1.08735	3.78141	0.154528	6.47134	0.000576923	8.54774e-07	690.711	52	0.03	0.0299521	0.000526316	0.136811	1.00094	1	33056.9	35064	1	1	1
A_23_P25019	PRIM1	NM_000946	-0.128488	2.92678	0.120302	8.31244	0.000588235	8.54774e-07	690.692	51	0.03	0.0299521	0.000526316	0.184106	1.01904	0.999995	30159.9	34441	1	1	1
A_23_P11995	PRDX1	NM_002574	1.06422	3.75256	0.155142	6.4457	0.0006	8.54774e-07	683.313	50	0.03	0.0299521	0.000526316	0.137036	1.00077	1	33158.9	35070	1	1	1
A_23_P4572	MYL12A	NM_006471	0.188924	2.91155	0.151498	6.60073	0.000612245	8.54774e-07	670.802	49	0.03	0.0299521	0.000526316	0.135698	1.00043	1	33411.3	35082	1	1	1
A_21_P0000409	SNORD114-12	NR_003205	-2.76919	-0.25573	0.175135	5.70988	0.000634921	1.1397e-06	775.128	63	0.04	0.0399293	0.000634921	0.122852	1.08845	0.998515	26005.4	32197	1	1	1
A_23_P11995	PRDX1	NM_002574	0.955738	3.6121	0.158619	6.30441	0.000645161	1.1397e-06	769.915	62	0.04	0.0399293	0.000634921	0.13914	1.00103	1	33029.3	35061	1	1	1
A_24_P94402	MYCN	NM_005378	-0.395049	2.21311	0.164009	6.09724	0.000655738	1.1397e-06	766.766	61	0.04	0.0399293	0.000634921	0.19047	1.05938	0.999733	27565.5	33121	1	1	1
A_23_P88680	EMC7	NM_020154	0.575452	3.25739	0.155832	6.41718	0.000666667	1.1397e-06	765.373	60	0.04	0.0399293	0.000634921	0.140488	1.00009	1	33812.5	35094	1	1	1
A_23_P101950	MDH1	NM_005917	0.714404	3.33442	0.162666	6.14756	0.000666667	1.42462e-06	849.302	75	0.05	0.0498946	0.000666667	0.151738	1.00108	1	33008	35059	1	1	1
A_23_P319598	C4BPB	NM_000716	-0.39896	2.23472	0.161133	6.20606	0.000675676	1.42462e-06	841.559	74	0.05	0.0498946	0.000666667	0.147254	1.0024	1	32585.4	35013	1	1	1
A_23_P218997	PDCD6	NM_013232	0.325218	3.02732	0.153669	6.5075	0.000677966	1.1397e-06	733.813	59	0.04	0.0399293	0.000634921	0.142157	1.00014	1	33744.6	35092	1	1	1
A_24_P348861	TTTY15	NR_001545	-0.886045	1.53625	0.186559	5.36022	0.000684932	1.42462e-06	833.41	73	0.05	0.0498946	0.000666667	0.183901	1.16809	0.980648	22579.8	29465	1	1	1
A_33_P3313401	CYCS	NM_018947	-0.199379	2.47109	0.157075	6.36638	0.000689655	1.1397e-06	723.555	58	0.04	0.0399293	0.000634921	0.138559	1.00066	1	33229.3	35074	1	1	1
A_23_P37441	B2M	NM_004048	-0.113807	2.48146	0.165481	6.04299	0.000694444	1.42462e-06	833.361	72	0.05	0.0498946	0.000666667	0.147976	1.00312	1	32475.5	34988	1	1	1
A_23_P163697	SYT17	NM_016524	-0.235236	2.31681	0.170513	5.86466	0.000704225	1.42462e-06	829.505	71	0.05	0.0498946	0.000666667	0.136188	1.03369	0.999971	29060.8	33952	1	1	1
A_33_P3214948	SPOCK2	NM_014767	-0.373152	2.13796	0.17542	5.70059	0.000705882	1.70955e-06	930.759	85	0.06	0.0598564	0.000705882	0.141798	1.05315	0.999825	27914.1	33320	1	1	1
A_23_P61127	APOO	NM_024122	0.182915	2.81101	0.161758	6.18207	0.000714286	1.70955e-06	921.541	84	0.06	0.0598564	0.000705882	0.149082	1.00017	1	33710.1	35091	1	1	1
A_33_P3326483	CRABP1	NM_004378	-0.594986	1.95509	0.170747	5.85663	0.000714286	1.42462e-06	829.106	70	0.05	0.0498946	0.000666667	0.153219	1.03233	0.999975	29136.1	33997	1	1	1
A_23_P51548	MGST3	NM_004528	-0.165955	2.43864	0.164414	6.08222	0.000722892	1.70955e-06	919.473	83	0.06	0.0598564	0.000705882	0.150992	1.00051	1	33348.8	35079	1	1	1
A_33_P3231357	KISS1R	NM_032551	-1.24122	1.26681	0.175795	5.68845	0.000724638	1.42462e-06	823.052	69	0.05	0.0498946	0.000666667	0.207868	1.10864	0.996662	25064.9	31552	1	1	1
A_23_P96872	HSPB11	NM_016126	0.279035	2.82601	0.171114	5.84407	0.000731707	1.70955e-06	915.535	82	0.06	0.0598564	0.000705882	0.146353	1.00432	1	32185.4	34946	1	1	1
A_23_P37441	B2M	NM_004048	-0.123854	2.4816	0.164316	6.08583	0.000735294	1.42462e-06	817.084	68	0.05	0.0498946	0.000666667	0.145206	1.00306	1	32498	34990	1	1	1
A_21_P0013924	A_21_P0013924	A_21_P0013924	-0.42608	2.17759	0.164519	6.07833	0.000740741	1.70955e-06	914.945	81	0.06	0.0598564	0.000705882	0.157208	1.00214	1	32650.1	35022	1	1	1
A_23_P166823	TNNC1	NM_003280	-0.60031	2.07153	0.156927	6.37241	0.000746269	1.42462e-06	797.441	67	0.05	0.0498946	0.000666667	0.148992	1.01627	0.999997	30455.9	34535	1	1	1
A_33_P3290672	SELT	NM_016275	-0.0756021	2.54194	0.162945	6.13702	0.00075	1.70955e-06	909.578	80	0.06	0.0598564	0.000705882	0.14656	1.0004	1	33435	35083	1	1	1
A_33_P3212782	CALM2	NM_001743	0.313022	2.93378	0.162583	6.15071	0.000757576	1.42462e-06	796.721	66	0.05	0.0498946	0.000666667	0.145361	1.00254	1	32572.8	35008	1	1	1
A_23_P256542	FAM162A	NM_014367	-0.125108	2.48144	0.164192	6.09042	0.000759494	1.70955e-06	900.509	79	0.06	0.0598564	0.000705882	0.141843	1.00088	1	33083.4	35066	1	1	1
A_23_P408095	DSTN	NM_001011546	0.00651765	2.61079	0.164451	6.08085	0.00076087	1.99447e-06	988.109	92	0.07	0.0698185	0.00076087	0.155065	1.00037	1	33457.5	35084	1	1	1
A_23_P401472	CHRM3	NM_000740	-0.791914	1.78098	0.168066	5.95003	0.000769231	1.42462e-06	791.805	65	0.05	0.0498946	0.000666667	0.122954	1.0514	0.999844	27999.8	33376	1	1	1
A_23_P326170	CALM2	NM_001743	0.131045	2.68748	0.169996	5.88251	0.000769231	1.99447e-06	982.125	91	0.07	0.0698185	0.00076087	0.159196	1.00163	1	32793.9	35040	1	1	1
A_23_P253536	NPR3	NM_000908	0.0156126	2.55816	0.17164	5.82616	0.000769231	1.70955e-06	894.854	78	0.06	0.0598564	0.000705882	0.142467	1.01595	0.999998	30502.8	34546	1	1	1
A_33_P3279940	TM2D1	NM_032027	-0.605669	1.92566	0.172979	5.78104	0.000777778	1.99447e-06	968.626	90	0.07	0.0698185	0.00076087	0.150741	1.00289	1	32517.6	34996	1	1	1
A_23_P37441	B2M	NM_004048	0.050237	2.60081	0.170687	5.85867	0.000779221	1.70955e-06	862.639	77	0.06	0.0598564	0.000705882	0.150563	1.00822	1	31486.8	34811	1	1	1
A_23_P100220	ESRP2	NM_024939	0.229432	2.888	0.158377	6.31404	0.00078125	1.42462e-06	786.71	64	0.05	0.0498946	0.000666667	0.157897	1.00671	1	31746	34863	1	1	1
A_24_P15821	A_24_P15821	A_24_P15821	0.234087	2.76995	0.172436	5.79925	0.000784314	2.2794e-06	1045.09	102	0.08	0.0797698	0.000784314	0.161734	1.00277	1	32526.4	35000	1	1	1
A_33_P3338909	ARPC5	NM_001270439	0.0487056	2.62834	0.167283	5.9779	0.000786517	1.99447e-06	964.416	89	0.07	0.0698185	0.00076087	0.153105	1.00086	1	33087	35067	1	1	1
A_32_P6015	MNX1	NM_005515	-0.594661	2.04019	0.161002	6.21111	0.000789474	1.70955e-06	858.69	76	0.06	0.0598564	0.000705882	0.199656	1.01686	0.999997	30399.4	34515	1	1	1
A_23_P101950	MDH1	NM_005917	0.757705	3.2927	0.17254	5.79576	0.000792079	2.2794e-06	1038.61	101	0.08	0.0797698	0.000784314	0.157607	1.00211	1	32660.3	35023	1	1	1
A_23_P49975	KRT10	NM_000421	-1.56602	1.01998	0.166547	6.00431	0.000795455	1.99447e-06	960.167	88	0.07	0.0698185	0.00076087	0.158634	1.00395	1	32294	34959	1	1	1
A_23_P148959	TM2D1	NM_032027	-0.856131	1.71625	0.168126	5.94792	0.0008	2.2794e-06	1018.83	100	0.08	0.0797698	0.000784314	0.154589	1.00048	1	33366.2	35080	1	1	1
A_32_P128656	MID1	NM_000381	-0.15929	2.34543	0.1762	5.67538	0.000804598	1.99447e-06	946.234	87	0.07	0.0698185	0.00076087	0.246732	1.12279	0.99467	24477.2	31092	1	1	1
A_23_P109677	A_23_P109677	A_23_P109677	0.0242297	2.57904	0.170186	5.87592	0.000808081	2.2794e-06	1015.39	99	0.08	0.0797698	0.000784314	0.158128	1.00208	1	32663.5	35024	1	1	1
A_24_P49597	A_24_P49597	A_24_P49597	-0.780111	1.82618	0.16422	6.08938	0.000813953	1.99447e-06	944.387	86	0.07	0.0698185	0.00076087	0.161329	1.00197	1	32691.6	35028	1	1	1
A_33_P3401826	CMPK2	NM_207315	0.0154445	2.55158	0.172404	5.80032	0.000816327	2.2794e-06	1011.83	98	0.08	0.0797698	0.000784314	0.171424	1.0106	1	31097.2	34729	1	1	1
A_33_P3424297	SELT	NM_016275	0.426145	2.90939	0.178841	5.59155	0.000818182	2.56432e-06	1070.64	110	0.09	0.0897205	0.000818182	0.139196	1.00845	1	31462.7	34803	1	1	1
A_23_P391228	MANEAL	NM_001031740	0.466473	3.05132	0.16668	5.99953	0.000824742	2.2794e-06	997.554	97	0.08	0.0797698	0.000784314	0.159494	1.00083	1	33109.6	35068	1	1	1
A_23_P32165	LHX2	NM_004789	-0.166797	2.37971	0.171169	5.8422	0.000825688	2.56432e-06	1068.21	109	0.09	0.0897205	0.000818182	0.185337	1.00357	1	32367	34972	1	1	1
A_33_P3410724	SDHC	NM_003001	0.528855	3.14034	0.16363	6.11134	0.000833333	2.2794e-06	996.561	96	0.08	0.0797698	0.000784314	0.154217	1.00023	1	33617	35089	1	1	1
A_23_P37441	B2M	NM_004048	0.12293	2.61151	0.178181	5.61227	0.000833333	2.56432e-06	1067.21	108	0.09	0.0897205	0.000818182	0.159196	1.00663	1	31766.5	34866	1	1	1
A_21_P0000310	SNORA12	NR_002954	-3.19247	-0.74881	0.183817	5.4402	0.000841121	2.56432e-06	1064.07	107	0.09	0.0897205	0.000818182	0.154419	1.03333	0.999971	29078.4	33964	1	1	1
A_33_P3341189	UBE2A	NM_003336	0.244918	2.8371	0.165835	6.03009	0.000842105	2.2794e-06	993.962	95	0.08	0.0797698	0.000784314	0.155706	1.0002	1	33659.8	35090	1	1	1
A_23_P145777	NDUFA4	NM_002489	-0.757114	1.80016	0.169896	5.88595	0.000849057	2.56432e-06	1061.5	106	0.09	0.0897205	0.000818182	0.157039	1.00074	1	33198.2	35071	1	1	1
A_32_P219942	ZIC5	NM_033132	-0.771353	1.73361	0.176169	5.67635	0.000851064	2.2794e-06	992.939	94	0.08	0.0797698	0.000784314	0.200326	1.0243	0.99999	29735	34264	1	1	1
A_33_P3274851	COX5B	NM_001862	-0.272098	2.27571	0.171015	5.84745	0.000857143	2.56432e-06	1060.82	105	0.09	0.0897205	0.000818182	0.15555	1.00154	1	32824.5	35043	1	1	1
A_23_P11774	UTP11L	NM_016037	0.313355	2.88362	0.168373	5.93918	0.000860215	2.2794e-06	991.589	93	0.08	0.0797698	0.000784314	0.150528	1.00057	1	33285.6	35077	1	1	1
A_23_P37441	B2M	NM_004048	0.257137	2.70529	0.183245	5.45718	0.000865385	2.56432e-06	1059.65	104	0.09	0.0897205	0.000818182	0.165192	1.01457	0.999999	30636.8	34593	1	1	1
A_21_P0008390	XLOC_010933	TCONS_00022632	-2.53934	-0.302178	0.212103	4.7147	0.000873786	2.56432e-06	1051.4	103	0.09	0.0897205	0.000818182	0.176844	1.21247	0.941317	20438.3	27248	1	1	1
A_23_P31536	SSBP1	NM_003143	0.267731	2.82725	0.169632	5.89513	0.000964912	3.13417e-06	1090.79	114	0.11	0.109646	0.000964912	0.156265	1.00034	1	33463.9	35085	1	1	1
A_23_P82979	LAMC3	NM_006059	-0.602803	1.81902	0.18662	5.35847	0.000973451	3.13417e-06	1088.3	113	0.11	0.109646	0.000964912	0.18971	1.03479	0.999968	28984.8	33916	1	1	1
A_23_P27306	COLEC12	NM_130386	0.532681	2.93205	0.189547	5.27573	0.000982143	3.13417e-06	1082.74	112	0.11	0.109646	0.000964912	0.171941	1.07473	0.999278	26718.9	32633	1	1	1
A_23_P4489	NETO1	NM_138966	-0.449302	2.01469	0.181245	5.51741	0.000990991	3.13417e-06	1078	111	0.11	0.109646	0.000964912	0.238432	1.03148	0.999976	29193.2	34025	1	1	1
A_23_P101950	MDH1	NM_005917	0.876587	3.37204	0.177335	5.63904	0.00109244	3.70402e-06	1127.43	119	0.13	0.129563	0.00109244	0.162457	1.00303	1	32499.6	34991	1	1	1
A_33_P3360341	GATA3	NM_001002295	-0.528354	1.98873	0.174695	5.72425	0.00110169	3.70402e-06	1118.87	118	0.13	0.129563	0.00109244	0.18907	1.00438	1	32168.2	34944	1	1	1
A_23_P37441	B2M	NM_004048	0.412387	2.8055	0.190371	5.2529	0.00111111	3.70402e-06	1117.09	117	0.13	0.129563	0.00109244	0.17164	1.02874	0.999982	29375	34116	1	1	1
A_24_P335092	SAA1	NM_000331	-0.00375823	2.5153	0.174457	5.73207	0.00112069	3.70402e-06	1111.18	116	0.13	0.129563	0.00109244	0.167902	1.00134	1	32872.2	35050	1	1	1
A_23_P80773	SRPRB	NM_021203	1.04088	3.57669	0.172443	5.79902	0.00113043	3.70402e-06	1094.23	115	0.13	0.129563	0.00109244	0.153011	1.0006	1	33284.1	35076	1	1	1
A_24_P75230	MYL12B	NM_033546	0.277843	2.75676	0.179378	5.5748	0.00117187	4.27387e-06	1163.07	128	0.15	0.149457	0.00117187	0.157994	1.00472	1	32077.1	34932	1	1	1
A_23_P11995	PRDX1	NM_002574	1.66053	4.03847	0.192384	5.19794	0.0011811	4.27387e-06	1161.77	127	0.15	0.149457	0.00117187	0.170584	1.02284	0.999992	29842.8	34313	1	1	1
A_23_P151436	ALG5	NM_013338	0.0657518	2.57349	0.175831	5.68727	0.00119048	4.27387e-06	1154.69	126	0.15	0.149457	0.00117187	0.170249	1.00126	1	32886.8	35053	1	1	1
A_23_P140434	MYO5C	NM_018728	-0.418051	2.06401	0.178988	5.58697	0.0012	4.27387e-06	1150.9	125	0.15	0.149457	0.00117187	0.161419	1.01946	0.999995	30111.8	34427	1	1	1
A_23_P101950	MDH1	NM_005917	0.798581	3.2963	0.177056	5.64792	0.00120968	4.27387e-06	1149.9	124	0.15	0.149457	0.00117187	0.163896	1.00392	1	32297.9	34960	1	1	1
A_23_P109677	A_23_P109677	A_23_P109677	0.172311	2.68604	0.175103	5.71093	0.00121951	4.27387e-06	1149.88	123	0.15	0.149457	0.00117187	0.164725	1.00188	1	32707.6	35031	1	1	1
A_24_P400376	CHCHD2	NM_016139	-0.00119395	2.48795	0.178112	5.61444	0.00122951	4.27387e-06	1148.96	122	0.15	0.149457	0.00117187	0.153143	1.00332	1	32417.3	34981	1	1	1
A_23_P100632	HN1	NM_001002033	0.212937	2.75119	0.172151	5.80885	0.00123967	4.27387e-06	1144.45	121	0.15	0.149457	0.00117187	0.161809	1.00046	1	33405.3	35081	1	1	1
A_23_P329573	ITGB2	NM_000211	-0.190528	2.09202	0.205535	4.86536	0.00125	4.27387e-06	1142.09	120	0.15	0.149457	0.00117187	0.20179	1.11484	0.99588	24810.5	31352	1	1	1
A_24_P52697	H19	NR_002196	-0.375883	2.15558	0.172963	5.78157	0.00125926	4.84372e-06	1179.17	135	0.17	0.169351	0.00125926	0.169749	1.00498	1	32034.4	34923	1	1	1
A_23_P37441	B2M	NM_004048	0.405726	2.79197	0.19128	5.22793	0.00126866	4.84372e-06	1177.53	134	0.17	0.169351	0.00125926	0.166924	1.02412	0.99999	29745.1	34270	1	1	1
A_23_P37441	B2M	NM_004048	0.360103	2.76092	0.189358	5.281	0.0012782	4.84372e-06	1175.19	133	0.17	0.169351	0.00125926	0.169794	1.0173	0.999997	30355.6	34500	1	1	1
A_23_P109677	A_23_P109677	A_23_P109677	0.273412	2.76495	0.177817	5.62377	0.00128788	4.84372e-06	1174.96	132	0.17	0.169351	0.00125926	0.165922	1.00349	1	32381.5	34975	1	1	1
A_24_P161403	THC2552249	THC2552249	0.155279	2.62594	0.180408	5.54298	0.00129496	5.12864e-06	1193.65	139	0.18	0.179292	0.00129496	0.162212	1.00309	1	32483.6	34989	1	1	1
A_23_P329573	ITGB2	NM_000211	-0.224088	2.01449	0.211895	4.71932	0.00129771	4.84372e-06	1174.89	131	0.17	0.169351	0.00125926	0.212766	1.17289	0.978424	22397.7	29278	1	1	1
A_21_P0006606	XLOC_008323	TCONS_00017647	-0.99627	1.47966	0.17975	5.56328	0.00130435	5.12864e-06	1193.64	138	0.18	0.179292	0.00129496	0.173882	1.00984	1	31194.7	34755	1	1	1
A_23_P145817	MALSU1	NM_138446	0.483584	2.95429	0.180403	5.54314	0.00130769	4.84372e-06	1172.81	130	0.17	0.169351	0.00125926	0.162594	1.00206	1	32665.7	35025	1	1	1
A_24_P235316	VDAC3	NM_005662	0.521867	2.98386	0.181496	5.50977	0.00131387	5.12864e-06	1192.25	137	0.18	0.179292	0.00129496	0.159914	1.00355	1	32374.4	34973	1	1	1
A_23_P101950	MDH1	NM_005917	0.859402	3.33919	0.179271	5.57816	0.00131783	4.84372e-06	1171.79	129	0.17	0.169351	0.00125926	0.163706	1.00418	1	32224.7	34951	1	1	1
A_23_P76557	NDUFA12	NM_018838	0.202582	2.72057	0.174586	5.72783	0.00132353	5.12864e-06	1184.21	136	0.18	0.179292	0.00129496	0.163394	1.001	1	33035.1	35062	1	1	1
A_24_P246943	PPIA	NM_021130	0.181274	2.66467	0.178822	5.59214	0.00140845	5.69849e-06	1201.38	142	0.2	0.199197	0.00140845	0.169831	1.00346	1	32397.1	34976	1	1	1
A_23_P56922	HSPE1	NM_002157	-0.397162	2.09235	0.178067	5.61586	0.00141844	5.69849e-06	1201.21	141	0.2	0.199197	0.00140845	0.165135	1.00131	1	32873.6	35051	1	1	1
A_23_P100220	ESRP2	NM_024939	0.446468	2.87793	0.185377	5.39441	0.00142857	5.69849e-06	1199.73	140	0.2	0.199197	0.00140845	0.165198	1.02037	0.999995	30034.3	34396	1	1	1
A_33_P3241753	NDUFA12	NM_018838	-0.130445	2.38677	0.174679	5.72478	0.00145833	5.98342e-06	1214.59	144	0.21	0.209144	0.00145833	0.164563	1.00068	1	33224.8	35073	1	1	1
A_23_P101950	MDH1	NM_005917	0.851791	3.32191	0.180477	5.54088	0.00146853	5.98342e-06	1213.39	143	0.21	0.209144	0.00145833	0.165225	1.00269	1	32546.6	35003	1	1	1
A_24_P340679	PPIA	NM_021130	0.167108	2.64415	0.179613	5.56754	0.00154362	6.55327e-06	1245.8	149	0.23	0.22903	0.00154362	0.163336	1.00177	1	32728.8	35035	1	1	1
A_23_P422724	PPIC	NM_000943	0.860297	3.27973	0.18693	5.3496	0.00155405	6.55327e-06	1242.86	148	0.23	0.22903	0.00154362	0.161181	1.00487	1	32044.1	34927	1	1	1
A_23_P100220	ESRP2	NM_024939	0.284509	2.61643	0.198619	5.03476	0.00156463	6.55327e-06	1227.1	147	0.23	0.22903	0.00154362	0.195149	1.06488	0.999618	27275.7	32946	1	1	1
A_33_P3339173	SRP9	NM_001130440	0.0184046	2.45153	0.185164	5.4006	0.00157534	6.55327e-06	1222.48	146	0.23	0.22903	0.00154362	0.165029	1.00461	1	32112.3	34936	1	1	1
A_23_P67992	C1D	NM_006333	-0.453253	1.99313	0.18347	5.45047	0.00158621	6.55327e-06	1220.65	145	0.23	0.22903	0.00154362	0.171869	1.00539	1	31962.8	34909	1	1	1
A_33_P3336257	IRX1	NM_024337	-0.0973732	2.32954	0.185964	5.3774	0.0015894	6.83819e-06	1257.13	151	0.24	0.238974	0.0015894	0.224541	1.01848	0.999996	30229.1	34460	1	1	1
A_32_P210572	C1orf53	NM_001024594	-0.381901	2.08557	0.180808	5.53073	0.0016	6.83819e-06	1251.82	150	0.24	0.238974	0.0015894	0.165773	1.00226	1	32621.2	35018	1	1	1
A_23_P152838	CCL5	NM_002985	-0.570955	1.91021	0.179099	5.58349	0.00171053	7.40804e-06	1266.39	152	0.26	0.258881	0.00171053	0.198308	1.00793	1	31538.4	34821	1	1	1
A_24_P150466	SMOC1	NM_001034852	-0.671757	1.60606	0.206209	4.84944	0.00175325	7.69297e-06	1281.24	154	0.27	0.268823	0.00175325	0.151657	1.07782	0.999144	26557.9	32535	1	1	1
A_23_P56680	ATP5G3	NM_001002258	0.276973	2.73883	0.181513	5.50925	0.00176471	7.69297e-06	1279	153	0.27	0.268823	0.00175325	0.166928	1.00174	1	32730	35036	1	1	1
A_19_P00323082	H19	NR_002196	-0.766813	1.66499	0.185334	5.39566	0.00185897	8.26281e-06	1293.97	156	0.29	0.288719	0.00185897	0.230549	1.0389	0.999948	28736	33781	1	1	1
A_24_P304051	GSTO1	NM_004832	0.488967	2.95012	0.181601	5.50657	0.00187097	8.26281e-06	1289.69	155	0.29	0.288719	0.00185897	0.157412	1.00249	1	32574	35010	1	1	1
A_21_P0013996	TXLNG2P	ENST00000593000	-0.725614	1.59713	0.199887	5.00283	0.00191083	8.54774e-06	1302.42	157	0.3	0.298667	0.00191083	0.193246	1.07501	0.999263	26699.2	32624	1	1	1
A_23_P100220	ESRP2	NM_024939	0.453374	2.85862	0.188777	5.29726	0.00192547	8.83266e-06	1312.8	161	0.31	0.308587	0.00192547	0.181503	1.02204	0.999992	29884.9	34340	1	1	1
A_23_P11774	UTP11L	NM_016037	0.296158	2.76541	0.180585	5.53757	0.0019375	8.83266e-06	1311.17	160	0.31	0.308587	0.00192547	0.158399	1.0014	1	32850.9	35048	1	1	1
A_33_P3217700	USP9Y	NM_004654	-0.437443	1.77765	0.215372	4.64312	0.00194969	8.83266e-06	1311.1	159	0.31	0.308587	0.00192547	0.221757	1.17095	0.97961	22491.1	29362	1	1	1
A_23_P154832	ATP5J	NM_001003703	0.151474	2.61384	0.181449	5.51119	0.00196203	8.83266e-06	1306.88	158	0.31	0.308587	0.00192547	0.169016	1.00146	1	32848	35046	1	1	1
A_33_P3396522	POLR2G	NM_002696	0.391642	2.85284	0.181596	5.50673	0.00196319	9.11759e-06	1324.07	163	0.32	0.318523	0.00196319	0.171842	1.0012	1	32950.9	35055	1	1	1
A_23_P132956	UCHL1	NM_004181	0.900921	3.3646	0.181283	5.51623	0.00197531	9.11759e-06	1323.67	162	0.32	0.318523	0.00196319	0.161634	1.00106	1	33015.4	35060	1	1	1
A_23_P12343	GSTM3	NM_000849	0.334453	2.77252	0.184531	5.41915	0.002	9.40251e-06	1334.69	165	0.33	0.328458	0.002	0.171467	1.0022	1	32632.7	35020	1	1	1
A_23_P80068	BTG3	NM_006806	0.473935	2.93526	0.181579	5.50723	0.0020122	9.40251e-06	1334.62	164	0.33	0.328458	0.002	0.169636	1.00137	1	32864	35049	1	1	1
A_23_P126803	ARPC5	NM_005717	-0.00742122	2.38183	0.190882	5.23885	0.00210843	9.97236e-06	1351.71	166	0.35	0.348355	0.00210843	0.181941	1.00717	1	31653.1	34847	1	1	1
A_23_P64808	HOXC13	NM_017410	-0.474749	1.72931	0.217026	4.60775	0.00214286	1.02573e-05	1361.95	168	0.36	0.358287	0.00214286	0.233176	1.11585	0.995734	24769.3	31319	1	1	1
A_23_P148446	UBE2A	NM_003336	0.783905	3.22259	0.184452	5.42147	0.00215569	1.02573e-05	1356.85	167	0.36	0.358287	0.00214286	0.171361	1.00383	1	32317.1	34963	1	1	1
A_33_P3261818	MDH1	NM_005917	1.01715	3.42814	0.188027	5.31838	0.00220339	1.11121e-05	1389.27	177	0.39	0.388044	0.00220339	0.175419	1.00478	1	32064.5	34930	1	1	1
A_23_P200199	TXNDC12	NM_015913	0.205218	2.53676	0.198672	5.03343	0.00221591	1.11121e-05	1385.32	176	0.39	0.388044	0.00220339	0.183598	1.01196	0.999999	30919.2	34682	1	1	1
A_24_P152094	LOC101060458	XM_003960530	0.0316662	2.46872	0.18466	5.41536	0.00222857	1.11121e-05	1384.04	175	0.39	0.388044	0.00220339	0.162637	1.0018	1	32724.4	35034	1	1	1
A_23_P132936	SPCS3	NM_021928	0.912921	3.33861	0.186121	5.37286	0.00224138	1.11121e-05	1383.33	174	0.39	0.388044	0.00220339	0.167579	1.0028	1	32523.7	34999	1	1	1
A_33_P3300217	MYLK3	NM_182493	0.114031	2.06181	0.259215	3.85781	0.00224852	1.08271e-05	1365.13	169	0.38	0.378181	0.00220339	0.327605	1.23604	0.77493	16792.4	22004	1	1	1
A_23_P410613	C12orf23	NM_152261	0.301961	2.68847	0.191244	5.22892	0.00225434	1.11121e-05	1379.18	173	0.39	0.388044	0.00220339	0.179173	1.00894	1	31354.9	34786	1	1	1
A_23_P5903	SLCO4A1	NM_016354	0.0856865	2.35688	0.207158	4.82724	0.00226744	1.11121e-05	1377.93	172	0.39	0.388044	0.00220339	0.258973	1.06244	0.999686	27417.1	33024	1	1	1
A_24_P190472	SLPI	NM_003064	0.294227	2.67857	0.191532	5.22107	0.0022807	1.11121e-05	1377.18	171	0.39	0.388044	0.00220339	0.168846	1.00801	1	31530	34818	1	1	1
A_23_P53957	COX16	NM_016468	-0.938871	1.47897	0.187136	5.3437	0.00229412	1.11121e-05	1373.06	170	0.39	0.388044	0.00220339	0.167927	1.00807	1	31506.6	34816	1	1	1
A_32_P123255	SOWAHD	NM_001105576	0.372549	2.68838	0.200847	4.97892	0.00230337	1.16819e-05	1392.6	178	0.41	0.407932	0.00230337	0.159606	1.02186	0.999993	29908.3	34346	1	1	1
A_23_P210274	MOB4	NM_015387	0.775501	3.08346	0.201947	4.9518	0.00233333	1.19668e-05	1401.38	180	0.42	0.417858	0.00233333	0.152418	1.02532	0.999989	29643.7	34230	1	1	1
A_23_P100632	HN1	NM_001002033	0.34239	2.77362	0.185407	5.39355	0.00234637	1.19668e-05	1392.81	179	0.42	0.417858	0.00233333	0.179722	1.00294	1	32510.2	34994	1	1	1
A_32_P42925	MYL12B	NM_033546	0.215908	2.64279	0.185967	5.37731	0.00240437	1.25367e-05	1412.62	183	0.44	0.437718	0.00240437	0.174624	1.00257	1	32563.8	35007	1	1	1
A_33_P3338300	CASZ1	NM_001079843	-0.424464	1.8787	0.202618	4.93539	0.00241758	1.25367e-05	1410.3	182	0.44	0.437718	0.00240437	0.163706	1.04663	0.999903	28308.2	33530	1	1	1
A_23_P11774	UTP11L	NM_016037	0.492565	2.91213	0.186913	5.35009	0.00243094	1.25367e-05	1409.29	181	0.44	0.437718	0.00240437	0.169059	1.002	1	32690.2	35027	1	1	1
A_24_P673063	FABP5	NM_001444	0.19219	2.62147	0.185658	5.38624	0.00243243	1.28216e-05	1421.36	185	0.45	0.447641	0.00243243	0.164041	1.00291	1	32517.3	34995	1	1	1
A_23_P106998	MRPS23	NM_016070	0.452567	2.77867	0.199421	5.01451	0.00244565	1.28216e-05	1418.65	184	0.45	0.447641	0.00243243	0.180684	1.01173	0.999999	30955.1	34690	1	1	1
A_21_P0013923	A_21_P0013923	A_21_P0013923	0.0835216	2.42754	0.196961	5.07716	0.00244681	1.31065e-05	1427.48	188	0.46	0.457549	0.00244681	0.176809	1.01039	1	31109.9	34736	1	1	1
A_33_P3260614	PLCB2	NM_004573	0.608102	2.92751	0.20035	4.99127	0.00245989	1.31065e-05	1426.23	187	0.46	0.457549	0.00244681	0.185053	1.02949	0.99998	29322.8	34091	1	1	1
A_23_P111753	MRPL32	NM_031903	0.354138	2.79353	0.184361	5.42413	0.00247312	1.31065e-05	1426.08	186	0.46	0.457549	0.00244681	0.162329	1.00128	1	32881.2	35052	1	1	1
A_33_P3393573	PCMT1	NM_001252053	1.02185	3.2547	0.212739	4.7006	0.00248677	1.33915e-05	1431.93	189	0.47	0.467482	0.00248677	0.204236	1.05617	0.999778	27714.1	33223	1	1	1
A_23_P109345	PTTG1IP	NM_004339	1.20862	3.60815	0.189527	5.2763	0.0025	1.36764e-05	1443.74	192	0.48	0.477388	0.0025	0.158485	1.00334	1	32414.7	34980	1	1	1
A_23_P114282	MCTS1	NM_014060	0.30194	2.72455	0.186519	5.36139	0.00251309	1.36764e-05	1443.19	191	0.48	0.477388	0.0025	0.166505	1.0016	1	32795.4	35041	1	1	1
A_23_P100632	HN1	NM_001002033	0.309512	2.73151	0.186597	5.35913	0.00252632	1.36764e-05	1442.76	190	0.48	0.477388	0.0025	0.1736	1.00231	1	32613.5	35016	1	1	1
A_23_P111753	MRPL32	NM_031903	0.363526	2.78649	0.186473	5.36271	0.0025641	1.42462e-05	1455.97	195	0.5	0.497236	0.0025641	0.166449	1.00166	1	32747.2	35039	1	1	1
A_23_P11995	PRDX1	NM_002574	1.57332	3.91231	0.19765	5.05946	0.00257732	1.42462e-05	1454.75	194	0.5	0.497236	0.0025641	0.168118	1.01194	0.999999	30921.4	34683	1	1	1
A_23_P109677	A_23_P109677	A_23_P109677	0.254031	2.66648	0.187836	5.32379	0.00259067	1.42462e-05	1451.63	193	0.5	0.497236	0.0025641	0.175517	1.00426	1	32209.1	34948	1	1	1
A_23_P111753	MRPL32	NM_031903	0.241025	2.6585	0.187184	5.34235	0.00265306	1.48161e-05	1466.08	196	0.52	0.517111	0.00265306	0.169147	1.00217	1	32640.4	35021	1	1	1
A_23_P154330	TXNDC9	NM_005783	0.670659	3.02077	0.19613	5.09865	0.00267677	1.5101e-05	1469.54	198	0.53	0.527025	0.00267677	0.175297	1.00903	1	31346.7	34783	1	1	1
A_23_P18325	PDCD10	NM_007217	0.278987	2.65992	0.191986	5.20872	0.00269036	1.5101e-05	1469.23	197	0.53	0.527025	0.00267677	0.175821	1.00521	1	31987.9	34915	1	1	1
A_23_P100632	HN1	NM_001002033	0.281755	2.70652	0.18624	5.36943	0.00273632	1.56709e-05	1477.52	201	0.55	0.546866	0.00273632	0.173174	1.00117	1	32959.5	35056	1	1	1
A_23_P34700	TNNT2	NM_000364	-0.987613	1.29681	0.205267	4.87171	0.00275	1.56709e-05	1477.51	200	0.55	0.546866	0.00273632	0.157233	1.06219	0.999693	27433.4	33032	1	1	1
A_23_P10463	NDUFS5	NM_004552	0.154236	2.58236	0.185807	5.38192	0.00276382	1.56709e-05	1475.86	199	0.55	0.546866	0.00273632	0.175382	1.00114	1	32986.6	35057	1	1	1
A_23_P11774	UTP11L	NM_016037	0.57827	2.99355	0.187469	5.33421	0.00277228	1.59558e-05	1479.29	202	0.56	0.556793	0.00277228	0.165727	1.00183	1	32712	35033	1	1	1
A_23_P125829	PGK1	NM_000291	1.70789	4.08147	0.192966	5.18227	0.00283654	1.68106e-05	1498.27	208	0.59	0.58652	0.00283654	0.175383	1.0049	1	32040.3	34926	1	1	1
A_23_P412389	FGF18	NM_003862	-0.590397	1.80547	0.190008	5.26293	0.00285024	1.68106e-05	1497.72	207	0.59	0.58652	0.00283654	0.172663	1.00888	1	31385.9	34788	1	1	1
A_33_P3289356	CD58	NM_001779	-0.177545	2.20465	0.191817	5.21331	0.00285714	1.65256e-05	1485.85	203	0.58	0.576662	0.00283654	0.186017	1.00579	1	31896	34895	1	1	1
A_19_P00806882	A_19_P00806882	A_19_P00806882	0.0825771	2.43495	0.195824	5.10663	0.00286408	1.68106e-05	1493.42	206	0.59	0.58652	0.00283654	0.169289	1.00949	1	31256.9	34767	1	1	1
A_23_P160503	GLRX2	NM_016066	0.22415	2.62922	0.188799	5.29663	0.00287805	1.68106e-05	1488.76	205	0.59	0.58652	0.00283654	0.169643	1.00228	1	32617.1	35017	1	1	1
A_23_P65768	RSL24D1	NM_016304	-0.20178	2.16992	0.193218	5.17549	0.002891	1.73804e-05	1505.46	211	0.61	0.60635	0.002891	0.172546	1.0059	1	31867.6	34891	1	1	1
A_23_P166400	RASL10A	NM_006477	0.0182916	2.40115	0.191729	5.2157	0.00289216	1.68106e-05	1487.31	204	0.59	0.58652	0.00283654	0.174685	1.00576	1	31897.4	34896	1	1	1
A_33_P3278362	ANKRD2	NM_020349	0.324697	2.581	0.209308	4.77764	0.00290476	1.73804e-05	1505.23	210	0.61	0.60635	0.002891	0.182875	1.06709	0.999566	27156.1	32876	1	1	1
A_23_P15705	PSMB6	NM_002798	0.845525	3.22904	0.191642	5.21806	0.00291866	1.73804e-05	1504.44	209	0.61	0.60635	0.002891	0.172795	1.0038	1	32333.2	34964	1	1	1
A_33_P3251989	CRIPT	NM_014171	-0.257937	2.14933	0.188513	5.30469	0.0029717	1.79503e-05	1511.44	212	0.63	0.626212	0.0029717	0.17178	1.00151	1	32828.4	35044	1	1	1
A_23_P12343	GSTM3	NM_000849	0.338999	2.72729	0.191009	5.23536	0.00302326	1.85201e-05	1522.29	215	0.65	0.646037	0.00302326	0.182783	1.00421	1	32218.9	34950	1	1	1
A_23_P114282	MCTS1	NM_014060	0.303852	2.69998	0.189974	5.26389	0.00303738	1.85201e-05	1519.45	214	0.65	0.646037	0.00302326	0.1716	1.00223	1	32625.3	35019	1	1	1
A_23_P411814	OSTC	NM_021227	0.485718	2.8553	0.193501	5.16793	0.00305164	1.85201e-05	1515.57	213	0.65	0.646037	0.00302326	0.160076	1.00642	1	31798.5	34873	1	1	1
A_23_P122443	HIST1H1C	NM_005319	-0.311727	2.03898	0.19605	5.10073	0.00305556	1.8805e-05	1525.48	216	0.66	0.655957	0.00305556	0.189252	1.00897	1	31351.9	34785	1	1	1
A_23_P31399	PON2	NM_000305	0.711269	3.04435	0.198459	5.03882	0.00305677	1.99447e-05	1561.88	229	0.7	0.695453	0.00305677	0.169359	1.00743	1	31605.1	34838	1	1	1
A_23_P76951	TMX1	NM_030755	1.02246	3.41277	0.190741	5.24272	0.00306034	2.02296e-05	1567.93	232	0.71	0.705327	0.00306034	0.174851	1.00323	1	32423.3	34984	1	1	1
A_32_P49199	PGR	NM_000926	-0.668643	1.48364	0.224956	4.44532	0.00307018	1.99447e-05	1561.09	228	0.7	0.695453	0.00305677	0.164196	1.11945	0.995123	24593.5	31199	1	1	1
A_23_P114282	MCTS1	NM_014060	0.343014	2.72704	0.191574	5.21991	0.00307359	2.02296e-05	1567.03	231	0.71	0.705327	0.00306034	0.168828	1.003	1	32501.3	34992	1	1	1
A_23_P103631	EBNA1BP2	NM_006824	0.993025	3.38553	0.190451	5.25069	0.0030837	1.99447e-05	1558.67	227	0.7	0.695453	0.00305677	0.171132	1.00203	1	32673.5	35026	1	1	1
A_23_P206359	CDH1	NM_004360	0.54437	2.51186	0.255697	3.91088	0.00308696	2.02296e-05	1565.54	230	0.71	0.705327	0.00306034	0.22605	1.2369	0.872001	18516.6	24743	1	1	1
A_23_P120594	ACSS1	NM_032501	-0.110614	2.09877	0.216227	4.62477	0.00308756	1.909e-05	1532.93	217	0.67	0.665877	0.00305677	0.195171	1.06039	0.999721	27519.4	33089	1	1	1
A_23_P25019	PRIM1	NM_000946	0.456303	2.81411	0.195088	5.12589	0.00309013	2.05146e-05	1569.52	233	0.72	0.715241	0.00309013	0.182274	1.00593	1	31865.4	34890	1	1	1
A_23_P120594	ACSS1	NM_032501	-0.36728	1.88496	0.209898	4.76422	0.00309735	1.99447e-05	1554.88	226	0.7	0.695453	0.00305677	0.180474	1.03942	0.999946	28711.5	33764	1	1	1
A_23_P103631	EBNA1BP2	NM_006824	1.01479	3.39953	0.19148	5.22247	0.00311111	1.99447e-05	1554.46	225	0.7	0.695453	0.00305677	0.173061	1.00406	1	32240.5	34955	1	1	1
A_23_P43613	NDUFB6	NM_182739	0.398353	2.74198	0.197015	5.07576	0.00311966	2.07995e-05	1571	234	0.73	0.725154	0.00311966	0.174464	1.00544	1	31955.6	34907	1	1	1
A_23_P121716	ANXA3	NM_005139	0.827019	3.17858	0.195934	5.10375	0.003125	1.99447e-05	1548.12	224	0.7	0.695453	0.00305677	0.179758	1.00709	1	31684.2	34850	1	1	1
A_23_P106859	EMC8	NM_006067	0.361352	2.75287	0.190582	5.24708	0.00313901	1.99447e-05	1547.74	223	0.7	0.695453	0.00305677	0.172689	1.0026	1	32553.7	35006	1	1	1
A_21_P0003757	XLOC_004049	TCONS_00009108	-2.16573	0.213826	0.192169	5.20377	0.00315315	1.99447e-05	1546.09	222	0.7	0.695453	0.00305677	0.168958	1.00415	1	32235.8	34952	1	1	1
A_23_P106859	EMC8	NM_006067	0.284937	2.66208	0.19249	5.19507	0.00316742	1.99447e-05	1546.02	221	0.7	0.695453	0.00305677	0.178771	1.00352	1	32375	34974	1	1	1
A_23_P133995	PPIL1	NM_016059	0.350156	2.7343	0.191558	5.22035	0.00318182	1.99447e-05	1541.61	220	0.7	0.695453	0.00305677	0.170405	1.00389	1	32299.6	34961	1	1	1
A_23_P215751	NDUFA5	NM_005000	0.0598496	2.44929	0.190856	5.23955	0.00319635	1.99447e-05	1541.3	219	0.7	0.695453	0.00305677	0.179131	1.00271	1	32546.1	35002	1	1	1
A_32_P144220	THC2582201	THC2582201	0.456808	2.73777	0.205761	4.86	0.00321101	1.99447e-05	1541.08	218	0.7	0.695453	0.00305677	0.183634	1.02481	0.999989	29689.6	34247	1	1	1
A_23_P200216	MAGOH	NM_002370	0.905729	3.21499	0.201764	4.95627	0.00323404	2.16543e-05	1573.85	235	0.76	0.754933	0.00323404	0.176547	1.01045	1	31107.8	34734	1	1	1
A_23_P86653	SRGN	NM_002727	0.744074	3.05484	0.201553	4.96146	0.00330508	2.22241e-05	1578.98	236	0.78	0.774777	0.00330508	0.164599	1.01074	1	31085.7	34724	1	1	1
A_23_P101950	MDH1	NM_005917	0.951949	3.30907	0.19518	5.12348	0.00330544	2.2509e-05	1585.04	239	0.79	0.784643	0.00330544	0.188578	1.00668	1	31752	34864	1	1	1
A_19_P00803226	XLOC_007249	TCONS_00015190	-2.2353	0.127166	0.194459	5.14247	0.00330579	2.2794e-05	1591.89	242	0.8	0.794507	0.00330579	0.183278	1.00882	1	31394.1	34790	1	1	1
A_23_P41804	NKD2	NM_033120	-0.0798516	2.20364	0.2054	4.86856	0.00331933	2.2509e-05	1582.01	238	0.79	0.784643	0.00330544	0.192499	1.04117	0.99994	28625.2	33707	1	1	1
A_23_P109677	A_23_P109677	A_23_P109677	0.248269	2.60593	0.195107	5.12539	0.0033195	2.2794e-05	1589.36	241	0.8	0.794507	0.00330579	0.185128	1.0072	1	31645.6	34846	1	1	1
A_23_P152791	SLC16A6	NM_004694	-1.59609	0.584644	0.220563	4.53384	0.00331967	2.30789e-05	1596.39	244	0.81	0.804392	0.00331967	0.210857	1.07516	0.99925	26684.1	32619	1	1	1
A_33_P3278540	MRPL14	NM_032111	-0.0534574	2.34251	0.189995	5.26329	0.00333333	2.30789e-05	1596.23	243	0.81	0.804392	0.00331967	0.184989	1.00246	1	32581.1	35011	1	1	1
A_23_P114282	MCTS1	NM_014060	0.103209	2.4941	0.190664	5.24483	0.00333333	2.2509e-05	1580.6	237	0.79	0.784643	0.00330544	0.165727	1.00168	1	32736.1	35038	1	1	1
A_23_P84651	CNBP	NM_003418	0.932181	3.28408	0.195888	5.10495	0.00333333	2.33638e-05	1600.92	246	0.82	0.814276	0.00333333	0.172711	1.00516	1	31990.2	34917	1	1	1
A_23_P349406	RIMKLA	NM_173642	-0.704572	1.57913	0.20537	4.86926	0.00333333	2.2794e-05	1587.28	240	0.8	0.794507	0.00330579	0.218476	1.03872	0.999948	28745	33787	1	1	1
A_32_P181527	AARD	NM_001025357	0.185792	2.49817	0.201329	4.96701	0.00334694	2.33638e-05	1597.39	245	0.82	0.814276	0.00333333	0.183679	1.01363	0.999999	30722.5	34625	1	1	1
A_23_P500741	CBFA2T3	NM_005187	-0.769274	1.4933	0.208399	4.79848	0.00336	2.39337e-05	1612.94	250	0.84	0.834041	0.00336	0.1823	1.02901	0.999981	29358.5	34107	1	1	1
A_33_P3234899	PSMB3	NM_002795	0.803521	3.15108	0.196478	5.08963	0.00337349	2.39337e-05	1612.7	249	0.84	0.834041	0.00336	0.172726	1.00602	1	31851	34887	1	1	1
A_23_P137238	KDM5D	NM_004653	-0.482012	1.69871	0.220566	4.53379	0.0033871	2.39337e-05	1611.8	248	0.84	0.834041	0.00336	0.199879	1.06944	0.999482	27009.6	32801	1	1	1
A_23_P103631	EBNA1BP2	NM_006824	1.11369	3.48266	0.193584	5.16572	0.00340081	2.39337e-05	1608.85	247	0.84	0.834041	0.00336	0.174923	1.00369	1	32345.8	34968	1	1	1
A_23_P12343	GSTM3	NM_000849	0.553212	2.9177	0.194187	5.14968	0.00342629	2.45035e-05	1616.27	251	0.86	0.853874	0.00342629	0.182008	1.004	1	32269	34957	1	1	1
A_23_P329573	ITGB2	NM_000211	-0.313481	1.90073	0.215505	4.64026	0.00345238	2.47884e-05	1618.11	252	0.87	0.863778	0.00345238	0.215005	1.10562	0.997064	25217.9	31651	1	1	1
A_21_P0013921	OSTCP2	XM_001722136	-0.124809	2.26487	0.190825	5.24041	0.00354331	2.56432e-05	1623.87	254	0.9	0.893512	0.00354331	0.176075	1.00171	1	32735.9	35037	1	1	1
A_19_P00808899	LINC00998	NR_024412	-0.91124	1.41061	0.200011	4.99972	0.00355731	2.56432e-05	1621.95	253	0.9	0.893512	0.00354331	0.175043	1.01167	0.999999	30962	34692	1	1	1
A_24_P397515	HMGN4	NM_006353	-0.0543846	2.20376	0.209041	4.78375	0.00356863	2.59281e-05	1628.67	255	0.91	0.903414	0.00356863	0.187237	1.02415	0.99999	29740.1	34269	1	1	1
A_33_P3334635	RPA2	NM_001286076	0.538444	2.87864	0.197483	5.06373	0.00359375	2.62131e-05	1631.77	256	0.92	0.913316	0.00359375	0.172151	1.00458	1	32121.3	34937	1	1	1
A_23_P256455	RPA3	NM_002947	-0.543354	1.80029	0.197012	5.07582	0.00360465	2.6498e-05	1635.11	258	0.93	0.92319	0.00360465	0.193818	1.0081	1	31504.1	34815	1	1	1
A_23_P78563	UBL5	NM_024292	-0.681699	1.66105	0.197134	5.07268	0.00361868	2.6498e-05	1634.5	257	0.93	0.92319	0.00360465	0.186296	1.00839	1	31465.6	34805	1	1	1
A_33_P3286958	B3GALT2	NM_003783	-0.260087	1.95593	0.215235	4.64609	0.00370656	2.73528e-05	1638.91	259	0.96	0.952943	0.00370656	0.186508	1.04836	0.999885	28213	33474	1	1	1
A_24_P637982	C1orf122	NM_198446	0.188031	2.51967	0.198658	5.03378	0.00371324	2.87774e-05	1659.47	272	1	1	0.00371324	0.183424	1.00504	1	32021.8	34921	1	1	1
A_24_P140391	PIGY	NM_001042616	0.199802	2.52283	0.199848	5.0038	0.00372694	2.87774e-05	1653.7	271	1	1	0.00371324	0.174088	1.00874	1	31411.8	34793	1	1	1
A_23_P77818	ATP5H	NM_006356	0.259462	2.64282	0.191663	5.21748	0.00373077	2.76377e-05	1639.53	260	0.97	0.962842	0.00371324	0.177639	1.00186	1	32707.8	35032	1	1	1
A_33_P3307337	MAPK4	NM_002747	-0.0972024	2.02965	0.228956	4.36765	0.00374046	2.79226e-05	1643.91	262	0.98	0.972712	0.00371324	0.230623	1.13995	0.990704	23722.1	30502	1	1	1
A_33_P3234697	LXN	NM_020169	0.727637	3.06838	0.197409	5.06562	0.00374074	2.87774e-05	1650.6	270	1	1	0.00371324	0.179685	1.00501	1	32026.3	34922	1	1	1
A_19_P00811288	UQCRBP1	NR_002308	-0.64658	1.71782	0.194198	5.14938	0.00375465	2.87774e-05	1650.18	269	1	1	0.00371324	0.178972	1.00366	1	32353	34969	1	1	1
A_32_P21384	RPL17	NM_000985	-1.61905	0.746229	0.194079	5.15253	0.00375479	2.79226e-05	1641	261	0.98	0.972712	0.00371324	0.171717	1.00507	1	32019.6	34920	1	1	1
A_23_P114282	MCTS1	NM_014060	0.329264	2.69083	0.19458	5.13927	0.00376426	2.82075e-05	1646.07	263	0.99	0.98261	0.00371324	0.178068	1.00446	1	32145.9	34941	1	1	1
A_33_P3309636	C11orf58	NM_014267	0.682993	3.05619	0.193017	5.18088	0.00376866	2.87774e-05	1649.78	268	1	1	0.00371324	0.176345	1.00263	1	32553.5	35005	1	1	1
A_33_P3301174	TMED2	NM_006815	0.821409	3.16711	0.196731	5.08308	0.00377289	2.93472e-05	1667.33	273	1	1	0.00377289	0.177736	1.00403	1	32247	34956	1	1	1
A_23_P140301	PSMA3	NM_002788	0.81171	3.17444	0.194423	5.14343	0.00378277	2.87774e-05	1649.5	267	1	1	0.00371324	0.174234	1.00363	1	32359.9	34970	1	1	1
A_24_P388810	SRP19	NM_003135	-0.344587	1.98954	0.198316	5.04246	0.00379699	2.87774e-05	1648.96	266	1	1	0.00371324	0.178504	1.00596	1	31851.7	34889	1	1	1
A_23_P11372	HPRT1	NM_000194	0.841459	3.20086	0.194872	5.13158	0.00381132	2.87774e-05	1648.93	265	1	1	0.00371324	0.169363	1.00429	1	32208.2	34947	1	1	1
A_23_P109677	A_23_P109677	A_23_P109677	0.401358	2.76392	0.194446	5.14282	0.00382576	2.87774e-05	1647.59	264	1	1	0.00371324	0.184531	1.00541	1	31959.4	34908	1	1	1
A_23_P325040	TMPO	NM_003276	0.506353	2.62287	0.230603	4.33646	0.00383212	2.99171e-05	1670.79	274	1	1	0.00383212	0.192429	1.09936	0.997617	25470.9	31849	1	1	1
A_23_P340158	ISCU	NM_014301	-0.13899	2.22553	0.194182	5.14981	0.00385455	3.0202e-05	1674.99	275	1	1	0.00385455	0.174326	1.00234	1	32610.2	35015	1	1	1
A_23_P133424	SKP1	NM_006930	0.73394	3.08704	0.195725	5.1092	0.00390071	3.13417e-05	1686.86	282	1	1	0.00390071	0.186598	1.00441	1	32167.1	34943	1	1	1
A_23_P205336	GSKIP	NM_016472	0.302258	2.62441	0.199968	5.00079	0.00391304	3.07719e-05	1676.55	276	1	1	0.00390071	0.187189	1.00715	1	31656.8	34848	1	1	1
A_23_P71727	CKS2	NM_001827	-0.609562	1.7443	0.195622	5.11189	0.00391459	3.13417e-05	1683.73	281	1	1	0.00390071	0.190504	1.00712	1	31682.2	34849	1	1	1
A_23_P106481	EMC4	NM_016454	1.14882	3.46749	0.200452	4.98873	0.00392857	3.13417e-05	1682.12	280	1	1	0.00390071	0.171679	1.00848	1	31457.9	34802	1	1	1
A_23_P106859	EMC8	NM_006067	0.224817	2.58613	0.194613	5.1384	0.00394265	3.13417e-05	1681.97	279	1	1	0.00390071	0.179158	1.00283	1	32523	34998	1	1	1
A_23_P125829	PGK1	NM_000291	1.56286	3.88771	0.199595	5.01014	0.00395683	3.13417e-05	1680.58	278	1	1	0.00390071	0.180951	1.00619	1	31826.2	34881	1	1	1
A_23_P101950	MDH1	NM_005917	1.2364	3.51983	0.205408	4.86835	0.00397112	3.13417e-05	1678.94	277	1	1	0.00390071	0.181552	1.0129	0.999999	30800.5	34650	1	1	1
A_33_P3304501	CDX2	NM_001265	-0.88404	1.2436	0.228832	4.37002	0.00402827	3.24814e-05	1693.84	283	1	1	0.00402827	0.228991	1.13765	0.991263	23808.7	30581	1	1	1
A_24_P320328	SUB1	NM_006713	0.373215	2.56717	0.218552	4.57557	0.00408451	3.30513e-05	1697.43	284	1	1	0.00408451	0.203236	1.04883	0.999879	28187.3	33459	1	1	1
A_33_P3292602	A_33_P3292602	A_33_P3292602	0.273785	2.62337	0.196202	5.09679	0.00409091	3.33362e-05	1699.39	286	1	1	0.00409091	0.180613	1.00449	1	32138.9	34940	1	1	1
A_23_P257423	ALG14	NM_144988	-0.0690681	2.26113	0.198857	5.02873	0.00410526	3.33362e-05	1697.82	285	1	1	0.00409091	0.168811	1.00628	1	31820.5	34878	1	1	1
A_23_P28886	PCNA	NM_002592	0.897216	3.22485	0.199211	5.01981	0.00425087	3.47608e-05	1710.6	287	1	1	0.00425087	0.170004	1.0092	1	31320.6	34777	1	1	1
A_23_P65031	DYNLL1	NM_001037494	-0.541348	1.78035	0.200031	4.99922	0.00440972	3.61854e-05	1718.27	288	1	1	0.00440972	0.182702	1.00689	1	31732.3	34857	1	1	1
A_23_P206359	CDH1	NM_004360	0.567169	2.4501	0.271133	3.68823	0.00449827	3.70402e-05	1723.33	289	1	1	0.00449827	0.252647	1.2412	0.823259	17576.6	23279	1	1	1
A_23_P106859	EMC8	NM_006067	0.266371	2.62006	0.195646	5.11128	0.00458621	3.7895e-05	1727.49	290	1	1	0.00458621	0.184049	1.00378	1	32335	34965	1	1	1
A_23_P65427	PSME2	NM_002818	0.609919	2.96173	0.1959	5.10463	0.00460751	3.84648e-05	1730.38	293	1	1	0.00460751	0.180637	1.00243	1	32583.8	35012	1	1	1
A_33_P3395321	HN1	NM_001002032	0.881757	3.15123	0.207406	4.82147	0.00461538	3.93196e-05	1743.43	299	1	1	0.00461538	0.183806	1.01004	1	31162.9	34748	1	1	1
A_23_P106859	EMC8	NM_006067	0.239986	2.58743	0.196494	5.08922	0.00462329	3.84648e-05	1728.22	292	1	1	0.00460751	0.181522	1.00317	1	32467.3	34986	1	1	1
A_23_P121716	ANXA3	NM_005139	0.963036	3.25736	0.203864	4.90523	0.00462585	3.87498e-05	1731.69	294	1	1	0.00461538	0.179927	1.00935	1	31302.5	34772	1	1	1
A_23_P106998	MRPS23	NM_016070	0.699663	2.9762	0.206392	4.84515	0.00463087	3.93196e-05	1742.89	298	1	1	0.00461538	0.189079	1.00964	1	31234.5	34762	1	1	1
A_23_P348146	SLAIN1	NM_001040153	-0.563817	1.56336	0.228906	4.36861	0.00463918	3.84648e-05	1727.84	291	1	1	0.00460751	0.202529	1.14303	0.989898	23599.4	30395	1	1	1
A_24_P237511	EIF1AY	NM_004681	-0.341936	1.71512	0.240307	4.16135	0.00464407	3.90347e-05	1734.37	295	1	1	0.00461538	0.240522	1.18694	0.96891	21735.6	28650	1	1	1
A_23_P111288	TMEM14C	NM_016462	-0.368384	1.97741	0.196719	5.0834	0.00464646	3.93196e-05	1742.28	297	1	1	0.00461538	0.182266	1.00266	1	32547.4	35004	1	1	1
A_23_P12343	GSTM3	NM_000849	0.426617	2.74989	0.199813	5.00467	0.00466216	3.93196e-05	1741.39	296	1	1	0.00461538	0.188547	1.00637	1	31805.1	34875	1	1	1
A_23_P100632	HN1	NM_001002033	0.380594	2.72575	0.196806	5.08115	0.00466667	3.98894e-05	1747.87	300	1	1	0.00466667	0.183361	1.00297	1	32504.2	34993	1	1	1
A_33_P3230698	KIF1A	NM_001244008	0.721909	2.84653	0.229312	4.36087	0.00468647	4.04593e-05	1753.91	303	1	1	0.00468647	0.226528	1.11305	0.996092	24874.4	31409	1	1	1
A_24_P255314	A_24_P255314	A_24_P255314	0.421546	2.6956	0.206749	4.83679	0.00470199	4.04593e-05	1753.78	302	1	1	0.00468647	0.180364	1.01071	1	31086.4	34725	1	1	1
A_23_P10463	NDUFS5	NM_004552	0.0998857	2.45266	0.195769	5.10807	0.00471761	4.04593e-05	1752.76	301	1	1	0.00468647	0.183765	1.00326	1	32418.4	34983	1	1	1
A_23_P106998	MRPS23	NM_016070	0.613723	2.88013	0.207846	4.81125	0.00490132	4.24538e-05	1761.05	304	1	1	0.00490132	0.184713	1.0099	1	31187.9	34753	1	1	1
A_23_P106998	MRPS23	NM_016070	0.58095	2.84725	0.207862	4.81089	0.00491803	4.27387e-05	1762.33	305	1	1	0.00491803	0.183649	1.00938	1	31282.7	34771	1	1	1
A_23_P10463	NDUFS5	NM_004552	0.113611	2.4505	0.197937	5.0521	0.00509804	4.44482e-05	1770.86	306	1	1	0.00509804	0.182881	1.0032	1	32425.8	34985	1	1	1
A_24_P930741	EPHA10	NM_001099439	-0.432857	1.72443	0.224178	4.46074	0.00514658	4.50181e-05	1775.35	307	1	1	0.00514658	0.196838	1.05445	0.999801	27809.4	33278	1	1	1
A_23_P100632	HN1	NM_001002033	0.469902	2.80982	0.197522	5.06274	0.00516234	4.5303e-05	1777.17	308	1	1	0.00516234	0.185835	1.00274	1	32543.8	35001	1	1	1
A_24_P566701	SKP1	NM_170679	0.509349	2.76213	0.20982	4.766	0.00523962	4.67276e-05	1789.96	313	1	1	0.00523962	0.192064	1.01416	0.999999	30678.8	34607	1	1	1
A_24_P130936	DDX3Y	NM_004660	-0.126046	1.98479	0.231513	4.31942	0.00524116	4.64427e-05	1782.83	311	1	1	0.00523962	0.20444	1.12674	0.993988	24318.3	30962	1	1	1
A_23_P106859	EMC8	NM_006067	0.39966	2.73208	0.198551	5.03648	0.00525641	4.67276e-05	1787.35	312	1	1	0.00523962	0.185917	1.0036	1	32363.7	34971	1	1	1
A_23_P117933	GCSH	NM_004483	0.135235	2.45329	0.200537	4.98661	0.00525806	4.64427e-05	1781.93	310	1	1	0.00523962	0.18245	1.00536	1	31963	34910	1	1	1
A_24_P165423	RBP7	NM_052960	-0.408179	1.77432	0.220293	4.5394	0.00527508	4.64427e-05	1781.13	309	1	1	0.00523962	0.243456	1.07158	0.999407	26891.8	32733	1	1	1
A_23_P59192	SNRPC	NM_003093	0.620505	2.82255	0.217329	4.60132	0.00531847	4.75824e-05	1796.15	314	1	1	0.00531847	0.220822	1.03312	0.999972	29084.5	33971	1	1	1
A_23_P258340	PPIA	NM_021130	0.306698	2.61777	0.20151	4.96252	0.0053481	4.81523e-05	1799.34	316	1	1	0.0053481	0.179888	1.00559	1	31918.9	34902	1	1	1
A_23_P34031	XAGE2B	NM_001079538	-1.18623	0.931744	0.23037	4.34084	0.00536278	4.84372e-05	1803.1	317	1	1	0.00536278	0.186596	1.11297	0.996111	24881	31412	1	1	1
A_23_P106481	EMC4	NM_016454	1.00079	3.32973	0.19903	5.02436	0.00536508	4.81523e-05	1798.19	315	1	1	0.0053481	0.179955	1.00409	1	32237.9	34954	1	1	1
A_24_P339944	PDGFB	NM_002608	-0.417657	1.85298	0.207239	4.82535	0.00544025	4.9292e-05	1807.94	318	1	1	0.00544025	0.216369	1.02391	0.99999	29763.2	34277	1	1	1
A_23_P30315	TRIM7	NM_033342	0.832921	3.1594	0.199371	5.01578	0.005625	5.12864e-05	1821.92	320	1	1	0.005625	0.180186	1.00481	1	32057.6	34929	1	1	1
A_23_P258340	PPIA	NM_021130	0.041276	2.35501	0.201139	4.97169	0.00563467	5.18563e-05	1830.5	323	1	1	0.00563467	0.178898	1.00469	1	32080.4	34933	1	1	1
A_23_P106998	MRPS23	NM_016070	0.480694	2.73335	0.209837	4.7656	0.00563863	5.15714e-05	1822.94	321	1	1	0.00563467	0.184674	1.01281	0.999999	30819.9	34653	1	1	1
A_24_P272073	A_24_P272073	A_24_P272073	-0.35502	1.9499	0.202371	4.94142	0.00564263	5.12864e-05	1821.05	319	1	1	0.005625	0.191684	1.0051	1	32004.7	34919	1	1	1
A_23_P43566	NDUFA8	NM_014222	0.60067	2.9184	0.200583	4.98546	0.00565217	5.18563e-05	1826.68	322	1	1	0.00563467	0.184726	1.00423	1	32216.1	34949	1	1	1
A_23_P58529	DIMT1	NM_014473	0.707232	3.02146	0.20107	4.97339	0.00566154	5.24261e-05	1834.47	325	1	1	0.00566154	0.184136	1.00444	1	32151.2	34942	1	1	1
A_33_P3239414	A_33_P3239414	A_33_P3239414	0.374914	2.67723	0.202737	4.93251	0.00567901	5.24261e-05	1834.29	324	1	1	0.00566154	0.189958	1.00761	1	31572.2	34832	1	1	1
A_23_P200560	CDC42	NM_001039802	0.830252	3.11564	0.20513	4.87495	0.00568807	5.2996e-05	1838.66	327	1	1	0.00568807	0.193065	1.00703	1	31701	34852	1	1	1
A_23_P206359	CDH1	NM_004360	0.556959	2.36399	0.285779	3.49921	0.00570552	5.2996e-05	1837.82	326	1	1	0.00568807	0.227179	1.21856	0.692518	15646.8	19946	1	1	1
A_24_P76358	A_24_P76358	A_24_P76358	-2.02076	0.265608	0.20499	4.87828	0.00575758	5.41357e-05	1843.23	330	1	1	0.00575758	0.180538	1.01557	0.999998	30550.9	34559	1	1	1
A_23_P104362	ECHS1	NM_004092	0.926133	3.24219	0.200815	4.9797	0.00577039	5.44206e-05	1847.97	331	1	1	0.00577039	0.187151	1.00329	1	32417.4	34982	1	1	1
A_23_P137057	SLC25A5	NM_001152	0.524977	2.79265	0.207664	4.81547	0.00577508	5.41357e-05	1841.77	329	1	1	0.00575758	0.180613	1.01025	1	31135	34741	1	1	1
A_24_P341476	THC2551566	THC2551566	0.546756	2.82797	0.205724	4.86087	0.00579268	5.41357e-05	1841.19	328	1	1	0.00575758	0.173761	1.00798	1	31532.4	34819	1	1	1
A_23_P31671	UQCRB	NM_006294	-0.703432	1.62745	0.198763	5.03113	0.00586826	5.58452e-05	1857.05	334	1	1	0.00586826	0.185317	1.00372	1	32342.1	34967	1	1	1
A_23_P19712	GMNN	NM_015895	0.833708	3.10982	0.206453	4.84372	0.00587349	5.55603e-05	1854.05	332	1	1	0.00586826	0.183822	1.01068	1	31087.8	34726	1	1	1
A_23_P18413	TIMMDC1	NM_016589	0.278857	2.5896	0.201557	4.96138	0.00588589	5.58452e-05	1856.9	333	1	1	0.00586826	0.186562	1.00513	1	31991.8	34918	1	1	1
A_23_P114282	MCTS1	NM_014060	0.441629	2.74104	0.203146	4.92258	0.00595238	5.69849e-05	1862.38	336	1	1	0.00595238	0.188849	1.00484	1	32048.5	34928	1	1	1
A_24_P940275	FRMPD4	NM_014728	-0.322278	1.89385	0.215218	4.64645	0.00597015	5.69849e-05	1862.26	335	1	1	0.00595238	0.208224	1.03847	0.999949	28756.1	33795	1	1	1
A_23_P138168	CNN3	NM_001839	1.36655	3.64336	0.206353	4.84607	0.00597633	5.75548e-05	1866.99	338	1	1	0.00597633	0.180804	1.0066	1	31769.2	34867	1	1	1
A_21_P0014023	A_21_P0014023	A_21_P0014023	0.0810634	2.39517	0.201087	4.97296	0.0059882	5.78397e-05	1867.8	339	1	1	0.0059882	0.175294	1.00337	1	32407.4	34979	1	1	1
A_23_P114282	MCTS1	NM_014060	0.396357	2.68547	0.204601	4.88756	0.00599407	5.75548e-05	1866.72	337	1	1	0.00597633	0.190203	1.00599	1	31851.5	34888	1	1	1
A_23_P203558	HBB	NM_000518	-1.06136	1.14633	0.216482	4.61932	0.00605882	5.86945e-05	1871.81	340	1	1	0.00605882	0.22829	1.05935	0.999734	27569.1	33122	1	1	1
A_23_P11774	UTP11L	NM_016037	0.812002	3.04726	0.212384	4.70846	0.00606414	5.92643e-05	1876.17	343	1	1	0.00606414	0.184445	1.01269	0.999999	30835.8	34657	1	1	1
A_23_P327426	TIPRL	NM_152902	0.878649	3.15624	0.206242	4.84866	0.00607038	5.89794e-05	1873.01	341	1	1	0.00606414	0.190161	1.00657	1	31769.3	34868	1	1	1
A_33_P3407256	TRIP13	NM_001166260	-0.535333	1.6359	0.222021	4.50408	0.00608187	5.92643e-05	1875.85	342	1	1	0.00606414	0.228167	1.04586	0.999907	28347	33555	1	1	1
A_23_P98382	TIMM8B	NM_012459	-1.10454	1.17406	0.206098	4.85207	0.00610465	5.98342e-05	1878.35	344	1	1	0.00610465	0.188454	1.01249	0.999999	30866.2	34664	1	1	1
A_23_P83278	CHMP5	NM_016410	1.17633	3.40647	0.213138	4.69181	0.00616046	6.12588e-05	1886.67	349	1	1	0.00616046	0.182152	1.01188	0.999999	30937.1	34685	1	1	1
A_24_P58647	A_24_P58647	A_24_P58647	0.547873	2.80413	0.209314	4.77751	0.00616246	6.26834e-05	1900.24	357	1	1	0.00616246	0.188866	1.00978	1	31211.3	34757	1	1	1
A_23_P4522	TXNL1	NM_004786	0.695267	2.98329	0.204756	4.88386	0.00616715	6.09739e-05	1884.22	347	1	1	0.00616046	0.180391	1.00588	1	31868.2	34892	1	1	1
A_23_P130418	NDUFV2	NM_021074	0.365138	2.65872	0.203969	4.9027	0.00617391	6.06889e-05	1881.31	345	1	1	0.00616046	0.178723	1.0068	1	31739.1	34860	1	1	1
A_23_P206359	CDH1	NM_004360	0.61984	2.38978	0.293221	3.41039	0.00617816	6.12588e-05	1886.46	348	1	1	0.00616046	0.257807	1.22453	0.712032	15902.7	20408	1	1	1
A_23_P116414	PLA2G16	NM_007069	0.62841	2.92228	0.203927	4.90371	0.00617978	6.26834e-05	1898.81	356	1	1	0.00616246	0.150957	1.01065	1	31088.2	34727	1	1	1
A_23_P10463	NDUFS5	NM_004552	0.227988	2.53814	0.201639	4.95937	0.00618132	6.4108e-05	1908.61	364	1	1	0.00618132	0.189047	1.00412	1	32236.3	34953	1	1	1
A_21_P0013981	CHRM3	ENST00000481779	-0.849954	1.42105	0.207186	4.82658	0.00618234	6.18286e-05	1889.53	351	1	1	0.00616246	0.199056	1.02317	0.999991	29812.4	34302	1	1	1
A_23_P2423	MAGOHB	NM_018048	-0.0785907	2.23646	0.200956	4.97621	0.00618497	6.09739e-05	1882.91	346	1	1	0.00616046	0.185851	1.00314	1	32474.4	34987	1	1	1
A_23_P106481	EMC4	NM_016454	1.12694	3.39549	0.207538	4.81838	0.00618785	6.38231e-05	1904.6	362	1	1	0.00618132	0.183804	1.00824	1	31485.4	34810	1	1	1
A_23_P345591	PSMA2	NM_002787	0.421089	2.70308	0.205614	4.86347	0.00619318	6.21136e-05	1890.19	352	1	1	0.00616246	0.179504	1.00616	1	31833.1	34882	1	1	1
A_23_P121716	ANXA3	NM_005139	0.836401	3.1157	0.205998	4.85443	0.00619444	6.35382e-05	1902.87	360	1	1	0.00618132	0.186235	1.00634	1	31808.3	34876	1	1	1
A_23_P100632	HN1	NM_001002033	0.701198	2.98201	0.205782	4.85952	0.00619718	6.26834e-05	1896.66	355	1	1	0.00616246	0.187462	1.00547	1	31953.2	34906	1	1	1
A_23_P167983	HIST1H2AC	ENST00000314088	-0.133415	2.05941	0.218723	4.572	0.00619835	6.4108e-05	1908.44	363	1	1	0.00618132	0.185143	1.02144	0.999993	29933.3	34360	1	1	1
A_23_P54000	SNX6	NM_021249	0.253796	2.55925	0.202297	4.94322	0.0062	6.18286e-05	1887.88	350	1	1	0.00616246	0.190602	1.00435	1	32179.7	34945	1	1	1
A_23_P103631	EBNA1BP2	NM_006824	1.10589	3.40657	0.202968	4.92689	0.00620499	6.38231e-05	1903.7	361	1	1	0.00618132	0.182874	1.00467	1	32106.6	34934	1	1	1
A_23_P34930	BCAS2	NM_005872	0.347234	2.64723	0.203064	4.92457	0.0062117	6.35382e-05	1902.26	359	1	1	0.00618132	0.185725	1.00651	1	31787.4	34870	1	1	1
A_32_P135818	RPS3A	NM_001006	-1.83965	0.438011	0.206232	4.84891	0.00621469	6.26834e-05	1896.06	354	1	1	0.00616246	0.191011	1.01433	0.999999	30659.4	34601	1	1	1
A_33_P3298535	ROMO1	NM_080748	-0.985693	1.28311	0.207503	4.81922	0.00621918	6.46779e-05	1910.23	365	1	1	0.00621918	0.197985	1.01095	1	31065.2	34717	1	1	1
A_23_P206359	CDH1	NM_004360	0.726021	2.60605	0.271678	3.68083	0.00622905	6.35382e-05	1901.42	358	1	1	0.00618132	0.246374	1.24044	0.847917	18027.5	23991	1	1	1
A_23_P92842	SAR1B	NM_001033503	0.632522	2.90243	0.207343	4.82292	0.00623229	6.26834e-05	1895.24	353	1	1	0.00616246	0.184747	1.0053	1	31974.6	34912	1	1	1
A_33_P3258712	ENST00000571138	ENST00000571138	-1.84117	0.440456	0.205666	4.86225	0.00636612	6.63874e-05	1919.39	366	1	1	0.00636612	0.198131	1.01089	1	31067.7	34719	1	1	1
A_21_P0013909	FRG1	NM_004477	0.0627398	2.29493	0.212836	4.69845	0.00639566	6.72422e-05	1932.76	369	1	1	0.00639566	0.209628	1.01144	0.999999	30990.3	34700	1	1	1
A_23_P120594	ACSS1	NM_032501	-0.0287448	2.09902	0.228812	4.37039	0.00640327	6.69573e-05	1926.18	367	1	1	0.00639566	0.207185	1.06731	0.999559	27144	32869	1	1	1
A_23_P103631	EBNA1BP2	NM_006824	0.942413	3.24668	0.202464	4.93915	0.00641304	6.72422e-05	1930.13	368	1	1	0.00639566	0.184655	1.00524	1	31984.8	34914	1	1	1
A_23_P145408	FUCA2	NM_032020	1.28949	3.56362	0.206737	4.83705	0.00645946	6.8097e-05	1935.72	370	1	1	0.00645946	0.189501	1.00654	1	31787.4	34869	1	1	1
A_23_P258340	PPIA	NM_021130	0.342866	2.63386	0.204335	4.89392	0.006469	6.83819e-05	1937.94	371	1	1	0.006469	0.184486	1.00475	1	32065.5	34931	1	1	1
A_23_P106998	MRPS23	NM_016070	0.446039	2.66099	0.215394	4.64266	0.00653226	6.92367e-05	1939.69	372	1	1	0.00653226	0.192116	1.01425	0.999999	30665	34604	1	1	1
A_23_P125829	PGK1	NM_000291	1.66364	3.90742	0.211134	4.73634	0.00677333	7.23709e-05	1945.81	375	1	1	0.00677333	0.195632	1.01313	0.999999	30772.7	34642	1	1	1
A_23_P109677	A_23_P109677	A_23_P109677	0.642299	2.86158	0.214748	4.65662	0.00678284	7.20859e-05	1944.32	373	1	1	0.00677333	0.191369	1.01612	0.999998	30486.3	34540	1	1	1
A_23_P68106	TMSB10	NM_021103	-1.3495	0.925401	0.206627	4.83965	0.00679144	7.23709e-05	1944.61	374	1	1	0.00677333	0.193557	1.0176	0.999997	30335.2	34490	1	1	1
A_23_P165402	SF3B14	NM_016047	0.362566	2.61269	0.210206	4.75724	0.00694149	7.43653e-05	1954.19	376	1	1	0.00694149	0.190193	1.01275	0.999999	30831.6	34655	1	1	1
A_23_P109677	A_23_P109677	A_23_P109677	0.837401	2.99459	0.224192	4.46046	0.00702918	7.5505e-05	1962.97	377	1	1	0.00702918	0.201845	1.03927	0.999947	28718.5	33769	1	1	1
A_23_P106998	MRPS23	NM_016070	0.645003	2.85359	0.216346	4.62223	0.00713158	7.72146e-05	1972.39	380	1	1	0.00713158	0.196403	1.01366	0.999999	30721.8	34624	1	1	1
A_23_P12343	GSTM3	NM_000849	0.499212	2.7879	0.204662	4.88611	0.00714286	7.69297e-05	1968.09	378	1	1	0.00713158	0.199631	1.00613	1	31835.8	34883	1	1	1
A_23_P94800	S100A4	NM_002961	-0.680728	1.53089	0.215892	4.63195	0.0071504	7.72146e-05	1970.52	379	1	1	0.00713158	0.187983	1.02109	0.999994	29955.5	34372	1	1	1
A_32_P90210	TAF9	NM_001015892	-0.308135	1.97344	0.205674	4.86207	0.00716495	7.9209e-05	1982.85	388	1	1	0.00716495	0.197448	1.00564	1	31916.2	34900	1	1	1
A_23_P67042	MOCOS	NM_017947	0.848932	3.02601	0.221123	4.52238	0.00718346	7.9209e-05	1980.9	387	1	1	0.00716495	0.193889	1.01975	0.999995	30093.1	34417	1	1	1
A_23_P111753	MRPL32	NM_031903	0.381922	2.67441	0.204124	4.89899	0.00719895	7.83543e-05	1977.16	382	1	1	0.00716495	0.189537	1.00464	1	32107.6	34935	1	1	1
A_33_P3257678	HIST2H3A	NM_001005464	0.0965538	2.36146	0.208063	4.80624	0.00720207	7.9209e-05	1980.86	386	1	1	0.00716495	0.222035	1.02123	0.999994	29950.8	34367	1	1	1
A_23_P126970	TIMM17A	NM_006335	0.392966	2.66199	0.207471	4.81995	0.00721354	7.89241e-05	1979.88	384	1	1	0.00716495	0.184286	1.00749	1	31595.7	34836	1	1	1
A_23_P111753	MRPL32	NM_031903	0.411899	2.70417	0.204153	4.89828	0.00721785	7.83543e-05	1976.51	381	1	1	0.00716495	0.18007	1.00495	1	32038.5	34924	1	1	1
A_33_P3297562	IRX2	NM_033267	0.364376	2.65714	0.204084	4.89993	0.00722078	7.9209e-05	1980.48	385	1	1	0.00716495	0.212639	1.00758	1	31576.7	34833	1	1	1
A_23_P67042	MOCOS	NM_017947	0.930157	3.12858	0.217875	4.58978	0.00723238	7.89241e-05	1978.06	383	1	1	0.00716495	0.201096	1.01727	0.999997	30357	34501	1	1	1
A_23_P203558	HBB	NM_000518	-0.856591	1.19279	0.241587	4.1393	0.00727506	8.06337e-05	1985.87	389	1	1	0.00727506	0.195432	1.11433	0.995937	24825.8	31368	1	1	1
A_33_P3361393	EIF1AX	NM_001412	0.807775	3.06534	0.209124	4.78184	0.0073913	8.23432e-05	1992.98	391	1	1	0.0073913	0.185556	1.00764	1	31571.5	34831	1	1	1
A_24_P50437	BC065737	BC065737	-1.88557	0.373493	0.208908	4.78679	0.00740458	8.29131e-05	1994.88	393	1	1	0.00740458	0.188863	1.0143	0.999999	30661.7	34602	1	1	1
A_23_P120270	MCFD2	NM_139279	0.742078	3.00123	0.208894	4.78711	0.00741026	8.23432e-05	1990.97	390	1	1	0.0073913	0.206783	1.01016	1	31151.1	34744	1	1	1
A_23_P26024	C15orf48	NM_032413	-0.395123	1.8486	0.211141	4.73618	0.00742347	8.29131e-05	1994.77	392	1	1	0.00740458	0.197649	1.01086	1	31070.9	34720	1	1	1
A_23_P4474	IER3IP1	NM_016097	0.104082	2.33244	0.213401	4.68601	0.00743655	8.34829e-05	1996.16	394	1	1	0.00743655	0.185736	1.01331	0.999999	30746.3	34636	1	1	1
A_33_P3268343	PGAM4	NM_001029891	1.49717	3.76593	0.207507	4.81911	0.00743719	8.43377e-05	2003.27	398	1	1	0.00743719	0.188291	1.00455	1	32125.7	34938	1	1	1
A_33_P3392092	ADCYAP1	NM_001117	-0.14129	2.0675	0.216316	4.62287	0.00744304	8.37678e-05	1997.76	395	1	1	0.00743719	0.21313	1.04201	0.999937	28583.3	33680	1	1	1
A_32_P203528	SYCE2	NM_001105578	-0.1851	1.94277	0.228796	4.3707	0.00744949	8.40528e-05	2000.23	396	1	1	0.00743719	0.224378	1.0589	0.999738	27584.9	33136	1	1	1
A_24_P942743	ZFY	NM_003411	-0.510167	1.52247	0.244408	4.09152	0.00745592	8.43377e-05	2001.79	397	1	1	0.00743719	0.206766	1.1464	0.988892	23459.1	30275	1	1	1
A_19_P00808453	COX5A	NM_004255	0.33824	2.60328	0.208044	4.80667	0.00754386	8.57623e-05	2008.77	399	1	1	0.00754386	0.19572	1.00746	1	31598.6	34837	1	1	1
A_24_P366165	A_24_P366165	A_24_P366165	-1.80731	0.466276	0.206815	4.83523	0.007725	8.80417e-05	2017.3	400	1	1	0.007725	0.182157	1.01063	1	31089.4	34728	1	1	1
A_33_P3334575	XLOC_014512	TCONS_l2_00019618	0.587186	2.83611	0.210381	4.75328	0.00775561	8.86116e-05	2018.8	401	1	1	0.00775561	0.184506	1.00738	1	31622.4	34840	1	1	1
A_23_P60248	TXN	NM_003329	-0.0915353	2.13801	0.213226	4.68985	0.00798507	9.14608e-05	2025.1	402	1	1	0.00798507	0.192074	1.01057	1	31099.1	34730	1	1	1
A_23_P106998	MRPS23	NM_016070	0.759712	2.95653	0.218119	4.58466	0.00799505	9.20307e-05	2029.83	404	1	1	0.00799505	0.198147	1.01389	0.999999	30706.3	34616	1	1	1
A_23_P120270	MCFD2	NM_139279	0.598602	2.87573	0.206308	4.84713	0.00799511	9.31704e-05	2035.06	409	1	1	0.00799511	0.198348	1.00527	1	31980.1	34913	1	1	1
A_23_P20606	NIPSNAP3A	NM_015469	1.26001	3.35255	0.234467	4.265	0.008	9.23156e-05	2029.94	405	1	1	0.00799511	0.19212	1.04966	0.999869	28123.1	33432	1	1	1
A_32_P38623	PPP1R9A	NM_017650	-0.353196	1.6469	0.249984	4.00026	0.00800983	9.28854e-05	2032.48	407	1	1	0.00799511	0.24662	1.10899	0.996632	25054	31541	1	1	1
A_23_P116414	PLA2G16	NM_007069	0.626539	2.85975	0.212685	4.70178	0.00801471	9.31704e-05	2033.57	408	1	1	0.00799511	0.196609	1.0131	0.999999	30781.3	34643	1	1	1
A_23_P37127	FOXA1	NM_004496	-0.351449	1.63171	0.252935	3.95358	0.00801489	9.20307e-05	2028.79	403	1	1	0.00799505	0.226063	1.12758	0.993801	24279.4	30933	1	1	1
A_21_P0006762	ENST00000422763	ENST00000422763	-0.803431	1.41753	0.214499	4.66203	0.00802956	9.28854e-05	2032.35	406	1	1	0.00799511	0.235055	1.03127	0.999977	29211.3	34032	1	1	1
A_23_P103631	EBNA1BP2	NM_006824	1.27699	3.53897	0.208486	4.79648	0.00810219	9.48799e-05	2041.26	411	1	1	0.00810219	0.187614	1.00694	1	31725.5	34855	1	1	1
A_23_P117082	HEBP1	NM_015987	0.746037	3.01062	0.20811	4.80516	0.00812195	9.48799e-05	2040.24	410	1	1	0.00810219	0.190909	1.00605	1	31849.6	34886	1	1	1
A_33_P3316555	MGST3	NM_004528	0.278586	2.47467	0.218229	4.58234	0.00828087	9.74442e-05	2048.98	413	1	1	0.00828087	0.199553	1.01442	0.999999	30657.1	34598	1	1	1
A_23_P103631	EBNA1BP2	NM_006824	1.23104	3.49939	0.207568	4.8177	0.00828502	9.77292e-05	2051.28	414	1	1	0.00828502	0.188607	1.00492	1	32039.1	34925	1	1	1
A_23_P112289	TMOD1	NM_003275	-1.27977	0.864574	0.226197	4.42092	0.00828916	9.80141e-05	2052.55	415	1	1	0.00828916	0.187213	1.04379	0.999922	28463.3	33622	1	1	1
A_33_P3257708	APOA1BP	NM_144772	0.799009	3.04536	0.210756	4.74482	0.00830097	9.74442e-05	2048.17	412	1	1	0.00828087	0.18962	1.00622	1	31824.3	34880	1	1	1
A_23_P106481	EMC4	NM_016454	1.11284	3.36849	0.209402	4.77551	0.00834135	9.88688e-05	2053.59	416	1	1	0.00834135	0.188771	1.00648	1	31796.6	34871	1	1	1
A_23_P29575	MRPS36	NM_033281	-0.460535	1.82588	0.204984	4.87842	0.0083693	9.94387e-05	2062.35	417	1	1	0.0083693	0.190665	1.00398	1	32287.9	34958	1	1	1
A_23_P11353	ATP6AP2	NM_005765	0.931225	3.14722	0.215238	4.64602	0.00844498	0.000100578	2066.38	418	1	1	0.00844498	0.203836	1.01161	0.999999	30967.1	34694	1	1	1
A_23_P103631	EBNA1BP2	NM_006824	1.07978	3.3479	0.2076	4.81695	0.00852029	0.000101718	2072.29	419	1	1	0.00852029	0.184938	1.00533	1	31973.3	34911	1	1	1
A_23_P204087	OAS2	NM_016817	-0.43828	1.51201	0.258765	3.86451	0.00857143	0.000102573	2073.37	420	1	1	0.00857143	0.284032	1.15989	0.983713	22865.1	29766	1	1	1
A_23_P59877	FABP5	NM_001444	0.291906	2.56151	0.207387	4.8219	0.00867299	0.000104282	2079.28	422	1	1	0.00867299	0.18732	1.00697	1	31723.6	34854	1	1	1
A_23_P143414	ROMO1	NM_080748	-0.853519	1.37239	0.213764	4.67805	0.00869359	0.000104282	2078.73	421	1	1	0.00867299	0.205674	1.01378	0.999999	30713.8	34620	1	1	1
A_23_P80162	TMPRSS3	NM_032405	-0.514311	1.55297	0.238609	4.19095	0.00869976	0.000104852	2082.13	423	1	1	0.00869976	0.236342	1.12025	0.995002	24563.1	31173	1	1	1
A_23_P106998	MRPS23	NM_016070	0.728127	2.91318	0.219904	4.54744	0.00877358	0.000105992	2084.58	424	1	1	0.00877358	0.201805	1.01422	0.999999	30665.5	34605	1	1	1
A_23_P106859	EMC8	NM_006067	0.499198	2.74466	0.210886	4.74189	0.00882353	0.000106847	2086.06	425	1	1	0.00882353	0.19891	1.00769	1	31568	34829	1	1	1
A_23_P109345	PTTG1IP	NM_004339	1.39578	3.63263	0.212149	4.71367	0.00889671	0.000107986	2090.04	426	1	1	0.00889671	0.189895	1.00911	1	31342.1	34780	1	1	1
A_23_P109345	PTTG1IP	NM_004339	1.34528	3.60354	0.209024	4.78415	0.0088993	0.000108271	2091.68	427	1	1	0.0088993	0.188207	1.00452	1	32129.7	34939	1	1	1
A_23_P35467	CISD1	NM_018464	0.48787	2.65526	0.222613	4.49211	0.00892523	0.000108841	2093.21	428	1	1	0.00892523	0.198446	1.02097	0.999994	29966.6	34376	1	1	1
A_32_P234827	ARMC1	NM_018120	0.731197	2.96076	0.213224	4.68991	0.00892774	0.000109126	2095.44	429	1	1	0.00892774	0.196846	1.00755	1	31590.6	34834	1	1	1
A_23_P65370	GLRX5	NM_016417	0.999123	3.23928	0.211663	4.72449	0.00897674	0.000109981	2097.33	430	1	1	0.00897674	0.189388	1.00827	1	31481.9	34809	1	1	1
A_23_P121716	ANXA3	NM_005139	1.03209	3.24174	0.216186	4.62564	0.00900232	0.000110551	2099.4	431	1	1	0.00900232	0.197796	1.01127	0.999999	31016.9	34706	1	1	1
A_33_P3418681	HCN4	NM_005477	0.937231	2.89433	0.257545	3.88281	0.00905093	0.000111406	2100.6	432	1	1	0.00905093	0.281979	1.20201	0.954259	20971.1	27863	1	1	1
A_21_P0006594	TTTY15	NR_001545	-0.861067	1.17431	0.243944	4.09929	0.00907029	0.00011397	2118.2	441	1	1	0.00907029	0.230868	1.11838	0.995286	24639	31234	1	1	1
A_21_P0010695	LINC00339	NR_023918	-0.679383	1.57193	0.210033	4.76116	0.0090724	0.000114255	2118.91	442	1	1	0.0090724	0.192767	1.00556	1	31919.4	34903	1	1	1
A_33_P3320943	THC2525667	THC2525667	0.20997	2.46104	0.210069	4.76034	0.00908884	0.000113685	2113.71	439	1	1	0.00907029	0.192644	1.00645	1	31797.9	34872	1	1	1
A_33_P3258612	PCNA	NM_002592	1.2958	3.40197	0.232263	4.30547	0.00909091	0.00011397	2117.71	440	1	1	0.00907029	0.187152	1.05771	0.999754	27639.2	33174	1	1	1
A_33_P3416037	FAM96A	NM_001014812	-1.44001	0.790134	0.213138	4.6918	0.00909707	0.000114825	2122.26	443	1	1	0.00909707	0.188905	1.0151	0.999998	30583.8	34575	1	1	1
A_23_P109345	PTTG1IP	NM_004339	1.37678	3.62355	0.210694	4.74621	0.0090991	0.00011511	2125.08	444	1	1	0.0090991	0.186951	1.00562	1	31916.5	34901	1	1	1
A_23_P170649	SBSPON	NM_153225	0.622235	2.78743	0.222952	4.48527	0.00910755	0.0001134	2110.09	437	1	1	0.00907029	0.19052	1.03743	0.999953	28804.7	33829	1	1	1
A_32_P205553	RPL26L1	NM_016093	-0.456553	1.62155	0.236826	4.22251	0.00910959	0.000113685	2113.47	438	1	1	0.00907029	0.229818	1.06285	0.999682	27401.1	33011	1	1	1
A_23_P329573	ITGB2	NM_000211	-0.0214015	1.82665	0.277767	3.60014	0.0091224	0.000112545	2106.48	433	1	1	0.00907029	0.268884	1.23717	0.871835	18513	24733	1	1	1
A_23_P150286	PSMA1	NM_148976	0.260917	2.52308	0.208459	4.79711	0.00912556	0.000115964	2129.15	446	1	1	0.00912556	0.18941	1.00608	1	31847.4	34885	1	1	1
A_21_P0007369	XLOC_009497	TCONS_00019699	-1.74769	0.185898	0.261778	3.82004	0.00912844	0.0001134	2109.93	436	1	1	0.00907029	0.269105	1.15404	0.986308	23141	29996	1	1	1
A_23_P252403	COMMD10	NM_016144	0.550367	2.78683	0.212205	4.71242	0.00914607	0.000115964	2127.81	445	1	1	0.00912556	0.186081	1.0057	1	31899.4	34898	1	1	1
A_23_P156842	EEF1E1	NM_004280	-0.0297017	2.21671	0.210747	4.74503	0.00914943	0.0001134	2109.9	435	1	1	0.00907029	0.185382	1.00775	1	31566.6	34827	1	1	1
A_33_P3270581	A_33_P3270581	A_33_P3270581	0.294705	2.55899	0.208153	4.80417	0.00917051	0.0001134	2109.49	434	1	1	0.00907029	0.190674	1.0055	1	31952.5	34905	1	1	1
A_23_P110961	MPC1	NM_016098	0.127039	2.34849	0.214426	4.66362	0.00928412	0.000118244	2140.53	447	1	1	0.00928412	0.192992	1.00767	1	31570.4	34830	1	1	1
A_32_P165340	SRP9	NM_003133	-0.0460325	2.17493	0.214498	4.66205	0.00928731	0.000118814	2141.96	449	1	1	0.00928731	0.202348	1.01036	1	31111.4	34737	1	1	1
A_33_P3223544	TMBIM4	NM_001282606	0.253541	2.48674	0.212687	4.70175	0.00930804	0.000118814	2141.6	448	1	1	0.00928731	0.197956	1.00816	1	31501.2	34813	1	1	1
A_24_P58727	A_24_P58727	A_24_P58727	0.888126	3.02285	0.227711	4.39154	0.00948889	0.000121663	2146.75	450	1	1	0.00948889	0.202806	1.03506	0.999966	28955.9	33907	1	1	1
A_23_P217570	CAPN6	NM_014289	-0.304783	1.63464	0.26072	3.83553	0.00949451	0.000123087	2152.97	455	1	1	0.00949451	0.206878	1.21373	0.938423	20330.9	27136	1	1	1
A_23_P11353	ATP6AP2	NM_005765	1.06312	3.22961	0.222751	4.48932	0.00951542	0.000123087	2152.04	454	1	1	0.00949451	0.214649	1.0202	0.999995	30044.6	34402	1	1	1
A_23_P115955	MRPL21	NM_181515	0.207768	2.45763	0.210244	4.75637	0.0095354	0.000122803	2151.04	452	1	1	0.00949451	0.186729	1.00582	1	31895.5	34894	1	1	1
A_33_P3340164	NDUFB5	NM_001199958	0.305818	2.48734	0.220443	4.53633	0.00953642	0.000123087	2151.95	453	1	1	0.00949451	0.20045	1.01345	0.999999	30728.1	34631	1	1	1
A_32_P58074	RPS3A	NM_001006	-1.91847	0.286022	0.216961	4.60913	0.00955654	0.000122803	2149.6	451	1	1	0.00949451	0.198204	1.03088	0.999978	29239.4	34045	1	1	1
A_24_P366415	A_24_P366415	A_24_P366415	0.497693	2.69746	0.217673	4.59404	0.0095614	0.000124227	2155.34	456	1	1	0.0095614	0.190931	1.01156	0.999999	30974	34696	1	1	1
A_33_P3222105	EIF1AX	NM_001412	0.941041	3.15937	0.21489	4.65355	0.00956427	0.000125082	2158.51	459	1	1	0.00956427	0.188882	1.00877	1	31409.7	34792	1	1	1
A_23_P161218	ANKRD1	NM_014391	-0.287364	1.8278	0.230819	4.3324	0.00958515	0.000125082	2157.86	458	1	1	0.00956427	0.21459	1.07413	0.999299	26744.4	32652	1	1	1
A_33_P3304252	MRPL32	NM_031903	0.109709	2.37366	0.2082	4.80306	0.00960613	0.000125082	2156.72	457	1	1	0.00956427	0.199254	1.00639	1	31802.5	34874	1	1	1
A_33_P3423969	GBX2	NM_001485	-0.771753	1.45362	0.213844	4.6763	0.00965293	0.000126791	2162.1	461	1	1	0.00965293	0.198047	1.01135	0.999999	31010	34703	1	1	1
A_23_P110811	COX7C	NM_001867	-0.588352	1.64563	0.212572	4.7043	0.00965368	0.000127076	2162.5	462	1	1	0.00965368	0.203021	1.00868	1	31431.1	34795	1	1	1
A_33_P3233916	SOX6	NM_017508	-0.496935	1.56792	0.23901	4.18392	0.00967391	0.000126791	2162.04	460	1	1	0.00965293	0.186147	1.09629	0.997899	25612.3	31947	1	1	1
A_23_P25019	PRIM1	NM_000946	0.512063	2.72411	0.215828	4.63332	0.00970021	0.000129071	2168.46	467	1	1	0.00970021	0.206392	1.01293	0.999999	30798.1	34649	1	1	1
A_23_P403284	OTX1	NM_014562	-0.485054	1.648	0.227975	4.38644	0.00970085	0.000129356	2169.26	468	1	1	0.00970085	0.238904	1.04234	0.999934	28558.8	33669	1	1	1
A_23_P44974	MRPL13	NM_014078	0.475713	2.6839	0.216407	4.62093	0.00971983	0.000128501	2165.81	464	1	1	0.00970021	0.190367	1.01182	0.999999	30942.4	34687	1	1	1
A_23_P25019	PRIM1	NM_000946	0.486115	2.72516	0.211827	4.72084	0.00972103	0.000129071	2168.05	466	1	1	0.00970021	0.189623	1.0088	1	31403.2	34791	1	1	1
A_23_P92441	MAD2L1	NM_002358	0.929074	3.05513	0.229084	4.36522	0.00974082	0.000128501	2165.64	463	1	1	0.00970021	0.182132	1.03805	0.999951	28775.1	33809	1	1	1
A_24_P76078	A_24_P76078	A_24_P76078	0.290171	2.50796	0.214971	4.65179	0.00974194	0.000129071	2167.63	465	1	1	0.00970021	0.194247	1.00813	1	31503	34814	1	1	1
A_23_P12343	GSTM3	NM_000849	0.567354	2.80418	0.212153	4.71358	0.0098081	0.000131065	2174.46	469	1	1	0.0098081	0.19986	1.007	1	31713.8	34853	1	1	1
A_23_P56567	GEMIN6	NM_024775	0.412352	2.64533	0.21272	4.70102	0.00985106	0.00013192	2176.22	470	1	1	0.00985106	0.197097	1.00706	1	31690.9	34851	1	1	1
A_23_P101013	TMC6	NM_007267	-0.392581	1.64417	0.243713	4.10319	0.00989384	0.000132775	2181.9	471	1	1	0.00989384	0.21379	1.08397	0.998756	26196.6	32338	1	1	1
A_23_P329573	ITGB2	NM_000211	0.0288301	2.01275	0.252802	3.95566	0.00993658	0.000133915	2184.98	473	1	1	0.00993658	0.258822	1.17247	0.978775	22425.1	29299	1	1	1
A_23_P329573	ITGB2	NM_000211	0.138415	2.02874	0.269746	3.7072	0.00995763	0.000133915	2184.65	472	1	1	0.00993658	0.326433	1.22801	0.896911	19095.3	25634	1	1	1
A_23_P206359	CDH1	NM_004360	0.598451	2.34076	0.298892	3.34569	0.0102105	0.000138188	2200.87	475	1	1	0.0102105	0.208609	1.24156	0.821692	17549.2	23228	1	1	1
A_24_P66528	SRP9	NM_003133	-0.0818167	2.10202	0.220089	4.54362	0.010211	0.000137904	2199.26	474	1	1	0.0102105	0.197832	1.01524	0.999998	30572.7	34570	1	1	1
A_33_P3371055	RAB1A	NM_004161	1.31712	3.54482	0.213499	4.68386	0.0103967	0.000141892	2215.08	479	1	1	0.0103967	0.190081	1.00836	1	31469.5	34806	1	1	1
A_33_P3378880	ENST00000377803	ENST00000377803	-1.09108	1.03441	0.229173	4.36351	0.0104184	0.000141892	2213.02	478	1	1	0.0103967	0.237614	1.05846	0.999742	27603.1	33150	1	1	1
A_33_P3307113	MSMP	NM_001044264	-0.378922	1.80088	0.220706	4.53092	0.0104202	0.000141323	2210.63	476	1	1	0.0103967	0.24284	1.03829	0.99995	28761.8	33801	1	1	1
A_23_P91619	MIF	NM_002415	-0.238321	1.87646	0.230881	4.33124	0.0104403	0.000141892	2212.13	477	1	1	0.0103967	0.229151	1.02856	0.999983	29388	34122	1	1	1
A_33_P3277140	MINOS1	NM_001032363	0.0579362	2.13168	0.237542	4.20979	0.0105	0.000143602	2218.01	480	1	1	0.0105	0.226358	1.05361	0.999815	27863.6	33305	1	1	1
A_32_P158302	LINC00998	NR_024412	-0.609056	1.5073	0.230628	4.33599	0.0106445	0.000145881	2221.68	481	1	1	0.0106445	0.207977	1.03731	0.999953	28809.5	33833	1	1	1
A_23_P106481	EMC4	NM_016454	1.20895	3.4358	0.213624	4.68112	0.0106832	0.000147021	2227.69	483	1	1	0.0106832	0.191975	1.00885	1	31388.6	34789	1	1	1
A_19_P00809417	ENST00000570163	ENST00000570163	-1.6899	0.494647	0.219981	4.54585	0.0107054	0.000147021	2227.43	482	1	1	0.0106832	0.197565	1.02379	0.99999	29769.7	34281	1	1	1
A_24_P207995	L1CAM	NM_000425	-0.528834	1.51858	0.241917	4.13364	0.0107202	0.000148446	2231.6	486	1	1	0.0107202	0.197488	1.09041	0.998385	25912.2	32135	1	1	1
A_23_P7732	CETN3	NM_004365	0.725001	2.94006	0.215377	4.64301	0.0107423	0.000148446	2231.46	485	1	1	0.0107202	0.191825	1.00859	1	31444.4	34798	1	1	1
A_33_P3286318	ENST00000534819	ENST00000534819	1.70781	3.93436	0.213669	4.68013	0.0107645	0.000148446	2230.77	484	1	1	0.0107202	0.200284	1.00625	1	31823.9	34879	1	1	1
A_24_P362646	TXNDC9	NM_005783	0.825017	2.93503	0.231644	4.31697	0.0108419	0.00015044	2235.19	487	1	1	0.0108419	0.18682	1.03318	0.999972	29082.1	33969	1	1	1
A_32_P57702	LOC641746	NR_033245	0.121732	2.33534	0.215594	4.63835	0.0108811	0.000151295	2237.14	488	1	1	0.0108811	0.201121	1.00729	1	31636.9	34843	1	1	1
A_23_P70127	TMED9	NM_017510	1.48293	3.61485	0.228154	4.383	0.0109816	0.000153005	2241.52	489	1	1	0.0109816	0.197569	1.02103	0.999994	29960.4	34374	1	1	1
A_23_P14734	RPS27L	NM_015920	-0.818737	1.36129	0.220672	4.53161	0.0110142	0.000154714	2247.95	493	1	1	0.0110142	0.203422	1.01515	0.999998	30582.7	34573	1	1	1
A_32_P41292	VDAC2	NM_003375	0.624659	2.84957	0.213912	4.67482	0.0110163	0.000154429	2245.06	492	1	1	0.0110142	0.19219	1.00686	1	31733.6	34858	1	1	1
A_33_P3400286	ENST00000512720	ENST00000512720	-1.47399	0.592569	0.238728	4.18888	0.0110183	0.000154144	2244.63	491	1	1	0.0110142	0.203544	1.08218	0.998893	26313.9	32396	1	1	1
A_21_P0000422	SNORD114-26	NR_003219	-2.08516	-0.231895	0.276765	3.61317	0.0110204	0.000153859	2244.05	490	1	1	0.0110142	0.158715	1.21797	0.927781	19967.6	26735	1	1	1
A_24_P48057	IRX5	NM_005853	0.0314981	2.19592	0.223071	4.48288	0.011022	0.000156709	2254.53	499	1	1	0.011022	0.223518	1.02484	0.999989	29687.4	34246	1	1	1
A_23_P106481	EMC4	NM_016454	1.17423	3.40324	0.213305	4.68813	0.0110262	0.000156139	2253.72	497	1	1	0.011022	0.194986	1.00691	1	31730.7	34856	1	1	1
A_33_P3246007	APOA1BP	NM_144772	0.867912	3.09125	0.214145	4.66973	0.0110303	0.000155569	2250.08	495	1	1	0.011022	0.195684	1.00567	1	31915.7	34899	1	1	1
A_32_P316136	ZNF804A	NM_194250	-0.41347	1.65719	0.238051	4.20078	0.0110324	0.000155284	2249.24	494	1	1	0.011022	0.2115	1.07065	0.999448	26951.3	32763	1	1	1
A_23_P101950	MDH1	NM_005917	1.56999	3.69553	0.229165	4.36368	0.0110442	0.000156709	2254.35	498	1	1	0.011022	0.20509	1.02883	0.999981	29368.3	34113	1	1	1
A_23_P109345	PTTG1IP	NM_004339	1.43222	3.64411	0.215851	4.63282	0.0110484	0.000156139	2253.37	496	1	1	0.011022	0.19431	1.00665	1	31756.6	34865	1	1	1
A_24_P221366	RPS15A	NM_001019	-1.90663	0.301311	0.216443	4.62016	0.01108	0.000157848	2258.19	500	1	1	0.01108	0.197244	1.01307	0.999999	30782.7	34644	1	1	1
A_23_P109345	PTTG1IP	NM_004339	1.41983	3.61755	0.217982	4.58754	0.0111976	0.000159843	2262.5	501	1	1	0.0111976	0.196893	1.01031	1	31130.6	34739	1	1	1
A_23_P67042	MOCOS	NM_017947	0.955332	3.10491	0.225378	4.43699	0.01125	0.000161552	2268.21	504	1	1	0.01125	0.208515	1.01451	0.999999	30652	34595	1	1	1
A_23_P208009	SEC11C	NM_033280	0.76933	2.96427	0.218403	4.5787	0.0112724	0.000161552	2267.95	503	1	1	0.01125	0.192244	1.01129	0.999999	31012.3	34705	1	1	1
A_23_P120594	ACSS1	NM_032501	0.0240605	2.04279	0.246775	4.05227	0.0112948	0.000161552	2267.37	502	1	1	0.01125	0.203724	1.07834	0.999104	26517.7	32518	1	1	1
A_24_P140827	PCMT1	NM_005389	0.862693	3.04403	0.220472	4.53572	0.0113043	0.000162977	2271.9	506	1	1	0.0113043	0.205421	1.01092	1	31066.5	34718	1	1	1
A_23_P119857	TTC32	NM_001008237	-0.709634	1.46476	0.221534	4.51398	0.0113069	0.000162692	2270.77	505	1	1	0.0113043	0.209258	1.02073	0.999995	29986.1	34384	1	1	1
A_23_P120270	MCFD2	NM_139279	0.600659	2.82361	0.214203	4.66848	0.0113163	0.000164117	2275.68	509	1	1	0.0113163	0.205936	1.00735	1	31623.3	34841	1	1	1
A_24_P15765	RPS7P5	NR_036695	-1.32439	0.863057	0.21954	4.55497	0.0113386	0.000164117	2275.04	508	1	1	0.0113163	0.19255	1.01674	0.999997	30413.4	34519	1	1	1
A_23_P111288	TMEM14C	NM_016462	-0.128752	2.09184	0.214553	4.66085	0.0113412	0.000163832	2274.92	507	1	1	0.0113163	0.196148	1.00631	1	31809.1	34877	1	1	1
A_23_P120270	MCFD2	NM_139279	0.720334	2.92753	0.216555	4.61776	0.0114118	0.000165826	2279.59	510	1	1	0.0114118	0.214088	1.01007	1	31161	34747	1	1	1
A_23_P148629	EIF1AY	NM_004681	0.763231	2.94541	0.220342	4.5384	0.011537	0.00016896	2286.14	514	1	1	0.011537	0.196236	1.01357	0.999999	30723.8	34627	1	1	1
A_32_P45738	PGAM1	NM_002629	1.84801	4.04557	0.218006	4.58703	0.0115534	0.00016953	2288.2	515	1	1	0.0115534	0.199186	1.00741	1	31606.3	34839	1	1	1
A_23_P23765	ITGB3BP	NM_014288	-0.439296	1.76843	0.216475	4.61948	0.0115595	0.00016896	2285.85	513	1	1	0.011537	0.183347	1.00856	1	31452.6	34799	1	1	1
A_23_P67042	MOCOS	NM_017947	0.885205	2.93456	0.241592	4.13921	0.011582	0.00016896	2285.32	512	1	1	0.011537	0.229839	1.05109	0.999849	28016.2	33386	1	1	1
A_21_P0011675	XLOC_014512	TCONS_l2_00012321	1.3371	3.46173	0.22931	4.3609	0.0115851	0.000168675	2284.81	511	1	1	0.011537	0.216003	1.02529	0.999989	29644.1	34231	1	1	1
A_24_P41570	H2AFZ	NM_002106	0.241551	2.41728	0.221331	4.51813	0.0117636	0.000172949	2295.92	516	1	1	0.0117636	0.197327	1.01419	0.999999	30676.5	34606	1	1	1
A_23_P95790	ITLN1	NM_017625	0.754224	2.78051	0.245486	4.07355	0.0118182	0.000174089	2297.62	517	1	1	0.0118182	0.191307	1.06197	0.999699	27446.5	33039	1	1	1
A_23_P11353	ATP6AP2	NM_005765	0.961443	3.11583	0.224629	4.45179	0.0120463	0.000177793	2303.88	518	1	1	0.0120463	0.216588	1.0204	0.999995	30033.4	34395	1	1	1
A_23_P92672	OCLN	NM_002538	-0.0335208	1.85491	0.270101	3.70231	0.0122667	0.000183491	2316.69	525	1	1	0.0122667	0.218561	1.14706	0.98875	23439.5	30253	1	1	1
A_24_P399362	PSMG2	NM_020232	0.207058	2.39498	0.219467	4.5565	0.012271	0.000183207	2316.41	524	1	1	0.0122667	0.193289	1.01118	0.999999	31024.3	34709	1	1	1
A_23_P258340	PPIA	NM_021130	0.402837	2.59841	0.218306	4.58073	0.0122736	0.000181497	2313.43	519	1	1	0.0122667	0.201391	1.00967	1	31228.3	34761	1	1	1
A_23_P96599	TMSB15B	NM_194324	-1.35849	0.825066	0.220132	4.54273	0.0122945	0.000183207	2315.19	523	1	1	0.0122667	0.203693	1.01695	0.999997	30382.8	34512	1	1	1
A_23_P157914	MAMDC2	NM_153267	-0.532228	1.4238	0.257737	3.87993	0.0122989	0.000182922	2315.1	522	1	1	0.0122667	0.248592	1.16091	0.983283	22823.5	29727	1	1	1
A_32_P20367	RPS7	NM_001011	-1.37173	0.804939	0.221186	4.52109	0.0123033	0.000182637	2314.82	521	1	1	0.0122667	0.187517	1.01813	0.999997	30266.4	34472	1	1	1
A_23_P110811	COX7C	NM_001867	-0.575508	1.63295	0.216365	4.62182	0.0123269	0.000182637	2314.63	520	1	1	0.0122667	0.206957	1.00871	1	31414.4	34794	1	1	1
A_23_P111288	TMEM14C	NM_016462	-0.141721	2.05645	0.217914	4.58896	0.0124905	0.000187195	2327.07	526	1	1	0.0124905	0.203259	1.0083	1	31479.1	34808	1	1	1
A_23_P428184	HIST1H2AD	NM_021065	-0.216134	1.94267	0.223942	4.46544	0.0125758	0.00018919	2329.59	528	1	1	0.0125758	0.205759	1.01369	0.999999	30721.7	34623	1	1	1
A_33_P3238052	FAM216A	NM_013300	0.662111	2.87607	0.215542	4.63948	0.0125996	0.00018919	2329.34	527	1	1	0.0125758	0.189263	1.00677	1	31742.1	34861	1	1	1
A_23_P121716	ANXA3	NM_005139	0.857116	3.03911	0.220372	4.53779	0.0126843	0.000191184	2337.39	529	1	1	0.0126843	0.203121	1.01019	1	31145.1	34743	1	1	1
A_24_P408740	CMC1	NM_182523	-0.588916	1.60795	0.218111	4.58482	0.0127736	0.000192894	2343.97	530	1	1	0.0127736	0.1984	1.00891	1	31360.6	34787	1	1	1
A_23_P120270	MCFD2	NM_139279	0.459398	2.67623	0.215114	4.6487	0.0128008	0.000194034	2346.39	532	1	1	0.0128008	0.206318	1.00784	1	31559.8	34824	1	1	1
A_23_P58466	SMN1	NM_000344	0.655373	2.85809	0.217228	4.60345	0.012806	0.000193749	2345.81	531	1	1	0.0128008	0.193752	1.00796	1	31535.6	34820	1	1	1
A_23_P329573	ITGB2	NM_000211	0.0443054	1.86392	0.283297	3.52986	0.0128143	0.000194604	2350.22	533	1	1	0.0128143	0.280439	1.22099	0.919576	19712.6	26433	1	1	1
A_23_P112452	GGTA1P	NR_003191	-1.38957	0.582351	0.254913	3.9229	0.0128277	0.000195173	2351.15	534	1	1	0.0128277	0.197113	1.10688	0.996878	25144.7	31609	1	1	1
A_33_P3325306	HSPE1	ENST00000463841	0.26198	2.38749	0.22917	4.36358	0.0128411	0.000195743	2354.25	535	1	1	0.0128411	0.200851	1.02251	0.999992	29861.7	34324	1	1	1
A_23_P150365	REXO2	NM_015523	1.14946	3.34677	0.218045	4.58622	0.0128918	0.000196883	2356.97	536	1	1	0.0128918	0.19963	1.00958	1	31243.4	34764	1	1	1
A_21_P0014880	A_21_P0014880	A_21_P0014880	-0.564236	1.49146	0.240533	4.15744	0.0129423	0.000198023	2360.24	537	1	1	0.0129423	0.253569	1.08385	0.998769	26205.9	32342	1	1	1
A_24_P154006	NDUFB9	NM_005005	0.190044	2.39724	0.216554	4.61778	0.0130926	0.000201442	2371.38	540	1	1	0.0130926	0.197458	1.00573	1	31898.9	34897	1	1	1
A_23_P5778	RAB17	NM_022449	-0.840428	1.20936	0.24152	4.14044	0.0131054	0.000202012	2371.93	541	1	1	0.0131054	0.229288	1.06627	0.999582	27189.6	32902	1	1	1
A_33_P3415957	GTF2A2	NM_004492	-0.687004	1.50814	0.218372	4.57935	0.0131169	0.000201442	2371.17	539	1	1	0.0130926	0.204044	1.01083	1	31073.5	34721	1	1	1
A_23_P140960	NDUFAB1	NM_005003	1.07379	3.15645	0.236078	4.23588	0.0131181	0.000202581	2373.98	542	1	1	0.0131181	0.202723	1.04022	0.999944	28674.4	33738	1	1	1
A_24_P32766	A_24_P32766	A_24_P32766	0.187416	2.34642	0.22391	4.46607	0.0131413	0.000201442	2370.84	538	1	1	0.0130926	0.202675	1.0115	0.999999	30979.2	34698	1	1	1
A_24_P124992	PSMA4	NM_002789	1.40625	3.53955	0.227937	4.38718	0.0131676	0.000203721	2375.58	543	1	1	0.0131676	0.200111	1.01892	0.999995	30181.7	34445	1	1	1
A_23_P100632	HN1	NM_001002033	0.768076	2.93438	0.222781	4.48871	0.0132844	0.000206285	2379.33	545	1	1	0.0132844	0.203627	1.0122	0.999999	30896.5	34674	1	1	1
A_23_P154675	SNRPB	NM_198216	1.25055	3.31752	0.238661	4.19005	0.0133088	0.000206285	2378.51	544	1	1	0.0132844	0.198814	1.04864	0.999881	28198.5	33465	1	1	1
A_23_P111288	TMEM14C	NM_016462	-0.11889	2.08127	0.217613	4.59531	0.0134432	0.000209135	2387.28	546	1	1	0.0134432	0.203841	1.00772	1	31567.9	34828	1	1	1
A_33_P3417650	KLK10	NM_002776	-0.739039	0.928789	0.314727	3.17736	0.0134539	0.000211984	2396.6	553	1	1	0.0134539	0.330475	1.23349	0.7539	16480.4	21451	1	1	1
A_23_P8900	COX6C	NM_004374	-0.409849	1.70748	0.230474	4.33889	0.0134657	0.000212554	2398.34	554	1	1	0.0134657	0.208589	1.02278	0.999992	29845.5	34315	1	1	1
A_33_P3304282	RPS15A	NM_001019	-1.96518	0.223579	0.21934	4.55913	0.0134735	0.000209989	2388.24	547	1	1	0.0134539	0.202887	1.01609	0.999998	30486.4	34541	1	1	1
A_33_P3284253	GYG2	NM_001184703	-0.741694	1.37967	0.22983	4.35105	0.0134783	0.000211984	2395.94	552	1	1	0.0134539	0.20189	1.01712	0.999997	30369.4	34506	1	1	1
A_23_P983	PRDX6	NM_004905	0.749943	2.93213	0.220342	4.5384	0.0134909	0.000211414	2393.72	550	1	1	0.0134539	0.203591	1.01191	0.999999	30923.6	34684	1	1	1
A_23_P356554	BAG2	NM_004282	0.913253	3.10728	0.218541	4.5758	0.0134973	0.000211129	2392.8	549	1	1	0.0134539	0.20207	1.00787	1	31553.2	34823	1	1	1
A_23_P10463	NDUFS5	NM_004552	0.505345	2.65164	0.225892	4.4269	0.0135027	0.000211984	2395.01	551	1	1	0.0134539	0.206477	1.01513	0.999998	30583.4	34574	1	1	1
A_32_P221799	HIST1H2AM	NM_003514	-0.578504	1.60641	0.219926	4.54698	0.0135219	0.000211129	2391.79	548	1	1	0.0134539	0.220544	1.0196	0.999995	30099	34422	1	1	1
A_23_P119857	TTC32	NM_001008237	-0.427271	1.7421	0.222308	4.49826	0.0135548	0.000215118	2404.25	557	1	1	0.0135548	0.197894	1.0163	0.999997	30449.3	34534	1	1	1
A_23_P67042	MOCOS	NM_017947	1.24781	3.29508	0.241941	4.13323	0.0135791	0.000215118	2403.93	556	1	1	0.0135548	0.210531	1.04326	0.999926	28494.5	33639	1	1	1
A_23_P67042	MOCOS	NM_017947	1.17492	3.30603	0.228282	4.38054	0.0136036	0.000215118	2403.75	555	1	1	0.0135548	0.208391	1.01804	0.999997	30272	34475	1	1	1
A_23_P250994	ANAPC10	NM_014885	-0.044952	2.13076	0.221333	4.51808	0.0136918	0.000217682	2408.88	558	1	1	0.0136918	0.198365	1.00987	1	31189.1	34754	1	1	1
A_23_P151746	ISCA2	NM_194279	-0.011545	2.16133	0.221768	4.50921	0.013703	0.000218252	2410.24	559	1	1	0.013703	0.200786	1.01243	0.999999	30871.8	34666	1	1	1
A_23_P141549	RPS7	NM_001011	-1.29738	0.875247	0.221806	4.50844	0.0137433	0.000219677	2413.24	561	1	1	0.0137433	0.191654	1.01645	0.999997	30443.5	34529	1	1	1
A_23_P11353	ATP6AP2	NM_005765	1.02904	3.15852	0.22854	4.3756	0.0137679	0.000219677	2412.68	560	1	1	0.0137433	0.215421	1.01854	0.999996	30225.1	34458	1	1	1
A_23_P2129	TMEM126B	NM_018480	-0.592563	1.5596	0.224976	4.44493	0.0138434	0.000221671	2417.36	562	1	1	0.0138434	0.201737	1.01689	0.999997	30395.8	34514	1	1	1
A_23_P252711	LACTB2	NM_016027	0.802637	2.89794	0.234018	4.27317	0.0138475	0.000222526	2420.27	564	1	1	0.0138475	0.201733	1.02639	0.999987	29573.5	34194	1	1	1
A_24_P254177	SMIM7	NM_024104	0.534676	2.69654	0.223467	4.47494	0.0138624	0.000223951	2425.03	567	1	1	0.0138624	0.198352	1.0101	1	31157	34746	1	1	1
A_23_P85392	RER1	NM_007033	1.08549	3.05839	0.25474	3.92557	0.0138693	0.000223666	2423.93	566	1	1	0.0138624	0.262742	1.08353	0.998789	26223.1	32352	1	1	1
A_23_P106056	DAD1	NM_001344	0.569157	2.75331	0.220041	4.54461	0.0138721	0.000222526	2419.98	563	1	1	0.0138475	0.199018	1.00778	1	31563.9	34826	1	1	1
A_23_P109677	A_23_P109677	A_23_P109677	0.727477	2.87271	0.226058	4.42363	0.0138732	0.000224521	2426.97	568	1	1	0.0138732	0.195084	1.0146	0.999999	30635.3	34592	1	1	1
A_23_P87257	MRPL17	NM_022061	0.59558	2.77549	0.22069	4.53125	0.0138938	0.000223666	2422.71	565	1	1	0.0138624	0.204169	1.00804	1	31512.6	34817	1	1	1
A_23_P203558	HBB	NM_000518	-0.731819	1.27094	0.249523	4.00765	0.0139895	0.0002268	2431.73	569	1	1	0.0139895	0.213125	1.06554	0.999601	27228.7	32925	1	1	1
A_32_P59486	SDHD	NM_003002	0.917831	3.03185	0.231003	4.32895	0.014193	0.000230504	2436.94	570	1	1	0.014193	0.191068	1.02311	0.999991	29816.2	34304	1	1	1
A_23_P111288	TMEM14C	NM_016462	-0.17556	2.02395	0.217711	4.59324	0.0142308	0.000231929	2441.18	572	1	1	0.0142308	0.204821	1.00674	1	31745.7	34862	1	1	1
A_23_P213754	PAIP2	NM_001033112	0.747291	2.89388	0.225847	4.42778	0.0142382	0.000231644	2440.21	571	1	1	0.0142308	0.202738	1.01489	0.999999	30612.3	34582	1	1	1
A_23_P37127	FOXA1	NM_004496	-0.161438	1.73906	0.267851	3.73342	0.0144154	0.000235348	2445.68	573	1	1	0.0144154	0.2573	1.13202	0.99275	24063.2	30779	1	1	1
A_33_P3389188	TFAM	NM_001270782	0.906544	3.04702	0.226804	4.40909	0.0144425	0.000236203	2446.94	574	1	1	0.0144425	0.215612	1.01498	0.999999	30603.4	34579	1	1	1
A_23_P164387	SMARCE1	NM_003079	1.12986	3.29009	0.22372	4.46987	0.0144541	0.000237627	2450.85	577	1	1	0.0144541	0.202491	1.01051	1	31102.2	34732	1	1	1
A_23_P21734	AK6	NM_001015891	0.445169	2.54358	0.233515	4.28238	0.0144637	0.000238197	2452.25	578	1	1	0.0144637	0.201047	1.03033	0.999979	29269.3	34063	1	1	1
A_23_P87591	YEATS4	NM_006530	0.313304	2.46211	0.225499	4.4346	0.0144696	0.000237057	2448.04	575	1	1	0.0144541	0.188656	1.01334	0.999999	30741.7	34635	1	1	1
A_23_P125829	PGK1	NM_000291	1.88175	4.03439	0.224901	4.44639	0.0144792	0.000237627	2448.49	576	1	1	0.0144541	0.2097	1.01234	0.999999	30882.2	34669	1	1	1
A_23_P111753	MRPL32	NM_031903	0.508913	2.70569	0.218125	4.58454	0.0144905	0.000239052	2455.3	579	1	1	0.0144905	0.20156	1.00842	1	31464.2	34804	1	1	1
A_24_P203226	PPIAL4A	NM_178230	0.651435	2.78797	0.227426	4.39704	0.0145345	0.000240191	2456.7	580	1	1	0.0145345	0.193121	1.01648	0.999997	30443.3	34528	1	1	1
A_21_P0004815	LOC101927703	XR_241955	-1.32298	0.733786	0.240354	4.16054	0.0146299	0.000242186	2460.21	581	1	1	0.0146299	0.221176	1.05689	0.999767	27679.7	33200	1	1	1
A_23_P31866	MED30	NM_080651	0.228986	2.34505	0.230675	4.3351	0.0147449	0.00024703	2468.78	588	1	1	0.0147449	0.195754	1.01822	0.999997	30253.6	34469	1	1	1
A_23_P203558	HBB	NM_000518	-0.927423	1.02574	0.258249	3.87223	0.0147513	0.000245035	2465.25	583	1	1	0.0147449	0.194776	1.09492	0.998021	25679.6	31991	1	1	1
A_23_P73801	TCEAL1	NM_001006640	0.00027082	2.15745	0.224194	4.46042	0.01477	0.00024703	2467.75	587	1	1	0.0147449	0.202431	1.01001	1	31163.8	34749	1	1	1
A_23_P258340	PPIA	NM_021130	0.341013	2.50773	0.222718	4.48999	0.0147708	0.000247884	2469.62	589	1	1	0.0147708	0.203759	1.00926	1	31312.3	34775	1	1	1
A_33_P3226060	TMEM178B	NM_001195278	-0.00619438	2.01991	0.245518	4.07302	0.0147766	0.000245035	2465.22	582	1	1	0.0147449	0.192659	1.07196	0.999391	26869.9	32721	1	1	1
A_23_P117558	FKBP3	NM_002013	0.647151	2.80796	0.223631	4.47166	0.0147804	0.000249309	2474.13	592	1	1	0.0147804	0.207727	1.01232	0.999999	30884.7	34670	1	1	1
A_23_P121926	SEPP1	NM_005410	-0.516665	1.44969	0.255899	3.9078	0.0147885	0.000249024	2473.33	591	1	1	0.0147804	0.190764	1.09103	0.998335	25880.3	32115	1	1	1
A_23_P100344	ORC6	NM_014321	0.509166	2.67798	0.222394	4.49653	0.0147952	0.00024703	2467.65	586	1	1	0.0147449	0.190618	1.009	1	31351.5	34784	1	1	1
A_23_P761	PSMB4	NM_002796	0.294869	2.42016	0.229204	4.36292	0.0148116	0.00024646	2467.36	584	1	1	0.0147449	0.209898	1.01721	0.999997	30365.8	34503	1	1	1
A_23_P141194	ICT1	NM_001545	0.896131	3.03199	0.227532	4.39498	0.0148136	0.000249024	2471.97	590	1	1	0.0147804	0.2017	1.0134	0.999999	30738.7	34633	1	1	1
A_23_P111288	TMEM14C	NM_016462	-0.0760042	2.10582	0.220397	4.53727	0.0148205	0.00024703	2467.64	585	1	1	0.0147449	0.205611	1.00752	1	31593.5	34835	1	1	1
A_23_P259506	CYSTM1	NM_032412	0.156007	2.30792	0.225014	4.44416	0.0148567	0.000251019	2476.75	593	1	1	0.0148567	0.211415	1.00943	1	31271.1	34769	1	1	1
A_23_P20882	ATP6V1G1	NM_004888	0.0443578	2.20888	0.223056	4.48318	0.0149158	0.000252443	2478.75	594	1	1	0.0149158	0.210945	1.01115	0.999999	31025.7	34710	1	1	1
A_23_P5370	RPRM	NM_019845	-0.648012	0.944579	0.331576	3.0159	0.0149244	0.000253013	2479.36	595	1	1	0.0149244	0.399453	1.14555	0.531534	13747.6	16285	1	1	1
A_23_P47497	MRPL16	NM_017840	1.32307	3.48053	0.22415	4.4613	0.0149497	0.000253868	2481.22	596	1	1	0.0149497	0.200611	1.01028	1	31134.3	34740	1	1	1
A_24_P233570	PSMB1	NM_002793	1.03013	3.20119	0.222048	4.50353	0.0149498	0.000254723	2482.47	598	1	1	0.0149498	0.209488	1.00833	1	31472.9	34807	1	1	1
A_23_P99292	RAD51AP1	NM_006479	0.0891801	2.15038	0.239616	4.17334	0.0149749	0.000254723	2481.34	597	1	1	0.0149498	0.188065	1.04462	0.999915	28416.7	33595	1	1	1
A_23_P115482	UBE2T	NM_014176	0.845023	3.01167	0.222728	4.48978	0.015025	0.000256432	2485.67	599	1	1	0.015025	0.197765	1.01132	0.999999	31011.4	34704	1	1	1
A_33_P3241582	RPS15A	NM_001019	-1.98224	0.18002	0.223406	4.47616	0.0150825	0.000260421	2494.39	606	1	1	0.0150825	0.202956	1.01604	0.999998	30492.4	34543	1	1	1
A_33_P3408918	SAA2	NM_030754	0.22429	2.28452	0.239777	4.17054	0.0150833	0.000257857	2488.6	600	1	1	0.0150825	0.230584	1.0371	0.999955	28822.5	33840	1	1	1
A_23_P31315	CBX3	NM_016587	0.404265	2.5991	0.218419	4.57837	0.0150993	0.000259851	2492.07	604	1	1	0.0150825	0.201824	1.00723	1	31643.1	34845	1	1	1
A_23_P153236	CHMP2A	NM_014453	1.26474	3.41837	0.224746	4.44947	0.0151074	0.000260421	2493.1	605	1	1	0.0150825	0.200356	1.00865	1	31437.9	34796	1	1	1
A_23_P144453	MRFAP1	NM_033296	1.68865	3.8185	0.228483	4.3767	0.0151078	0.000259566	2491.5	603	1	1	0.0150825	0.201287	1.01598	0.999998	30498.4	34545	1	1	1
A_24_P370670	ZMYM6NB	NM_001195156	0.967903	2.97426	0.248901	4.01766	0.0151082	0.000258712	2490.06	601	1	1	0.0150825	0.2126	1.06812	0.999524	27081.3	32843	1	1	1
A_23_P105012	HRASLS2	NM_017878	-0.781535	1.19021	0.254945	3.92242	0.0151236	0.000261561	2496.17	607	1	1	0.0151236	0.278154	1.11975	0.995063	24579.1	31189	1	1	1
A_24_P414999	LAPTM4B	NM_018407	1.82455	3.83374	0.248412	4.02557	0.0151329	0.000259566	2491.36	602	1	1	0.0150825	0.214062	1.05221	0.999838	27960.4	33350	1	1	1
A_23_P108641	FAM136A	NM_032822	0.246233	2.38488	0.227093	4.40349	0.0152138	0.000263555	2498.63	608	1	1	0.0152138	0.210314	1.01527	0.999998	30569.4	34569	1	1	1
A_23_P45799	ORC1	NM_004153	-0.0982289	1.86926	0.255697	3.91088	0.0153038	0.00026555	2503.83	609	1	1	0.0153038	0.267688	1.11382	0.99602	24851.1	31385	1	1	1
A_24_P406301	NDUFB2	NM_004546	0.822396	2.88245	0.239807	4.17003	0.0154501	0.000268969	2507.49	611	1	1	0.0154501	0.209995	1.03811	0.999951	28774.5	33807	1	1	1
A_23_P116414	PLA2G16	NM_007069	0.744161	2.87485	0.228348	4.37928	0.015459	0.000268684	2507.01	610	1	1	0.0154501	0.211785	1.01875	0.999996	30208.4	34451	1	1	1
A_33_P3238866	SBDS	NM_016038	0.174344	2.31429	0.226888	4.40746	0.0155375	0.000271818	2513.4	614	1	1	0.0155375	0.212176	1.01548	0.999998	30560.2	34562	1	1	1
A_24_P296568	CBX1	NM_006807	1.26827	3.45305	0.219945	4.54658	0.0155519	0.000272958	2515.19	616	1	1	0.0155519	0.203711	1.00683	1	31739	34859	1	1	1
A_23_P100632	HN1	NM_001002033	0.829911	2.97454	0.226154	4.42177	0.0155628	0.000271818	2513.05	613	1	1	0.0155375	0.207677	1.01159	0.999999	30970.6	34695	1	1	1
A_23_P50697	PSG1	NM_006905	-0.492233	1.18544	0.312586	3.19912	0.0155772	0.000272958	2514.96	615	1	1	0.0155519	0.20778	1.24088	0.832345	17737.6	23542	1	1	1
A_24_P326398	CRB2	NM_173689	0.0208832	1.88968	0.273801	3.65229	0.0155825	0.000274382	2520.04	618	1	1	0.0155825	0.212694	1.18659	0.969232	21754.7	28668	1	1	1
A_24_P101561	A_24_P101561	A_24_P101561	0.0799779	2.14658	0.23872	4.189	0.0155882	0.000271818	2511.52	612	1	1	0.0155375	0.22495	1.02675	0.999986	29542.4	34182	1	1	1
A_24_P183128	PLAC8	NM_016619	-0.165491	1.75283	0.264561	3.77984	0.0155897	0.000274952	2521.06	619	1	1	0.0155897	0.202856	1.12951	0.993381	24192.4	30867	1	1	1
A_23_P123071	CAV2	NM_001233	0.0758078	2.10948	0.244232	4.09447	0.0156078	0.000274382	2519.19	617	1	1	0.0155825	0.221412	1.05695	0.999766	27676.5	33198	1	1	1
A_33_P3255046	A_33_P3255046	A_33_P3255046	0.386545	2.48919	0.232832	4.29495	0.0156613	0.000276662	2522.6	620	1	1	0.0156613	0.192742	1.01901	0.999995	30163.3	34442	1	1	1
A_23_P120594	ACSS1	NM_032501	0.0456727	2.05923	0.247662	4.03777	0.0157556	0.000279226	2526.04	622	1	1	0.0157556	0.217663	1.059	0.999738	27582.9	33133	1	1	1
A_23_P106056	DAD1	NM_001344	0.437794	2.60346	0.222879	4.48673	0.015781	0.000279226	2525.99	621	1	1	0.0157556	0.203879	1.0136	0.999999	30723.3	34626	1	1	1
A_33_P3271241	PPA1	NM_021129	1.12015	3.23289	0.231208	4.32511	0.0158333	0.000281506	2530.63	624	1	1	0.0158333	0.200862	1.02079	0.999994	29972.5	34382	1	1	1
A_32_P155631	SDHD	NM_003002	1.44435	3.51328	0.238337	4.19574	0.0158427	0.000281221	2530.47	623	1	1	0.0158333	0.206741	1.03439	0.999969	29020	33929	1	1	1
A_23_P154840	SOD1	NM_000454	1.01065	3.1345	0.229433	4.35856	0.015952	0.00028407	2536.04	625	1	1	0.015952	0.205131	1.01278	0.999999	30828	34654	1	1	1
A_23_P102517	PDE6D	NM_002601	0.45288	2.53061	0.236888	4.22141	0.0159904	0.00028521	2536.95	626	1	1	0.0159904	0.217898	1.02418	0.99999	29737.6	34268	1	1	1
A_23_P10463	NDUFS5	NM_004552	0.390982	2.52308	0.228126	4.38355	0.016051	0.000287204	2540.94	628	1	1	0.016051	0.211151	1.01229	0.999999	30885.4	34671	1	1	1
A_23_P79545	SUCLG1	NM_003849	0.778108	2.93814	0.223751	4.46925	0.0160572	0.000287774	2542.79	629	1	1	0.0160572	0.206006	1.0079	1	31541.1	34822	1	1	1
A_32_P208178	RPS3A	NM_001006	-1.78922	0.358048	0.22574	4.42988	0.0160766	0.000287204	2540.32	627	1	1	0.016051	0.204389	1.02281	0.999992	29843.3	34314	1	1	1
A_32_P208424	H3F3A	NM_002107	0.339822	2.49752	0.224114	4.46202	0.0161111	0.000289199	2544.3	630	1	1	0.0161111	0.221788	1.01704	0.999997	30376.7	34509	1	1	1
A_23_P120594	ACSS1	NM_032501	0.0550229	2.09549	0.243084	4.1138	0.0161769	0.000291763	2549.49	633	1	1	0.0161769	0.207751	1.04666	0.999902	28305.4	33529	1	1	1
A_23_P10463	NDUFS5	NM_004552	0.334828	2.50517	0.222158	4.50131	0.0162025	0.000291763	2549.26	632	1	1	0.0161769	0.212986	1.00781	1	31563.1	34825	1	1	1
A_23_P5757	TPRKB	NM_016058	0.400639	2.49553	0.234086	4.27193	0.0162282	0.000291763	2548.05	631	1	1	0.0161769	0.20431	1.02329	0.99999	29806.9	34298	1	1	1
A_23_P106859	EMC8	NM_006067	0.703144	2.83608	0.227993	4.3861	0.0163249	0.000294897	2552.53	634	1	1	0.0163249	0.210003	1.01179	0.999999	30942.7	34688	1	1	1
A_32_P217750	IL3RA	NM_002183	-0.705809	1.26802	0.254577	3.92808	0.0164019	0.000300026	2563.25	642	1	1	0.0164019	0.220967	1.0973	0.997817	25569.8	31915	1	1	1
A_32_P34589	RSRC1	NM_016625	0.540544	2.64392	0.232713	4.29714	0.0164275	0.000300026	2562.61	641	1	1	0.0164019	0.206156	1.01624	0.999997	30465.3	34536	1	1	1
A_23_P258570	PSMD10	NM_002814	1.37101	3.41734	0.2421	4.13053	0.0164375	0.000299741	2561.39	640	1	1	0.0164019	0.198102	1.03366	0.999971	29062.8	33953	1	1	1
A_23_P428129	CDKN1C	NM_000076	0.783319	2.92291	0.226944	4.40638	0.0164396	0.00030259	2567.67	646	1	1	0.0164396	0.211078	1.0094	1	31275	34770	1	1	1
A_23_P67042	MOCOS	NM_017947	1.15201	3.21196	0.239824	4.16972	0.0164476	0.000299456	2561.04	639	1	1	0.0164019	0.21433	1.0246	0.999989	29703.5	34254	1	1	1
A_23_P391689	PET100	NM_001171155	0.346372	2.47225	0.229112	4.36468	0.0164496	0.000302305	2567.24	645	1	1	0.0164396	0.209244	1.01683	0.999997	30402.4	34516	1	1	1
A_23_P108303	NDUFA7	NM_005001	-0.400994	1.75705	0.22406	4.46309	0.0164734	0.000299456	2560.68	638	1	1	0.0164019	0.21899	1.01103	1	31049.9	34714	1	1	1
A_32_P194264	CHAC2	NM_001008708	0.519725	2.54291	0.246014	4.06481	0.0164752	0.000302305	2567.02	644	1	1	0.0164396	0.21249	1.03624	0.999958	28876.2	33868	1	1	1
A_23_P40588	HSCB	NM_172002	-0.310871	1.85657	0.222605	4.49226	0.016478	0.000298601	2557.49	636	1	1	0.0164019	0.204052	1.00853	1	31455	34800	1	1	1
A_23_P25019	PRIM1	NM_000946	0.566993	2.71273	0.225979	4.42519	0.0164835	0.000299171	2560.15	637	1	1	0.0164019	0.197003	1.01164	0.999999	30965.7	34693	1	1	1
A_23_P106056	DAD1	NM_001344	0.649166	2.80336	0.224658	4.4512	0.0164852	0.00030202	2566.16	643	1	1	0.0164396	0.207002	1.01141	0.999999	30999.3	34701	1	1	1
A_23_P140423	NDUFB1	NM_004545	-0.757593	1.38422	0.226594	4.41318	0.0164882	0.000298316	2556.99	635	1	1	0.0164019	0.211976	1.02159	0.999993	29925.2	34355	1	1	1
A_24_P257348	ARL6IP5	NM_006407	0.884309	3.02214	0.227222	4.40099	0.0165948	0.000306864	2573.04	649	1	1	0.0165948	0.211047	1.01246	0.999999	30870.8	34665	1	1	1
A_23_P110961	MPC1	NM_016098	0.232919	2.37544	0.226484	4.41533	0.0166204	0.000306864	2573.02	648	1	1	0.0165948	0.204375	1.00932	1	31304.7	34773	1	1	1
A_24_P143189	TMSB4X	NM_021109	-1.16384	0.93524	0.233408	4.28435	0.0166306	0.000306579	2572.56	647	1	1	0.0165948	0.208476	1.02603	0.999987	29590.8	34206	1	1	1
A_23_P389525	COMMD1	NM_152516	0.270482	2.40845	0.2272	4.40141	0.0166462	0.000308288	2574.66	650	1	1	0.0166462	0.211314	1.01272	0.999999	30833.5	34656	1	1	1
A_23_P100344	ORC6	NM_014321	0.594774	2.69224	0.233668	4.27958	0.0167023	0.000311708	2583.18	655	1	1	0.0167023	0.222642	1.02988	0.999979	29296.3	34078	1	1	1
A_33_P3886707	PPA2	NM_176869	1.19578	3.24538	0.241551	4.13991	0.0167178	0.000310568	2579.13	652	1	1	0.0167023	0.216537	1.03634	0.999958	28871.4	33865	1	1	1
A_23_P118435	SUMO2	NM_006937	0.0414302	2.16215	0.229932	4.34911	0.0167228	0.000311138	2581.42	653	1	1	0.0167023	0.199068	1.02344	0.99999	29797.8	34293	1	1	1
A_23_P31765	PKIA	NM_006823	-1.15617	0.961274	0.230455	4.33924	0.0167278	0.000311708	2582.79	654	1	1	0.0167023	0.198863	1.01469	0.999999	30628.9	34589	1	1	1
A_33_P3213134	A_33_P3213134	A_33_P3213134	-0.369187	1.71056	0.236556	4.22732	0.0167281	0.000310283	2578.54	651	1	1	0.0167023	0.20393	1.02919	0.999981	29348.8	34101	1	1	1
A_23_P32577	DACH1	NM_080759	0.23804	2.00573	0.293679	3.40508	0.0168293	0.000314557	2585.69	656	1	1	0.0168293	0.279061	1.23919	0.86055	18276.2	24373	1	1	1
A_23_P151614	PSME1	NM_006263	0.416451	2.47429	0.240175	4.16363	0.0169102	0.000316551	2586.95	657	1	1	0.0169102	0.2442	1.03091	0.999978	29238.7	34044	1	1	1
A_23_P114232	PRDX4	NM_006406	1.35014	3.45762	0.232052	4.30938	0.0169803	0.000318831	2592.42	659	1	1	0.0169803	0.207751	1.01296	0.999999	30795.6	34648	1	1	1
A_23_P127948	ADM	NM_001124	0.985823	3.14147	0.224432	4.45569	0.0169909	0.000318546	2591.24	658	1	1	0.0169803	0.208576	1.00981	1	31195.8	34756	1	1	1
A_23_P110811	COX7C	NM_001867	-0.577856	1.57182	0.225363	4.43729	0.0170606	0.000320825	2596.1	660	1	1	0.0170606	0.209991	1.01048	1	31106.7	34733	1	1	1
A_23_P64058	RASGRP2	NM_153819	0.124916	2.13939	0.247504	4.04034	0.0170997	0.000322535	2599.86	662	1	1	0.0170997	0.225155	1.06153	0.999707	27468.7	33053	1	1	1
A_23_P123071	CAV2	NM_001233	0.0303439	2.06709	0.243714	4.10318	0.0171104	0.00032225	2598.52	661	1	1	0.0170997	0.216144	1.04703	0.999898	28282.7	33517	1	1	1
A_23_P81690	COX7A2	NM_001865	-0.198932	1.90457	0.232693	4.2975	0.0171192	0.000323389	2601.78	663	1	1	0.0171192	0.218251	1.0194	0.999995	30116.6	34429	1	1	1
A_23_P17074	CCDC115	NM_032357	0.880096	2.99765	0.230436	4.33959	0.0171837	0.000325099	2604.82	664	1	1	0.0171837	0.216142	1.01287	0.999999	30803.2	34651	1	1	1
A_23_P250982	ISOC1	NM_016048	1.1941	3.32469	0.228364	4.37897	0.017188	0.000325669	2605.33	665	1	1	0.017188	0.203038	1.01258	0.999999	30848.7	34661	1	1	1
A_23_P258493	LMNB1	NM_005573	1.75234	3.8255	0.237639	4.20806	0.0171922	0.000326239	2606.95	666	1	1	0.0171922	0.215287	1.02645	0.999987	29568.8	34192	1	1	1
A_23_P44257	COMMD8	NM_017845	0.384665	2.51664	0.228145	4.38317	0.0173913	0.000330513	2612.21	667	1	1	0.0173913	0.208559	1.01486	0.999999	30615.4	34583	1	1	1
A_23_P431789	ARF4	NM_001660	1.3995	3.55683	0.22417	4.4609	0.0174251	0.000331652	2615.51	668	1	1	0.0174251	0.215649	1.01106	1	31049	34713	1	1	1
A_23_P56590	C1D	NM_006333	-0.752243	1.34156	0.234263	4.26871	0.0174925	0.000333932	2619.46	670	1	1	0.0174925	0.228988	1.01774	0.999997	30294.5	34485	1	1	1
A_21_P0014135	AV738989	AV738989	1.32214	3.32454	0.249584	4.00666	0.0175112	0.000334786	2620.4	671	1	1	0.0175112	0.282852	1.0746	0.999281	26723.3	32637	1	1	1
A_33_P3211213	TSEN34	NM_001282332	1.26859	3.41729	0.225515	4.43429	0.0175187	0.000333932	2619.25	669	1	1	0.0174925	0.216613	1.00969	1	31222.1	34760	1	1	1
A_23_P37127	FOXA1	NM_004496	-0.0438733	1.87686	0.264121	3.78614	0.0175298	0.000335641	2621.59	672	1	1	0.0175298	0.238177	1.09317	0.998139	25754.1	32046	1	1	1
A_23_P103282	TMEM59	NM_004872	1.21024	3.33014	0.230061	4.34667	0.0175483	0.000336496	2622.62	673	1	1	0.0175483	0.172143	1.02011	0.999995	30056	34405	1	1	1
A_23_P62731	MRPS14	NM_022100	0.504728	2.6415	0.227388	4.39777	0.0175816	0.000337636	2624.06	674	1	1	0.0175816	0.208831	1.01199	0.999999	30919	34681	1	1	1
A_23_P218047	KRT5	NM_000424	-0.360646	1.40221	0.294664	3.39369	0.0176183	0.000339345	2626.38	676	1	1	0.0176183	0.25839	1.22061	0.920093	19728.7	26456	1	1	1
A_33_P3392517	LBX2	NM_001009812	-0.430298	1.59659	0.245384	4.07525	0.0176296	0.00033906	2625.48	675	1	1	0.0176183	0.222718	1.06109	0.999713	27487.7	33067	1	1	1
A_21_P0006274	XLOC_007725	TCONS_00016344	0.424986	2.57203	0.225774	4.42921	0.0176366	0.0003402	2628.95	677	1	1	0.0176366	0.204463	1.00909	1	31344.3	34781	1	1	1
A_24_P307486	A_24_P307486	A_24_P307486	0.871356	2.95975	0.235143	4.25274	0.0176436	0.00034134	2632.76	679	1	1	0.0176436	0.204139	1.02361	0.99999	29779.2	34287	1	1	1
A_23_P62807	SCCPDH	NM_016002	0.951892	3.09228	0.226819	4.40881	0.0176549	0.000341055	2629.95	678	1	1	0.0176436	0.21359	1.00851	1	31456.4	34801	1	1	1
A_33_P3313835	PP14571	NR_024014	-0.124942	1.3641	0.356248	2.80703	0.0178382	0.000345614	2637.3	680	1	1	0.0178382	0.706643	1.04208	0.391778	12216.9	13195	1	1	1
A_23_P11774	UTP11L	NM_016037	1.09536	3.15495	0.239885	4.16867	0.0178561	0.000346468	2641.31	681	1	1	0.0178561	0.20437	1.0278	0.999984	29464.9	34147	1	1	1
A_24_P166407	HIST1H4B	NM_003544	-0.241299	1.86154	0.2328	4.29554	0.0180234	0.000350742	2648.06	683	1	1	0.0180234	0.234499	1.0272	0.999985	29502.4	34167	1	1	1
A_23_P250385	HIST1H1B	NM_005322	-0.076455	1.86798	0.259816	3.84887	0.0180263	0.000351312	2649.16	684	1	1	0.0180263	0.276371	1.11077	0.996396	24973.8	31483	1	1	1
A_33_P3322353	CAPZA2	NM_006136	0.802762	2.88336	0.236416	4.22983	0.0180352	0.000350457	2647.3	682	1	1	0.0180234	0.206377	1.02266	0.999992	29854.5	34319	1	1	1
A_24_P120346	NIT2	NM_020202	0.761893	2.88251	0.229948	4.3488	0.0181924	0.000355586	2653.45	686	1	1	0.0181924	0.205962	1.01214	0.999999	30904.2	34676	1	1	1
A_33_P3412613	TMPO	NM_001032283	0.477509	2.45424	0.254066	3.93599	0.0182044	0.000355301	2653.08	685	1	1	0.0181924	0.243083	1.06642	0.999577	27181.9	32897	1	1	1
A_24_P62783	FABP3	NM_004102	-0.502656	1.55196	0.240713	4.15433	0.018477	0.000366413	2666.77	696	1	1	0.018477	0.217196	1.06432	0.999634	27306.9	32964	1	1	1
A_23_P92410	CASP3	NM_004346	1.29925	3.40823	0.23181	4.31387	0.0184892	0.000366128	2666.08	695	1	1	0.018477	0.211017	1.01536	0.999998	30566	34566	1	1	1
A_23_P29630	SPCS1	NM_014041	0.400423	2.48179	0.236291	4.23207	0.0184949	0.000364134	2662.77	691	1	1	0.018477	0.218818	1.02233	0.999992	29868.6	34330	1	1	1
A_23_P170453	CST5	NM_001900	0.23802	2.3745	0.227434	4.39688	0.0185007	0.000362139	2657.76	687	1	1	0.018477	0.212994	1.00914	1	31334.6	34779	1	1	1
A_24_P288424	SLMO2	NM_016045	0.696099	2.78386	0.235245	4.25088	0.0185014	0.000365843	2665.57	694	1	1	0.018477	0.207462	1.01636	0.999997	30447.5	34532	1	1	1
A_33_P3412716	A_33_P3412716	A_33_P3412716	-1.51606	0.635439	0.225079	4.44289	0.0185079	0.000367553	2669.05	697	1	1	0.0185079	0.206246	1.01033	1	31112.1	34738	1	1	1
A_33_P3377199	PRDX1	NM_002574	1.27351	3.4114	0.227211	4.40119	0.01851	0.000368123	2669.93	698	1	1	0.01851	0.209315	1.01202	0.999999	30918.7	34680	1	1	1
A_21_P0000261	RPL17	NM_000985	-1.31028	0.813374	0.229464	4.35797	0.0185116	0.000364988	2663.29	692	1	1	0.018477	0.212811	1.01583	0.999998	30511.1	34550	1	1	1
A_33_P3389837	GPN3	NM_001164372	1.20257	3.33185	0.228573	4.37498	0.0185137	0.000365558	2664.38	693	1	1	0.018477	0.209138	1.01109	1	31047.6	34712	1	1	1
A_23_P29555	SEC13	NM_183352	0.966165	3.11715	0.225159	4.44131	0.0185174	0.000362994	2659.84	688	1	1	0.018477	0.212225	1.01013	1	31154.9	34745	1	1	1
A_33_P3372332	CYBA	NM_000101	0.803761	2.94585	0.226552	4.41399	0.0185196	0.000363564	2661.21	689	1	1	0.018477	0.215845	1.00996	1	31179.2	34751	1	1	1
A_33_P3384997	A_33_P3384997	A_33_P3384997	-2.10021	0.0409734	0.226693	4.41125	0.0185217	0.000364134	2662.59	690	1	1	0.018477	0.211273	1.01881	0.999995	30200.6	34449	1	1	1
A_23_P106481	EMC4	NM_016454	1.49754	3.58887	0.234664	4.26141	0.0185408	0.000369262	2671.28	699	1	1	0.0185408	0.200382	1.02367	0.99999	29775.2	34285	1	1	1
A_23_P128930	PSMC6	NM_002806	1.02845	3.10862	0.236487	4.22856	0.0185714	0.000370402	2672.13	700	1	1	0.0185714	0.213779	1.02523	0.999989	29645.1	34233	1	1	1
A_23_P116414	PLA2G16	NM_007069	0.726673	2.84048	0.231037	4.32832	0.018602	0.000371542	2673.63	701	1	1	0.018602	0.213681	1.01718	0.999997	30366.2	34504	1	1	1
A_23_P42498	SNX3	NM_003795	0.709569	2.85276	0.226378	4.41738	0.0186182	0.000372397	2674.33	702	1	1	0.0186182	0.202404	1.00999	1	31175.5	34750	1	1	1
A_23_P94932	MMADHC	NM_015702	0.877148	2.93856	0.239582	4.17393	0.0186486	0.000373536	2676.14	703	1	1	0.0186486	0.203009	1.03009	0.999979	29278.8	34071	1	1	1
A_24_P304723	PPIB	NM_000942	1.14235	3.27401	0.228194	4.38223	0.0188068	0.00037724	2681.49	704	1	1	0.0188068	0.206766	1.00862	1	31442.1	34797	1	1	1
A_24_P577694	ADCY1	NM_021116	-0.917344	0.787294	0.306798	3.25947	0.0188085	0.00037781	2681.99	705	1	1	0.0188085	0.302381	1.23561	0.876936	18626.7	24909	1	1	1
A_23_P74252	LINC00339	NR_023918	-0.499631	1.57406	0.237551	4.20963	0.0188402	0.00037952	2683.95	707	1	1	0.0188402	0.221193	1.02224	0.999992	29872.6	34333	1	1	1
A_23_P125829	PGK1	NM_000291	2.14345	4.15411	0.248159	4.02967	0.0188669	0.00037952	2683.58	706	1	1	0.0188402	0.224679	1.05115	0.999848	28014.3	33384	1	1	1
A_32_P22257	HMGN1	NM_004965	0.911847	2.79145	0.271758	3.67974	0.0188717	0.000381229	2685.98	709	1	1	0.0188717	0.241424	1.14772	0.988526	23412.1	30229	1	1	1
A_24_P289404	RPS26	NM_001029	-0.161874	1.91046	0.237774	4.20567	0.0188732	0.000381799	2686.69	710	1	1	0.0188732	0.232658	1.02756	0.999984	29486.6	34155	1	1	1
A_23_P40096	PROC	NM_000312	-0.0393545	1.74075	0.291163	3.43451	0.0188842	0.000380944	2685.87	708	1	1	0.0188717	0.315703	1.21396	0.938319	20327.1	27128	1	1	1
A_23_P14876	SRP14	NM_003134	0.901856	2.99254	0.234769	4.2595	0.0189326	0.000384078	2689.02	712	1	1	0.0189326	0.208743	1.01889	0.999995	30183.3	34446	1	1	1
A_23_P106998	MRPS23	NM_016070	1.02683	3.05237	0.245612	4.07145	0.0189525	0.000386643	2693.68	716	1	1	0.0189525	0.21984	1.03838	0.99995	28758.5	33798	1	1	1
A_32_P110243	RPS20P27	BC071734	-2.06201	0.0568391	0.23023	4.34349	0.0189592	0.000384078	2688.99	711	1	1	0.0189326	0.210253	1.02153	0.999993	29925.8	34357	1	1	1
A_23_P31116	ACOT13	NM_018473	0.879952	2.91316	0.244311	4.09315	0.018979	0.000386643	2693.64	715	1	1	0.0189525	0.216823	1.03844	0.999949	28757.5	33796	1	1	1
A_23_P106481	EMC4	NM_016454	1.40472	3.48827	0.235934	4.23848	0.0190042	0.000386073	2692.57	713	1	1	0.0189525	0.207999	1.02174	0.999993	29919.9	34350	1	1	1
A_23_P69493	RHOA	NM_001664	1.32898	3.49485	0.222849	4.48735	0.0190056	0.000386643	2693.52	714	1	1	0.0189525	0.20442	1.00553	1	31938.1	34904	1	1	1
A_21_P0013986	XR_171390	XR_171390	0.272103	2.31483	0.242704	4.12024	0.0191136	0.000393196	2704.97	722	1	1	0.0191136	0.214345	1.0323	0.999975	29136.4	33998	1	1	1
A_24_P270460	IFI27	NM_005532	-0.329674	1.8048	0.22775	4.39078	0.0191365	0.000391486	2702.73	718	1	1	0.0191136	0.216304	1.01533	0.999998	30567.5	34567	1	1	1
A_32_P43826	LOC441666	NR_024380	-0.572513	1.5222	0.234115	4.27141	0.0191401	0.000393196	2704.83	721	1	1	0.0191136	0.209854	1.01878	0.999996	30204.6	34450	1	1	1
A_23_P101950	MDH1	NM_005917	1.70542	3.73728	0.244539	4.08933	0.0191492	0.000391202	2702.25	717	1	1	0.0191136	0.21401	1.04589	0.999907	28346.4	33554	1	1	1
A_23_P144497	RPS3A	NM_001006	-1.84058	0.271463	0.23132	4.32302	0.0191655	0.000392626	2703.41	719	1	1	0.0191136	0.207791	1.02738	0.999984	29497.1	34161	1	1	1
A_23_P309381	HIST2H2AA4	NM_001040874	-0.122976	1.95953	0.236104	4.23542	0.0191667	0.000393196	2704.55	720	1	1	0.0191136	0.223905	1.02382	0.99999	29768.7	34280	1	1	1
A_21_P0014809	FAM136A	NM_032822	0.0853558	2.224	0.227093	4.40348	0.0192393	0.00039633	2709.05	723	1	1	0.0192393	0.21185	1.00917	1	31325.7	34778	1	1	1
A_23_P40025	DAZAP2	NM_014764	1.0356	3.17472	0.227019	4.40491	0.0193232	0.00039861	2711.82	724	1	1	0.0193232	0.215559	1.01185	0.999999	30941.5	34686	1	1	1
A_23_P44166	DCXR	NM_016286	-0.0646002	1.90977	0.254481	3.92956	0.0194207	0.000401174	2716.59	725	1	1	0.0194207	0.272611	1.0553	0.999793	27770.3	33251	1	1	1
A_23_P23765	ITGB3BP	NM_014288	-0.499998	1.61743	0.230457	4.3392	0.0194766	0.000402883	2719.47	726	1	1	0.0194766	0.204034	1.01205	0.999999	30918.6	34679	1	1	1
A_23_P127948	ADM	NM_001124	0.928769	3.04654	0.230402	4.34024	0.0195461	0.000404878	2721.03	727	1	1	0.0195461	0.210085	1.0117	0.999999	30960.7	34691	1	1	1
A_23_P161352	PTPLA	NM_014241	1.14001	3.15009	0.248259	4.02805	0.0195879	0.000406303	2723.21	728	1	1	0.0195879	0.215726	1.04302	0.99993	28512.9	33647	1	1	1
A_23_P127948	ADM	NM_001124	0.907719	3.04995	0.226529	4.41444	0.0199314	0.000413995	2731.24	729	1	1	0.0199314	0.211104	1.00975	1	31212.7	34758	1	1	1
A_23_P112289	TMOD1	NM_003275	-0.927978	1.00237	0.262367	3.81146	0.0202877	0.000421973	2741.85	730	1	1	0.0202877	0.207536	1.09582	0.997937	25635.1	31962	1	1	1
A_23_P74663	TAF1A	NM_005681	0.194462	2.26276	0.23844	4.19392	0.020342	0.000423683	2743.78	731	1	1	0.020342	0.22296	1.02463	0.999989	29701.6	34253	1	1	1
A_32_P148672	SNRPD1	NM_006938	0.350125	2.47328	0.229545	4.35645	0.0205874	0.000429381	2749.46	732	1	1	0.0205874	0.212996	1.01124	0.999999	31017.4	34707	1	1	1
A_23_P256172	NDUFAF3	NM_199069	0.859067	2.97641	0.230471	4.33894	0.0206548	0.000431376	2750.27	733	1	1	0.0206548	0.209911	1.00952	1	31252.1	34766	1	1	1
A_23_P110961	MPC1	NM_016098	0.085524	2.22167	0.227487	4.39586	0.0206667	0.000432801	2751.9	735	1	1	0.0206667	0.210527	1.0108	1	31076.5	34722	1	1	1
A_32_P54137	UQCRH	NM_006004	-1.09379	1.00738	0.23307	4.29056	0.0206812	0.000432516	2751.54	734	1	1	0.0206667	0.206134	1.01928	0.999995	30132	34433	1	1	1
A_33_P3214129	LOC728061	AK025151	0.072648	1.75267	0.312077	3.20434	0.0207201	0.00043451	2753.95	736	1	1	0.0207201	0.362086	1.22856	0.895913	19069.5	25594	1	1	1
A_23_P11279	ALG13	NM_018466	-0.272795	1.83962	0.231259	4.32415	0.0208119	0.000438214	2757.33	739	1	1	0.0208119	0.20097	1.01545	0.999998	30561.1	34563	1	1	1
A_23_P106405	NDN	NM_002487	1.23008	3.28226	0.241119	4.14732	0.0208266	0.000437929	2757.17	738	1	1	0.0208119	0.212922	1.02967	0.99998	29304	34085	1	1	1
A_23_P413815	VKORC1L1	NM_173517	0.304641	2.41264	0.231969	4.31093	0.0208548	0.000437929	2757.14	737	1	1	0.0208119	0.208175	1.00929	1	31307.3	34774	1	1	1
A_21_P0009669	ENST00000590620	ENST00000590620	-1.19494	0.75379	0.259045	3.86033	0.0209459	0.000441633	2759.77	740	1	1	0.0209459	0.216394	1.12204	0.99477	24502.3	31116	1	1	1
A_19_P00807336	PPA1	NM_021129	1.28725	3.38618	0.233432	4.28391	0.0209543	0.000444198	2764.59	744	1	1	0.0209543	0.201989	1.01845	0.999996	30229.2	34461	1	1	1
A_23_P117068	SNRPF	NM_003095	0.0248285	2.17188	0.225774	4.42921	0.0209582	0.000442488	2760.41	741	1	1	0.0209543	0.213307	1.00955	1	31251.3	34765	1	1	1
A_23_P370924	SMIM4	NM_001124767	-0.880683	1.22315	0.232639	4.2985	0.0209664	0.000445052	2765.07	745	1	1	0.0209664	0.216683	1.02165	0.999993	29924.2	34353	1	1	1
A_23_P110811	COX7C	NM_001867	-0.499535	1.64673	0.225897	4.4268	0.0209704	0.000443343	2763.15	742	1	1	0.0209543	0.215024	1.00819	1	31489.3	34812	1	1	1
A_23_P143551	ATP6V1E1	NM_001696	1.25762	3.30851	0.241335	4.14362	0.0209825	0.000444198	2764.36	743	1	1	0.0209543	0.224944	1.03018	0.999979	29277	34068	1	1	1
A_23_P23155	AJAP1	NM_018836	0.27225	2.09391	0.282895	3.53488	0.021016	0.000447902	2771.06	748	1	1	0.021016	0.36128	1.19697	0.959365	21213.5	28130	1	1	1
A_33_P3330149	PAX6	NM_000280	-0.275711	1.74438	0.246543	4.0561	0.0210308	0.000447617	2770.16	747	1	1	0.021016	0.278109	1.06426	0.999638	27316.1	32966	1	1	1
A_23_P40307	SNRPB2	NM_003092	0.760079	2.87288	0.231197	4.32531	0.021059	0.000447617	2768.59	746	1	1	0.021016	0.203842	1.01211	0.999999	30911.6	34677	1	1	1
A_21_P0011842	EEF1E1	NM_001135650	0.0330088	2.12798	0.234073	4.27216	0.0210681	0.000449611	2773.81	749	1	1	0.0210681	0.212461	1.01987	0.999995	30076.2	34413	1	1	1
A_23_P111753	MRPL32	NM_031903	0.724412	2.8034	0.236681	4.2251	0.0211467	0.00045189	2775.44	750	1	1	0.0211467	0.207572	1.01966	0.999995	30096.8	34420	1	1	1
A_23_P391725	DR1	NM_001938	0.468915	2.57056	0.232992	4.292	0.0211788	0.000455594	2780.98	755	1	1	0.0211788	0.201113	1.01237	0.999999	30879	34668	1	1	1
A_23_P127948	ADM	NM_001124	0.975381	3.07891	0.232688	4.29761	0.0211835	0.000453885	2777.73	752	1	1	0.0211788	0.213636	1.01252	0.999999	30863.2	34663	1	1	1
A_23_P68472	DPM1	NM_003859	0.698358	2.77207	0.237548	4.20967	0.0211936	0.00045531	2780.3	754	1	1	0.0211788	0.208103	1.02376	0.99999	29770.9	34282	1	1	1
A_24_P286114	SLC1A3	NM_004172	0.651048	2.66135	0.248221	4.02866	0.0212085	0.000455025	2779.27	753	1	1	0.0211788	0.224913	1.07275	0.999364	26830.7	32696	1	1	1
A_23_P104046	BPNT1	NM_006085	0.686261	2.65221	0.25597	3.90671	0.0212117	0.000453885	2777.48	751	1	1	0.0211788	0.244385	1.06279	0.999682	27401.4	33013	1	1	1
A_23_P110961	MPC1	NM_016098	0.114936	2.23305	0.230348	4.34125	0.0213624	0.000460153	2785.31	756	1	1	0.0213624	0.208053	1.00961	1	31242.1	34763	1	1	1
A_23_P138967	SDHD	NM_003002	1.5001	3.53476	0.244065	4.09727	0.0214116	0.000462433	2787.44	758	1	1	0.0214116	0.214373	1.03	0.999979	29287.7	34074	1	1	1
A_23_P117082	HEBP1	NM_015987	0.729679	2.84717	0.230447	4.33939	0.0214135	0.000461863	2787.17	757	1	1	0.0214116	0.211961	1.01428	0.999999	30664.8	34603	1	1	1
A_24_P19810	PPCS	NM_024664	0.0736092	2.15983	0.235496	4.24635	0.0214888	0.000464712	2790.03	759	1	1	0.0214888	0.232574	1.0215	0.999993	29926.2	34358	1	1	1
A_23_P394395	JPH2	NM_020433	0.365871	2.39005	0.245844	4.06761	0.0216316	0.000468416	2796.02	760	1	1	0.0216316	0.22359	1.02615	0.999987	29584.7	34202	1	1	1
A_23_P74162	IQCC	NM_018134	-0.767599	1.26437	0.244521	4.08963	0.0217431	0.00047269	2799.67	763	1	1	0.0217431	0.225656	1.04453	0.999915	28419.6	33598	1	1	1
A_23_P115223	HAX1	NM_006118	0.27792	2.28296	0.249128	4.014	0.0217454	0.00047212	2799.36	762	1	1	0.0217431	0.248804	1.03777	0.999951	28789	33818	1	1	1
A_24_P163537	TMED4	NM_182547	0.538902	2.5451	0.248929	4.01721	0.021774	0.00047212	2799.35	761	1	1	0.0217431	0.230761	1.03042	0.999979	29267	34060	1	1	1
A_23_P94501	ANXA1	NM_000700	1.50391	3.61125	0.232074	4.30897	0.021817	0.000475539	2803	765	1	1	0.021817	0.214072	1.01302	0.999999	30791.7	34646	1	1	1
A_23_P11295	CMC4	NM_001018024	-0.864944	1.24211	0.232121	4.30809	0.0218325	0.000475254	2802.2	764	1	1	0.021817	0.215322	1.0141	0.999999	30687	34609	1	1	1
A_33_P3236157	UNG	NM_003362	1.53961	3.65757	0.230372	4.3408	0.0219035	0.000478673	2805.06	767	1	1	0.0219035	0.21005	1.00972	1	31215.3	34759	1	1	1
A_23_P159839	C1GALT1C1	NM_152692	1.33347	3.34432	0.248126	4.03021	0.021906	0.000478104	2804.71	766	1	1	0.0219035	0.223258	1.04336	0.999925	28488.7	33636	1	1	1
A_23_P33045	RPL26	NM_000987	-1.69086	0.415193	0.232281	4.30512	0.0219251	0.000483517	2810.56	774	1	1	0.0219251	0.205511	1.01913	0.999995	30154.8	34438	1	1	1
A_23_P214037	NPM1	NM_002520	0.993561	3.083	0.234972	4.25583	0.0219531	0.000480383	2807.35	768	1	1	0.0219251	0.198713	1.02135	0.999993	29942.7	34363	1	1	1
A_23_P67042	MOCOS	NM_017947	1.17377	3.1953	0.246297	4.06013	0.0219534	0.000483517	2810.46	773	1	1	0.0219251	0.216738	1.02618	0.999987	29583.4	34201	1	1	1
A_23_P23765	ITGB3BP	NM_014288	-0.504487	1.58902	0.23431	4.26785	0.0219689	0.000483232	2810.26	772	1	1	0.0219251	0.20244	1.0171	0.999997	30370.5	34507	1	1	1
A_23_P106056	DAD1	NM_001344	0.647582	2.75886	0.231442	4.32074	0.0219715	0.000482662	2809.27	771	1	1	0.0219251	0.210107	1.011	1	31051.3	34715	1	1	1
A_23_P13524	TMEM126A	NM_032273	-0.503558	1.59961	0.232746	4.29652	0.0219871	0.000485512	2812.39	775	1	1	0.0219871	0.209698	1.0153	0.999998	30568.3	34568	1	1	1
A_24_P213228	A_24_P213228	A_24_P213228	0.0490748	2.12861	0.23659	4.22672	0.022	0.000482662	2808.97	770	1	1	0.0219251	0.203704	1.01768	0.999997	30316.2	34487	1	1	1
A_19_P00800467	CLEC2D	NM_001004419	0.824383	2.90862	0.235821	4.2405	0.0220103	0.000486651	2812.86	776	1	1	0.0220103	0.196283	1.02747	0.999984	29489.6	34158	1	1	1
A_23_P69242	SUMF1	NM_182760	1.45159	3.56679	0.230814	4.3325	0.0220286	0.000482662	2808.85	769	1	1	0.0219251	0.208378	1.00906	1	31345.3	34782	1	1	1
A_23_P258340	PPIA	NM_021130	0.672942	2.75428	0.236295	4.232	0.0220849	0.000488931	2815.8	777	1	1	0.0220849	0.212599	1.0168	0.999997	30402.4	34517	1	1	1
A_21_P0011065	XLOC_014512	TCONS_l2_00005906	0.913052	3.00004	0.235372	4.2486	0.0221694	0.000492065	2819.81	779	1	1	0.0221694	0.213539	1.01322	0.999999	30759.6	34639	1	1	1
A_23_P103631	EBNA1BP2	NM_006824	1.48097	3.58108	0.233241	4.2874	0.0221851	0.00049178	2819.14	778	1	1	0.0221694	0.209647	1.01454	0.999999	30648.9	34594	1	1	1
A_21_P0011867	XLOC_014512	TCONS_l2_00014098	-1.48325	0.603803	0.23536	4.2488	0.0221895	0.000493774	2822.04	781	1	1	0.0221895	0.222213	1.01748	0.999997	30348.1	34494	1	1	1
A_23_P101013	TMC6	NM_007267	-0.516936	1.51544	0.244451	4.09079	0.0222051	0.000493489	2821.63	780	1	1	0.0221895	0.211882	1.03875	0.999948	28742.9	33786	1	1	1
A_33_P3294252	ATF1	NM_005171	0.12127	2.23975	0.23029	4.34235	0.0223274	0.000497478	2827.47	782	1	1	0.0223274	0.216076	1.01565	0.999998	30539.5	34556	1	1	1
A_33_P3219572	LONRF3	ENST00000365713	-0.222655	1.6253	0.277785	3.5999	0.0224872	0.000502322	2834.23	784	1	1	0.0224872	0.303201	1.15076	0.98761	23294.6	30121	1	1	1
A_23_P105012	HRASLS2	NM_017878	-0.779842	1.14062	0.264171	3.78543	0.0224968	0.000503177	2835.44	785	1	1	0.0224968	0.331772	1.13159	0.992887	24089.5	30795	1	1	1
A_23_P109345	PTTG1IP	NM_004339	1.79528	3.81655	0.246341	4.05941	0.022516	0.000502322	2833.4	783	1	1	0.0224872	0.219474	1.03166	0.999976	29190.3	34019	1	1	1
A_23_P76690	UCHL3	NM_006002	0.58817	2.67011	0.236197	4.23375	0.0226142	0.000507736	2840.78	788	1	1	0.0226142	0.213042	1.01574	0.999998	30527.2	34553	1	1	1
A_32_P52911	ADI1	NM_018269	1.31665	3.38095	0.239102	4.18231	0.0226175	0.000507166	2840.21	787	1	1	0.0226142	0.204679	1.02023	0.999995	30044.3	34401	1	1	1
A_24_P29445	TMEM14B	NM_030969	-0.633684	1.44414	0.236871	4.2217	0.0226209	0.000506596	2839.57	786	1	1	0.0226142	0.215352	1.01825	0.999997	30252.4	34468	1	1	1
A_23_P106056	DAD1	NM_001344	0.664434	2.77084	0.232225	4.30617	0.0226489	0.00050916	2842.03	789	1	1	0.0226489	0.213127	1.01319	0.999999	30763.5	34640	1	1	1
A_23_P67466	PSMD8	NM_002812	0.87196	2.97612	0.232586	4.29948	0.0226962	0.00051087	2843.86	790	1	1	0.0226962	0.215997	1.01261	0.999999	30846.1	34660	1	1	1
A_24_P194934	A_24_P194934	A_24_P194934	-1.74653	0.354343	0.233117	4.2897	0.0229204	0.000516568	2847.97	791	1	1	0.0229204	0.215221	1.01851	0.999996	30228	34459	1	1	1
A_23_P127948	ADM	NM_001124	0.994803	3.09954	0.232493	4.3012	0.0230303	0.000519703	2850.58	792	1	1	0.0230303	0.214407	1.01022	1	31142.7	34742	1	1	1
A_23_P127533	DCUN1D5	NM_032299	1.03397	3.13874	0.232489	4.30128	0.0230605	0.000521697	2854.21	794	1	1	0.0230605	0.217198	1.01267	0.999999	30837.6	34658	1	1	1
A_33_P3405474	ENST00000450445	ENST00000450445	-1.62067	0.495434	0.230669	4.33522	0.0230769	0.000521412	2853.36	793	1	1	0.0230605	0.214989	1.01381	0.999999	30712.6	34619	1	1	1
A_23_P127948	ADM	NM_001124	1.02253	3.1135	0.234722	4.26036	0.0231698	0.000524831	2858.58	795	1	1	0.0231698	0.21797	1.01284	0.999999	30808	34652	1	1	1
A_23_P128919	LGALS3	NM_002306	0.987575	3.08676	0.23339	4.28467	0.0233417	0.00052939	2860.86	796	1	1	0.0233417	0.216838	1.01792	0.999997	30279.1	34479	1	1	1
A_23_P109143	PRNP	NM_000311	1.2437	3.33647	0.234431	4.26565	0.0234003	0.000531384	2863.53	797	1	1	0.0234003	0.209827	1.01471	0.999999	30627.7	34588	1	1	1
A_23_P25396	NR1H4	NM_005123	-0.589519	1.37765	0.255755	3.90999	0.0234418	0.000533664	2865.94	799	1	1	0.0234418	0.26834	1.0777	0.99915	26562.9	32539	1	1	1
A_24_P73599	IL16	NM_172217	-1.57418	0.114981	0.310108	3.22468	0.0234712	0.000533664	2865.83	798	1	1	0.0234418	0.479736	1.21451	0.683265	15527.9	19745	1	1	1
A_23_P11353	ATP6AP2	NM_005765	1.21632	3.26031	0.242492	4.12385	0.0235812	0.000542212	2878.02	807	1	1	0.0235812	0.22989	1.02853	0.999983	29388.7	34123	1	1	1
A_32_P175539	RCN2	NM_002902	1.14799	3.21312	0.238966	4.1847	0.0236104	0.000542212	2877.64	806	1	1	0.0235812	0.215793	1.01724	0.999997	30358.7	34502	1	1	1
A_23_P128554	EBPL	NM_032565	0.675445	2.73285	0.240248	4.16236	0.0236149	0.000541642	2876.67	805	1	1	0.0235812	0.221912	1.0223	0.999992	29869.1	34331	1	1	1
A_23_P206359	CDH1	NM_004360	0.916367	2.30427	0.382121	2.61698	0.0236443	0.000541642	2876.59	804	1	1	0.0235812	0.266467	1.04238	0.392276	12222.3	13208	1	1	1
A_23_P117082	HEBP1	NM_015987	0.994247	3.08465	0.234816	4.25866	0.0236588	0.000545346	2881.06	809	1	1	0.0236588	0.216753	1.01463	0.999999	30634.9	34591	1	1	1
A_23_P143446	MRPL39	NM_017446	1.16712	3.23393	0.238688	4.18957	0.0236613	0.000541357	2875.08	803	1	1	0.0235812	0.208891	1.01701	0.999997	30380.1	34510	1	1	1
A_23_P369328	C10orf35	NM_145306	0.23843	2.24275	0.249252	4.012	0.0236634	0.000544776	2879.9	808	1	1	0.0236588	0.22519	1.04308	0.999929	28508.3	33645	1	1	1
A_23_P148798	UCHL5	NM_015984	1.19192	3.21253	0.246454	4.05755	0.0236658	0.000540787	2874.47	802	1	1	0.0235812	0.220964	1.03394	0.999971	29046.1	33944	1	1	1
A_23_P56654	MCEE	NM_032601	-0.360269	1.77493	0.227637	4.39297	0.0236829	0.000540502	2874.25	801	1	1	0.0235812	0.215242	1.00726	1	31641.4	34844	1	1	1
A_23_P12343	GSTM3	NM_000849	0.647153	2.75945	0.231278	4.3238	0.0237125	0.000540502	2874.1	800	1	1	0.0235812	0.221217	1.01176	0.999999	30949.8	34689	1	1	1
A_23_P106056	DAD1	NM_001344	0.727362	2.82484	0.233666	4.27961	0.0237654	0.00054848	2882.93	810	1	1	0.0237654	0.210618	1.01223	0.999999	30890.9	34673	1	1	1
A_23_P123071	CAV2	NM_001233	0.140134	2.09746	0.257505	3.88341	0.0238348	0.000550759	2885.62	811	1	1	0.0238348	0.22888	1.06803	0.999528	27085.5	32846	1	1	1
A_23_P127948	ADM	NM_001124	0.919329	3.00895	0.234943	4.25636	0.0239409	0.000553893	2888.67	812	1	1	0.0239409	0.22072	1.01384	0.999999	30708.2	34618	1	1	1
A_33_P3231297	CREG1	NM_003851	0.709085	2.79605	0.235375	4.24854	0.0239877	0.000557028	2893.21	815	1	1	0.0239877	0.208871	1.01328	0.999999	30748.9	34637	1	1	1
A_23_P203558	HBB	NM_000518	-0.767812	1.21249	0.253436	3.94576	0.0239926	0.000556458	2892.42	814	1	1	0.0239877	0.224502	1.06029	0.999721	27523.9	33092	1	1	1
A_23_P106056	DAD1	NM_001344	0.707686	2.79662	0.235055	4.25432	0.0240221	0.000556458	2891.95	813	1	1	0.0239877	0.211898	1.0158	0.999998	30517.1	34551	1	1	1
A_23_P28169	ARL6IP6	NM_152522	0.1199	2.18471	0.239017	4.1838	0.0240854	0.000562726	2898.68	820	1	1	0.0240854	0.210532	1.02801	0.999984	29441.9	34140	1	1	1
A_23_P92410	CASP3	NM_004346	1.2782	3.35343	0.237298	4.2141	0.0241148	0.000562726	2898.64	819	1	1	0.0240854	0.209732	1.01615	0.999997	30469.9	34539	1	1	1
A_23_P92281	GTPBP8	NM_014170	0.396611	2.48979	0.234363	4.26688	0.0241248	0.000561586	2897.78	817	1	1	0.0240854	0.213207	1.01401	0.999999	30692.6	34612	1	1	1
A_23_P146233	LPL	NM_000237	-1.03526	0.893247	0.2627	3.80662	0.0241299	0.000561017	2896.68	816	1	1	0.0240854	0.187904	1.09225	0.998266	25832.5	32077	1	1	1
A_23_P21092	CALB2	NM_001740	1.27066	3.32297	0.241098	4.14769	0.0241443	0.000562726	2898.59	818	1	1	0.0240854	0.234355	1.02017	0.999995	30052.8	34403	1	1	1
A_33_P3867534	MCM10	NM_182751	1.02241	2.92009	0.268375	3.72613	0.0245499	0.000574978	2908.67	822	1	1	0.0245499	0.261582	1.09126	0.998322	25872.3	32108	1	1	1
A_33_P3249185	SAR1A	ENST00000373236	0.679069	2.75221	0.237641	4.20803	0.0245554	0.000574408	2907.99	821	1	1	0.0245499	0.217379	1.01577	0.999998	30522	34552	1	1	1
A_24_P167473	ARPC3	NM_005719	1.01344	3.07009	0.240373	4.1602	0.0246294	0.000577542	2912.77	823	1	1	0.0246294	0.211915	1.02222	0.999992	29878.8	34334	1	1	1
A_23_P114282	MCTS1	NM_014060	0.696821	2.75996	0.239295	4.17895	0.0246303	0.000578967	2914.83	825	1	1	0.0246303	0.215833	1.01786	0.999997	30283.4	34481	1	1	1
A_24_P286013	UBE2K	NM_005339	0.870518	2.9649	0.234169	4.27042	0.0246481	0.000578682	2914.22	824	1	1	0.0246303	0.218297	1.01439	0.999999	30657.3	34599	1	1	1
A_23_P141389	RPL27	NM_000988	-1.70524	0.368593	0.237528	4.21003	0.0247215	0.000581816	2918.4	826	1	1	0.0247215	0.212073	1.02786	0.999984	29464.1	34145	1	1	1
A_23_P252322	ATP5E	NM_006886	-1.0204	1.00535	0.245577	4.07204	0.0249093	0.000586945	2921.7	827	1	1	0.0249093	0.230503	1.03275	0.999973	29111.2	33983	1	1	1
A_21_P0014820	ENST00000413518	ENST00000413518	0.536855	2.63202	0.234041	4.27276	0.025	0.000589794	2924.18	828	1	1	0.025	0.219396	1.01042	1	31109.3	34735	1	1	1
A_21_P0013846	LOC550643	NR_015367	-0.584249	1.4853	0.238234	4.19756	0.0250601	0.000594068	2929.77	832	1	1	0.0250601	0.212659	1.01819	0.999997	30264.2	34470	1	1	1
A_23_P106741	PSMD7	NM_002811	1.40697	3.50158	0.23413	4.27112	0.0250903	0.000594068	2929.73	831	1	1	0.0250601	0.216152	1.0148	0.999999	30622.9	34585	1	1	1
A_23_P383435	ZNHIT3	NM_004773	-0.028476	2.07256	0.233091	4.29018	0.0251205	0.000594068	2929.59	830	1	1	0.0250601	0.213749	1.01325	0.999999	30755.7	34638	1	1	1
A_23_P106405	NDN	NM_002487	1.44951	3.455	0.249051	4.01525	0.0251508	0.000594068	2929.45	829	1	1	0.0250601	0.227652	1.03421	0.99997	29027.7	33935	1	1	1
A_23_P11353	ATP6AP2	NM_005765	0.963542	2.98967	0.245514	4.07309	0.0253181	0.000600906	2935.68	833	1	1	0.0253181	0.231653	1.02511	0.999989	29652.4	34237	1	1	1
A_24_P86389	HIST1H2AM	NM_003514	-0.191634	1.83233	0.245881	4.067	0.0254556	0.000604895	2938.94	834	1	1	0.0254556	0.229699	1.02997	0.999979	29288.6	34075	1	1	1
A_32_P63562	MIG7	DQ080207	-0.706567	1.16573	0.273138	3.66115	0.0254611	0.00060575	2940.65	835	1	1	0.0254611	0.267897	1.10005	0.99756	25440.6	31827	1	1	1
A_23_P104798	IL18	NM_001562	0.162716	2.13798	0.254323	3.932	0.0254785	0.000606889	2941.73	836	1	1	0.0254785	0.22047	1.05862	0.999741	27595	33145	1	1	1
A_23_P92410	CASP3	NM_004346	1.49692	3.54267	0.242197	4.12887	0.0255078	0.000608314	2943.53	837	1	1	0.0255078	0.213262	1.02433	0.99999	29731.6	34263	1	1	1
A_24_P253215	EMG1	NM_006331	0.495457	2.54745	0.241151	4.14678	0.0256921	0.000613443	2947.06	838	1	1	0.0256921	0.226027	1.01922	0.999995	30136.6	34435	1	1	1
A_23_P112289	TMOD1	NM_003275	-0.967766	0.979967	0.259223	3.85768	0.0256973	0.000614298	2948.21	839	1	1	0.0256973	0.2208	1.07977	0.999045	26455.7	32473	1	1	1
A_32_P43050	FRG1	NM_004477	0.543282	2.64395	0.23315	4.28908	0.0257194	0.000616292	2949.58	841	1	1	0.0257194	0.209131	1.00923	1	31317.4	34776	1	1	1
A_21_P0009134	LOC101060373	XR_253508	-1.50117	0.37077	0.273206	3.66025	0.0257245	0.000617147	2950.38	842	1	1	0.0257245	0.251117	1.13224	0.992718	24057.3	30772	1	1	1
A_23_P60028	TCEB1	NM_005648	-0.377111	1.69809	0.237302	4.21404	0.02575	0.000616292	2949.44	840	1	1	0.0257194	0.216981	1.01798	0.999997	30274.1	34477	1	1	1
A_23_P11774	UTP11L	NM_016037	1.03343	3.07269	0.243288	4.11035	0.0257533	0.000618571	2950.85	843	1	1	0.0257533	0.205531	1.0232	0.999991	29811.8	34301	1	1	1
A_24_P95038	PPIA	NM_021130	0.240068	2.33788	0.233612	4.2806	0.0257751	0.000620566	2952.19	845	1	1	0.0257751	0.217977	1.01077	1	31078.4	34723	1	1	1
A_23_P153964	INHBB	NM_002193	0.659518	2.38729	0.301917	3.31216	0.025782	0.000619996	2951.84	844	1	1	0.0257751	0.303076	1.22437	0.907154	19361.4	26004	1	1	1
A_23_P37127	FOXA1	NM_004496	-0.0336907	1.80885	0.278831	3.58641	0.0258392	0.000622845	2953.9	846	1	1	0.0258392	0.227673	1.10982	0.996519	25013.3	31514	1	1	1
A_23_P500886	CLDN15	NM_014343	0.343145	2.2735	0.262364	3.81149	0.0258678	0.00062427	2955.64	847	1	1	0.0258678	0.253614	1.07266	0.999367	26835	32699	1	1	1
A_23_P123071	CAV2	NM_001233	0.136378	2.11491	0.253749	3.94091	0.025967	0.000627404	2957.21	848	1	1	0.025967	0.225281	1.05056	0.999857	28051.1	33403	1	1	1
A_23_P258340	PPIA	NM_021130	0.7857	2.81592	0.244818	4.08467	0.0259717	0.000628259	2958.38	849	1	1	0.0259717	0.210348	1.02672	0.999986	29547.6	34183	1	1	1
A_21_P0013198	PSPHP1	BC065228	-0.635946	1.43617	0.23781	4.20503	0.0259765	0.000629114	2958.77	850	1	1	0.0259765	0.247777	1.04204	0.999937	28582.9	33679	1	1	1
A_21_P0003758	XLOC_004049	TCONS_00008553	-1.95135	0.0783703	0.244902	4.08326	0.0260211	0.000631678	2960.64	852	1	1	0.0260211	0.212144	1.03685	0.999955	28830.9	33848	1	1	1
A_24_P175989	VPS29	NM_016226	0.350319	2.38459	0.244131	4.09616	0.0260347	0.00064165	2971.43	865	1	1	0.0260347	0.217724	1.02502	0.999989	29659.5	34240	1	1	1
A_23_P145	HMGCL	NM_000191	0.694206	2.71458	0.246495	4.05688	0.0260351	0.000634242	2963.49	855	1	1	0.0260347	0.210682	1.02005	0.999995	30063.8	34407	1	1	1
A_23_P25674	CKB	NM_001823	0.625316	2.6909	0.23889	4.18602	0.0260393	0.000642505	2972.32	866	1	1	0.0260393	0.22242	1.01351	0.999999	30726.5	34629	1	1	1
A_23_P218375	ITGAE	NM_002208	-1.36265	0.685807	0.241742	4.13664	0.0260517	0.000631678	2960.63	851	1	1	0.0260211	0.230115	1.02832	0.999983	29410.1	34130	1	1	1
A_23_P215517	KLHL7	NM_001172428	0.172182	2.18873	0.247149	4.04614	0.026061	0.000633387	2962.36	853	1	1	0.0260347	0.209375	1.04062	0.999942	28654.7	33725	1	1	1
A_23_P95029	SNTB1	NM_021021	-0.586753	1.28129	0.273944	3.65038	0.0260648	0.00064165	2971.43	864	1	1	0.0260347	0.240804	1.13379	0.992365	23993.3	30719	1	1	1
A_23_P123071	CAV2	NM_001233	0.0840558	2.03653	0.258373	3.87037	0.0260656	0.000634242	2963.23	854	1	1	0.0260347	0.229712	1.06728	0.99956	27145.3	32870	1	1	1
A_21_P0009342	LOC645638	NR_030732	-1.99983	0.078714	0.236753	4.22381	0.0260669	0.00064393	2973.87	867	1	1	0.0260669	0.225256	1.02592	0.999987	29604.8	34210	1	1	1
A_23_P32913	ARMC10	NM_031905	0.246697	2.33939	0.234443	4.26544	0.0260748	0.000635952	2964.72	856	1	1	0.0260347	0.21607	1.01097	1	31061.4	34716	1	1	1
A_23_P126057	SCP2	NM_002979	0.873622	2.82802	0.258028	3.87555	0.026095	0.00064165	2971.1	863	1	1	0.0260347	0.203126	1.04496	0.999913	28390.3	33584	1	1	1
A_19_P00812215	MRPL39	NM_017446	0.88886	2.89061	0.249696	4.00486	0.0261021	0.00064108	2970.5	862	1	1	0.0260347	0.213355	1.03363	0.999971	29063.2	33954	1	1	1
A_23_P127948	ADM	NM_001124	1.01107	3.09002	0.236686	4.22501	0.0261208	0.000640796	2970.29	861	1	1	0.0260347	0.220733	1.01337	0.999999	30740.6	34634	1	1	1
A_23_P106056	DAD1	NM_001344	0.754804	2.83112	0.237119	4.21729	0.026135	0.000639656	2969.33	859	1	1	0.0260347	0.214494	1.01707	0.999997	30371	34508	1	1	1
A_21_P0013581	LOC642236	NR_033907	0.0102184	2.04458	0.244117	4.0964	0.0261422	0.000639086	2968.35	858	1	1	0.0260347	0.23587	1.02597	0.999987	29594	34208	1	1	1
A_23_P89431	CCL2	NM_002982	-0.550405	1.53709	0.23529	4.25008	0.0261512	0.000640796	2969.88	860	1	1	0.0260347	0.226929	1.01607	0.999998	30488.9	34542	1	1	1
A_33_P3344127	HIST1H2AC	NM_003512	-0.539785	1.44812	0.252104	3.96661	0.0261727	0.000639086	2968.21	857	1	1	0.0260347	0.226783	1.03676	0.999956	28840.9	33851	1	1	1
A_23_P11295	CMC4	NM_001018024	-0.418763	1.62121	0.243169	4.11237	0.0262299	0.000650198	2977.59	870	1	1	0.0262299	0.219275	1.02636	0.999987	29574.7	34195	1	1	1
A_23_P151907	PCSK6	NM_002570	-0.731416	1.20561	0.261154	3.82915	0.0262342	0.000651053	2979.13	871	1	1	0.0262342	0.246791	1.07247	0.999372	26842.2	32705	1	1	1
A_23_P100632	HN1	NM_001002033	1.03153	3.09143	0.239833	4.16956	0.0262385	0.000651908	2979.8	872	1	1	0.0262385	0.21468	1.01869	0.999996	30217.7	34453	1	1	1
A_23_P111288	TMEM14C	NM_016462	-0.041871	2.06106	0.232785	4.2958	0.0262442	0.000649058	2977.07	868	1	1	0.0262299	0.217747	1.01121	0.999999	31020.5	34708	1	1	1
A_33_P3791123	ATP5L2	NM_001165877	-0.3511	1.72428	0.237274	4.21454	0.0262486	0.000649913	2977.34	869	1	1	0.0262299	0.231699	1.02239	0.999992	29866.6	34328	1	1	1
A_23_P40108	COL9A3	NM_001853	1.08478	2.98398	0.268093	3.73005	0.0263803	0.000656181	2983.06	873	1	1	0.0263803	0.199545	1.10385	0.997231	25293.9	31707	1	1	1
A_23_P75839	TSG101	NM_006292	0.74329	2.83694	0.234288	4.26826	0.0264073	0.000657606	2984.18	874	1	1	0.0264073	0.219459	1.01054	1	31099.2	34731	1	1	1
A_23_P201459	IFI6	NM_022873	0.784687	2.8019	0.247035	4.04801	0.0266171	0.000663589	2989.36	875	1	1	0.0266171	0.230679	1.03203	0.999975	29161	34007	1	1	1
A_23_P121716	ANXA3	NM_005139	1.26073	3.27668	0.247251	4.04447	0.0267198	0.000668433	2993.7	878	1	1	0.0267198	0.227145	1.03336	0.999971	29075.1	33963	1	1	1
A_23_P102420	CCT4	NM_006430	1.40954	3.43213	0.246116	4.06312	0.0267503	0.000668433	2993.31	877	1	1	0.0267198	0.221413	1.03136	0.999977	29204.6	34029	1	1	1
A_23_P23765	ITGB3BP	NM_014288	-0.495124	1.56809	0.239282	4.17917	0.0267694	0.000668148	2992.52	876	1	1	0.0267198	0.208408	1.01659	0.999997	30430.4	34524	1	1	1
A_23_P250644	CDKN2AIPNL	NM_080656	-0.187557	1.84313	0.244739	4.08598	0.0269283	0.000674417	2999.72	879	1	1	0.0269283	0.213847	1.02934	0.999981	29336.2	34096	1	1	1
A_23_P109345	PTTG1IP	NM_004339	1.53234	3.6232	0.234741	4.26002	0.0269318	0.000675271	3001.98	880	1	1	0.0269318	0.212898	1.00993	1	31180.5	34752	1	1	1
A_23_P120414	YWHAB	NM_003404	1.54583	3.61155	0.238868	4.18641	0.0269353	0.000676126	3002.31	881	1	1	0.0269353	0.214744	1.02008	0.999995	30058.8	34406	1	1	1
A_23_P257198	NDUFS4	NM_002495	0.513418	2.60251	0.235029	4.2548	0.0271088	0.000681255	3005.28	882	1	1	0.0271088	0.211417	1.0124	0.999999	30874	34667	1	1	1
A_23_P119857	TTC32	NM_001008237	-0.423298	1.57745	0.249871	4.00206	0.0272933	0.000686668	3008.69	883	1	1	0.0272933	0.210672	1.03039	0.999979	29267.3	34061	1	1	1
A_23_P11774	UTP11L	NM_016037	1.23474	3.21193	0.253985	3.93725	0.0275905	0.000694931	3015.06	884	1	1	0.0275905	0.21683	1.04422	0.999917	28433	33608	1	1	1
A_23_P141405	NME2	NM_002512	0.0321748	2.10386	0.237881	4.20378	0.0276411	0.00069778	3016.56	886	1	1	0.0276411	0.212933	1.01568	0.999998	30539.3	34555	1	1	1
A_23_P111753	MRPL32	NM_031903	0.916149	2.94759	0.24461	4.08814	0.0276497	0.000697211	3016.5	885	1	1	0.0276411	0.216274	1.02254	0.999992	29858.4	34323	1	1	1
A_32_P103291	SMYD3	NM_022743	0.893645	2.9584	0.239028	4.18362	0.0276715	0.000700915	3019.27	889	1	1	0.0276715	0.213059	1.01217	0.999999	30900.8	34675	1	1	1
A_24_P358328	TPI1P2	NR_002187	1.18812	3.26328	0.237308	4.21393	0.0276802	0.000700345	3018.95	888	1	1	0.0276715	0.222686	1.01153	0.999999	30976.6	34697	1	1	1
A_24_P196117	GTF2H5	NM_207118	0.168371	2.23587	0.238573	4.19158	0.0277114	0.000700345	3018.95	887	1	1	0.0276715	0.223387	1.01692	0.999997	30389.2	34513	1	1	1
A_23_P60259	TMEM38B	NM_018112	0.383293	2.31549	0.262029	3.81637	0.0277528	0.000703764	3021.77	890	1	1	0.0277528	0.210526	1.05692	0.999766	27677.5	33199	1	1	1
A_23_P23765	ITGB3BP	NM_014288	-0.48769	1.56172	0.241583	4.13936	0.0278947	0.000709747	3026.27	893	1	1	0.0278947	0.220418	1.01937	0.999995	30122.7	34430	1	1	1
A_33_P3367102	PFN1P2	NR_003242	0.723864	2.81417	0.23483	4.25839	0.027926	0.000709747	3026.18	892	1	1	0.0278947	0.221377	1.01112	0.999999	31029.1	34711	1	1	1
A_23_P104798	IL18	NM_001562	0.108185	2.07704	0.255456	3.91456	0.0279306	0.000711457	3027.1	894	1	1	0.0279306	0.219875	1.05162	0.999843	27990.9	33369	1	1	1
A_32_P149536	SUMO2	NM_006937	0.0586519	2.10894	0.241436	4.14188	0.0279574	0.000709747	3025.78	891	1	1	0.0278947	0.217984	1.01978	0.999995	30087	34416	1	1	1
A_23_P83463	2015-09-01	NM_004261	-0.627606	1.41084	0.243426	4.10802	0.0279665	0.000713166	3028.94	895	1	1	0.0279665	0.217153	1.02705	0.999985	29514.1	34172	1	1	1
A_19_P00805757	H3F3A	NM_002107	0.583497	2.62035	0.243695	4.10349	0.0280111	0.000718295	3036.15	900	1	1	0.0280111	0.235242	1.03527	0.999966	28941.5	33900	1	1	1
A_23_P120316	MTHFD2	NM_006636	1.02875	3.08063	0.241171	4.14643	0.0280133	0.00071915	3036.94	901	1	1	0.0280133	0.218148	1.02035	0.999995	30035.5	34397	1	1	1
A_23_P25019	PRIM1	NM_000946	0.820227	2.8585	0.243456	4.10752	0.0280268	0.000716301	3031.93	897	1	1	0.0280111	0.209851	1.02526	0.999989	29644.3	34232	1	1	1
A_23_P61426	MSRA	NM_012331	1.44991	3.50474	0.240677	4.15495	0.0280357	0.000715731	3031.24	896	1	1	0.0280111	0.221789	1.01492	0.999999	30607.6	34581	1	1	1
A_23_P121602	SAP30	NM_003864	0.892588	2.92067	0.245181	4.07862	0.0280423	0.000718295	3035.95	899	1	1	0.0280111	0.205261	1.01943	0.999995	30114.7	34428	1	1	1
A_23_P102890	MRPS6	NM_032476	0.530602	2.56628	0.243894	4.10015	0.0280624	0.00071801	3034.42	898	1	1	0.0280111	0.216624	1.02862	0.999983	29382.8	34120	1	1	1
A_19_P00810361	XLOC_014512	TCONS_l2_00022932	1.01712	3.05584	0.243379	4.10882	0.0281153	0.000722569	3039.52	902	1	1	0.0281153	0.221142	1.0191	0.999995	30156.9	34439	1	1	1
A_33_P3419003	A_33_P3419003	A_33_P3419003	0.341776	2.41125	0.238246	4.19734	0.0281838	0.000725133	3041.09	903	1	1	0.0281838	0.225514	1.01827	0.999997	30252.1	34467	1	1	1
A_24_P237878	FAM195B	NM_207368	0.651602	2.6041	0.258369	3.87043	0.0283186	0.000729407	3043.85	904	1	1	0.0283186	0.250732	1.04892	0.999879	28181	33456	1	1	1
A_23_P257795	NDUFA2	NM_002488	-0.076153	1.93073	0.248811	4.01912	0.0283536	0.000731117	3044.83	905	1	1	0.0283536	0.228408	1.02994	0.999979	29288.7	34076	1	1	1
A_23_P22765	NDUFB11	NM_019056	0.087763	2.17664	0.235063	4.25417	0.028521	0.000736245	3049.07	906	1	1	0.028521	0.218687	1.00946	1	31270.5	34768	1	1	1
A_23_P202658	GSTP1	NM_000852	1.06219	3.13941	0.23697	4.21994	0.0286454	0.000741089	3053.46	908	1	1	0.0286454	0.219274	1.01299	0.999999	30794.9	34647	1	1	1
A_23_P120594	ACSS1	NM_032501	0.0187517	1.93243	0.265416	3.76767	0.0286623	0.000744793	3057.48	912	1	1	0.0286623	0.246019	1.08291	0.998834	26260.7	32372	1	1	1
A_33_P3410409	LAMP2	NM_001122606	0.962009	2.95601	0.251042	3.9834	0.028677	0.000741089	3053.2	907	1	1	0.0286454	0.23891	1.02973	0.99998	29301.3	34083	1	1	1
A_23_P200507	CNIH4	NM_014184	0.808775	2.85407	0.242274	4.12756	0.0286828	0.000744508	3057.2	911	1	1	0.0286623	0.210501	1.01999	0.999995	30067.6	34409	1	1	1
A_33_P3687198	HRK	ENST00000257572	-0.419317	1.47479	0.26904	3.71692	0.0287143	0.000744508	3056.97	910	1	1	0.0286623	0.275484	1.13553	0.991841	23906.4	30656	1	1	1
A_33_P3329949	ANXA7	NM_004034	1.67124	3.73754	0.238772	4.18809	0.0287349	0.000744223	3056.78	909	1	1	0.0286623	0.217786	1.01138	0.999999	31009.7	34702	1	1	1
A_23_P106405	NDN	NM_002487	1.31159	3.31736	0.249002	4.01604	0.0287623	0.000748212	3059.85	913	1	1	0.0287623	0.224523	1.03372	0.999971	29059.3	33951	1	1	1
A_23_P258340	PPIA	NM_021130	0.768316	2.79355	0.245664	4.07059	0.0288087	0.000751061	3062.86	915	1	1	0.0288087	0.215806	1.02493	0.999989	29675.7	34243	1	1	1
A_33_P3372281	MRS2	NM_001286265	0.508523	2.49816	0.251802	3.97137	0.0288184	0.000750491	3062.64	914	1	1	0.0288087	0.223283	1.03591	0.999962	28903	33879	1	1	1
A_23_P10463	NDUFS5	NM_004552	0.519971	2.55687	0.243687	4.10362	0.0288537	0.000753056	3063.93	916	1	1	0.0288537	0.221809	1.01836	0.999997	30242.1	34464	1	1	1
A_23_P13548	CHRDL2	NM_015424	-1.20062	0.686148	0.270412	3.69806	0.0288562	0.000754765	3065.58	918	1	1	0.0288562	0.242437	1.10542	0.997074	25222.5	31657	1	1	1
A_23_P63829	HSPA14	NM_016299	0.830765	2.89606	0.238937	4.1852	0.0288877	0.000754765	3065.48	917	1	1	0.0288562	0.214503	1.01445	0.999999	30654.4	34597	1	1	1
A_32_P54305	LINC00998	NR_024412	-0.318712	1.67449	0.25118	3.98121	0.0289445	0.0007579	3068.62	919	1	1	0.0289445	0.217812	1.04145	0.999939	28613.8	33698	1	1	1
A_23_P115137	LAMTOR5	NM_006402	-0.837892	1.18493	0.246077	4.06377	0.0294086	0.000779269	3081.89	930	1	1	0.0294086	0.224484	1.03573	0.999964	28921.5	33885	1	1	1
A_23_P29096	PDE9A	NM_002606	-0.189125	1.6651	0.276582	3.61557	0.0294137	0.000771861	3077.04	921	1	1	0.0294086	0.245285	1.11556	0.995759	24775.1	31328	1	1	1
A_33_P3662553	YWHAQ	NM_006826	1.38363	3.34755	0.256331	3.90121	0.0294325	0.000783258	3084.89	934	1	1	0.0294325	0.23399	1.04781	0.99989	28240.5	33492	1	1	1
A_23_P39774	SNRNP27	NM_006857	0.26034	2.33008	0.238202	4.19812	0.0294403	0.000779269	3081.86	929	1	1	0.0294086	0.223282	1.01551	0.999998	30559.1	34561	1	1	1
A_32_P1173	MB21D1	NM_138441	-0.0909547	1.93065	0.246285	4.06034	0.0294457	0.000771861	3076.51	920	1	1	0.0294086	0.25127	1.02702	0.999985	29517.6	34173	1	1	1
A_23_P148798	UCHL5	NM_015984	1.26774	3.21891	0.258605	3.86689	0.0294534	0.000782973	3084.38	933	1	1	0.0294325	0.239226	1.05078	0.999852	28036.3	33396	1	1	1
A_21_P0000548	PDCD6IP	NM_001256192	-0.40182	1.59602	0.250374	3.99402	0.0294635	0.000782403	3083.97	932	1	1	0.0294325	0.21551	1.02783	0.999984	29464.3	34146	1	1	1
A_24_P338648	ARL1	NM_001177	1.27667	3.34063	0.239159	4.18133	0.029472	0.000779269	3081.85	928	1	1	0.0294086	0.231862	1.01539	0.999998	30563.7	34565	1	1	1
A_21_P0013970	LLPH	NM_032338	0.327232	2.31307	0.252466	3.96093	0.0294902	0.00077471	3078.64	922	1	1	0.0294086	0.225518	1.0433	0.999925	28491.3	33638	1	1	1
A_23_P142389	LSR	NM_205834	-0.104358	1.88495	0.25186	3.97046	0.0294908	0.000775565	3078.91	923	1	1	0.0294086	0.243385	1.04056	0.999942	28658.9	33727	1	1	1
A_23_P12343	GSTM3	NM_000849	0.918748	2.9787	0.239823	4.16974	0.0294919	0.000777274	3079.85	925	1	1	0.0294086	0.214409	1.01562	0.999998	30540.8	34557	1	1	1
A_24_P356338	GABARAPL2	NM_007285	0.100433	2.15166	0.241278	4.14459	0.0294924	0.000778129	3080.61	926	1	1	0.0294086	0.22107	1.01639	0.999997	30446	34531	1	1	1
A_23_P10385	DTL	NM_016448	0.929381	2.9378	0.248546	4.0234	0.029493	0.000778984	3081.57	927	1	1	0.0294086	0.256296	1.03221	0.999975	29141.8	34001	1	1	1
A_23_P104892	EIF4G2	NM_001418	1.39306	3.43106	0.2435	4.10677	0.0294952	0.000782403	3083.67	931	1	1	0.0294325	0.215929	1.024	0.99999	29756.2	34274	1	1	1
A_23_P214487	HIST1H4C	NM_003542	-0.341685	1.67483	0.247155	4.04605	0.0295022	0.000776705	3079.64	924	1	1	0.0294086	0.248374	1.03857	0.999949	28752.7	33792	1	1	1
A_32_P9382	MZT1	NM_001071775	-0.88866	1.16912	0.240185	4.16345	0.0295615	0.000787532	3087.86	935	1	1	0.0295615	0.219187	1.02094	0.999994	29968.1	34377	1	1	1
A_33_P3209962	RASGRP2	NM_153819	-0.377022	1.60405	0.253302	3.94786	0.029574	0.000791236	3091.35	939	1	1	0.029574	0.233847	1.05627	0.999776	27707.3	33220	1	1	1
A_33_P3356517	ENST00000435388	ENST00000435388	-0.619819	1.40223	0.246208	4.06161	0.0296055	0.000791236	3091.25	938	1	1	0.029574	0.236026	1.02574	0.999988	29616.6	34216	1	1	1
A_24_P213354	THC2598763	THC2598763	-1.51872	0.545958	0.23904	4.1834	0.0296158	0.000790666	3090.86	937	1	1	0.029574	0.219139	1.01895	0.999995	30181.2	34444	1	1	1
A_23_P71752	ZFAND5	NM_006007	1.048	3.11398	0.238824	4.18719	0.0296261	0.000790096	3090.47	936	1	1	0.029574	0.215178	1.01392	0.999999	30705.7	34615	1	1	1
A_23_P117068	SNRPF	NM_003095	0.123699	2.18935	0.238878	4.18624	0.0296809	0.00079494	3094.54	940	1	1	0.0296809	0.219627	1.01919	0.999995	30143.5	34436	1	1	1
A_23_P10463	NDUFS5	NM_004552	0.778573	2.8049	0.24548	4.07366	0.0297024	0.000796364	3095.47	941	1	1	0.0297024	0.219059	1.02475	0.999989	29693.7	34249	1	1	1
A_23_P53288	CNPY2	NM_014255	0.923663	2.99829	0.237397	4.21235	0.0297771	0.000799214	3096.98	942	1	1	0.0297771	0.218694	1.01147	0.999999	30979.2	34699	1	1	1
A_23_P161481	PALD1	NM_014431	-0.27262	1.65141	0.263518	3.79481	0.0298205	0.000804627	3102.39	947	1	1	0.0298205	0.243908	1.07592	0.999216	26638.8	32595	1	1	1
A_23_P89431	CCL2	NM_002982	-0.519249	1.54445	0.239201	4.18058	0.0298303	0.000801493	3099.53	943	1	1	0.0298205	0.229783	1.01621	0.999997	30465.7	34537	1	1	1
A_33_P3379947	HLA-B	NM_005514	1.86418	3.89222	0.245188	4.07851	0.0298305	0.000802348	3100.69	944	1	1	0.0298205	0.235466	1.02141	0.999993	29935	34361	1	1	1
A_21_P0003338	ENST00000505628	ENST00000505628	-1.26586	0.352229	0.325766	3.06969	0.0298414	0.000804342	3101.92	946	1	1	0.0298205	0.346715	1.23823	0.793665	17084.8	22496	1	1	1
A_33_P3244931	DBI	NM_001079863	-0.609122	1.43207	0.242962	4.11587	0.0298519	0.000803772	3101.55	945	1	1	0.0298205	0.226344	1.02349	0.99999	29788.8	34291	1	1	1
A_23_P120153	RNF149	NM_173647	1.26	3.2659	0.248979	4.01641	0.0299895	0.000810041	3105.23	948	1	1	0.0299895	0.232589	1.02335	0.99999	29803.3	34296	1	1	1
A_23_P117082	HEBP1	NM_015987	1.01014	3.04791	0.243539	4.10612	0.0299895	0.000810896	3105.6	949	1	1	0.0299895	0.220617	1.02118	0.999994	29952.5	34369	1	1	1
A_23_P110811	COX7C	NM_001867	-0.493734	1.58142	0.23731	4.21389	0.030021	0.00081346	3107.69	951	1	1	0.030021	0.224349	1.01404	0.999999	30691.1	34611	1	1	1
A_23_P91919	SERP1	NM_014445	0.72207	2.77482	0.241024	4.14897	0.0300211	0.000812605	3106.66	950	1	1	0.030021	0.222259	1.01925	0.999995	30132.2	34434	1	1	1
A_33_P3307840	LRRC7	ENST00000370958	-0.375011	1.33875	0.304864	3.28016	0.0300735	0.000815739	3109.27	952	1	1	0.0300735	0.252914	1.21492	0.936016	20244.4	27040	1	1	1
A_21_P0013259	LOC100289187	NM_001195541	-0.369139	1.54662	0.265032	3.77314	0.0301784	0.000819443	3112.77	953	1	1	0.0301784	0.349386	1.11405	0.99597	24836.4	31377	1	1	1
A_24_P330112	MAGOHB	NM_018048	-0.485714	1.42539	0.26589	3.76096	0.0303122	0.000829985	3120.79	961	1	1	0.0303122	0.232788	1.09563	0.99795	25640.9	31968	1	1	1
A_23_P162127	CCDC90B	NM_021825	-0.0528128	1.99411	0.242	4.13223	0.0303354	0.000824572	3115.78	954	1	1	0.0303122	0.227048	1.02358	0.99999	29781.9	34288	1	1	1
A_23_P112482	AQP3	NM_004925	-0.226748	1.63961	0.274264	3.64612	0.0303437	0.000829985	3120.47	960	1	1	0.0303122	0.198999	1.09849	0.997713	25514.9	31877	1	1	1
A_33_P3232047	TMEM14B	NM_030969	-0.755223	1.27084	0.245524	4.07293	0.0303441	0.000829131	3120.01	959	1	1	0.0303122	0.227961	1.02741	0.999984	29493.2	34160	1	1	1
A_23_P56978	PTK6	NM_005975	-0.683594	1.02859	0.305198	3.27656	0.0303661	0.000827136	3118.12	956	1	1	0.0303122	0.256949	1.21057	0.943944	20536.7	27367	1	1	1
A_24_P257579	EPB41L4A	NM_022140	-0.330152	1.53513	0.27447	3.64339	0.0303758	0.000829131	3119.55	958	1	1	0.0303122	0.252522	1.10952	0.996565	25029.9	31524	1	1	1
A_23_P120414	YWHAB	NM_003404	1.7261	3.78968	0.239222	4.18022	0.030377	0.000826566	3117.19	955	1	1	0.0303122	0.223998	1.01436	0.999999	30659.3	34600	1	1	1
A_23_P92410	CASP3	NM_004346	1.42854	3.43736	0.248476	4.02454	0.0304075	0.000829131	3119.34	957	1	1	0.0303122	0.227018	1.03215	0.999975	29148.9	34003	1	1	1
A_33_P3265290	RPL24	NM_000986	-0.893003	1.16145	0.240739	4.15387	0.0304574	0.000834829	3124	962	1	1	0.0304574	0.227917	1.02299	0.999992	29837.7	34308	1	1	1
A_33_P3409854	LHX1	NM_005568	-0.406159	1.52073	0.262996	3.80234	0.0304979	0.000837678	3126.65	964	1	1	0.0304979	0.247967	1.06004	0.999724	27537.9	33100	1	1	1
A_24_P372562	PTPMT1	NM_175732	0.346114	2.37811	0.244517	4.0897	0.0305088	0.000837109	3125.78	963	1	1	0.0304979	0.2133	1.02823	0.999983	29415	34133	1	1	1
A_23_P23303	EXO1	NM_003686	0.166442	2.17178	0.249077	4.01483	0.0306598	0.000847366	3135.44	970	1	1	0.0306598	0.233395	1.03106	0.999977	29221.9	34039	1	1	1
A_23_P102117	WNT10A	NM_025216	-0.885393	0.998029	0.27104	3.68949	0.0306612	0.000845656	3133.22	968	1	1	0.0306598	0.225609	1.11682	0.995549	24714.2	31286	1	1	1
A_23_P102890	MRPS6	NM_032476	0.572656	2.59365	0.246388	4.05865	0.030668	0.000850215	3138.32	973	1	1	0.030668	0.225503	1.03073	0.999978	29250.9	34050	1	1	1
A_23_P89431	CCL2	NM_002982	-0.600021	1.44972	0.241528	4.14031	0.0306694	0.000848506	3136.4	971	1	1	0.030668	0.235579	1.01833	0.999997	30242.3	34465	1	1	1
A_23_P163567	SMPD3	NM_018667	2.02171	3.70847	0.310624	3.21933	0.0306811	0.000847081	3134.87	969	1	1	0.0306598	0.348093	1.22693	0.898848	19144.1	25712	1	1	1
A_32_P30710	RPL23	NM_000978	-1.74642	0.3084	0.240678	4.15493	0.0306825	0.000845371	3133.09	967	1	1	0.0306598	0.22184	1.02388	0.99999	29764.3	34278	1	1	1
A_21_P0000493	SCARNA14	NR_004388	-1.96624	-0.149006	0.283764	3.52406	0.0306996	0.000850215	3138.27	972	1	1	0.030668	0.237781	1.14637	0.9889	23460.1	30276	1	1	1
A_23_P142634	METTL5	NM_014168	0.815431	2.88583	0.238093	4.20003	0.0307039	0.000845086	3132.24	966	1	1	0.0306598	0.21473	1.01255	0.999999	30860.2	34662	1	1	1
A_23_P110837	IRX4	NM_016358	-0.274099	1.66116	0.261474	3.82447	0.0307254	0.000844802	3132.1	965	1	1	0.0306598	0.249339	1.07489	0.999272	26711.9	32628	1	1	1
A_23_P118306	DNAJA3	NM_005147	1.34786	3.37324	0.245641	4.07099	0.0308308	0.000856483	3141.14	975	1	1	0.0308308	0.220835	1.01886	0.999995	30187.9	34447	1	1	1
A_23_P7066	RPL9	NM_001024921	-1.76832	0.244146	0.247849	4.03471	0.0308419	0.000855914	3140.58	974	1	1	0.0308308	0.212888	1.04443	0.999916	28423.9	33601	1	1	1
A_24_P137897	IFRD1	NM_001007245	0.282769	2.27337	0.251635	3.97401	0.0308896	0.000860757	3145	978	1	1	0.0308896	0.212088	1.03157	0.999976	29192.1	34022	1	1	1
A_23_P110811	COX7C	NM_001867	-0.445791	1.62197	0.238529	4.19236	0.0308989	0.000861897	3146.17	979	1	1	0.0308989	0.230237	1.01507	0.999998	30585.4	34576	1	1	1
A_23_P104798	IL18	NM_001562	0.106218	2.08234	0.254172	3.93435	0.0309016	0.000859333	3143.6	976	1	1	0.0308896	0.217408	1.04626	0.999905	28333.9	33542	1	1	1
A_33_P3356525	FLJ45482	AK127393	-0.470403	1.52364	0.251034	3.98352	0.030911	0.000860472	3144.59	977	1	1	0.0308896	0.219263	1.02877	0.999982	29371.5	34115	1	1	1
A_23_P102420	CCT4	NM_006430	1.52852	3.51478	0.252393	3.96207	0.0309184	0.000863322	3147.55	980	1	1	0.0309184	0.226257	1.03655	0.999957	28851.7	33858	1	1	1
A_23_P121545	GPM6A	NM_201591	-0.937885	0.820304	0.295619	3.38273	0.0309664	0.000867311	3149.46	983	1	1	0.0309664	0.279558	1.18282	0.971648	21908.4	28831	1	1	1
A_23_P105012	HRASLS2	NM_017878	-0.775547	1.11204	0.270259	3.70015	0.0309776	0.000866741	3149.19	982	1	1	0.0309664	0.258138	1.08625	0.998604	26074.3	32265	1	1	1
A_23_P111753	MRPL32	NM_031903	0.834885	2.84626	0.248036	4.03167	0.030999	0.000866456	3149.12	981	1	1	0.0309664	0.220625	1.02571	0.999988	29616.7	34217	1	1	1
A_23_P117558	FKBP3	NM_002013	0.849734	2.88259	0.244371	4.09213	0.0311968	0.000876428	3153.33	986	1	1	0.0311968	0.23838	1.02242	0.999992	29866.5	34327	1	1	1
A_23_P126593	S100A11	NM_005620	0.653406	2.68591	0.24443	4.09115	0.031198	0.000875573	3152.86	985	1	1	0.0311968	0.234994	1.02538	0.999989	29635.6	34228	1	1	1
A_23_P116414	PLA2G16	NM_007069	0.917596	2.9167	0.250156	3.99751	0.0312195	0.000875288	3152.59	984	1	1	0.0311968	0.227191	1.03451	0.999969	29016.2	33925	1	1	1
A_23_P48977	MRPS11	NM_022839	0.756607	2.80483	0.241781	4.13597	0.0312969	0.000880132	3155.24	987	1	1	0.0312969	0.21899	1.01651	0.999997	30439.8	34527	1	1	1
A_23_P23303	EXO1	NM_003686	0.197506	2.21947	0.246222	4.06137	0.0313462	0.000882412	3156.33	988	1	1	0.0313462	0.234704	1.02759	0.999984	29485.1	34154	1	1	1
A_23_P87238	SAA4	NM_006512	-0.80865	1.04203	0.277262	3.60669	0.0314055	0.000884976	3158.38	989	1	1	0.0314055	0.313867	1.13767	0.991249	23806.6	30580	1	1	1
A_24_P376339	CCNL2	NM_001039577	1.05879	3.06373	0.249144	4.01374	0.031697	0.000894094	3163.54	990	1	1	0.031697	0.224297	1.02364	0.99999	29776.5	34286	1	1	1
A_23_P106741	PSMD7	NM_002811	1.41317	3.4716	0.240077	4.16533	0.0317137	0.000896373	3165.1	992	1	1	0.0317137	0.221998	1.01226	0.999999	30889.8	34672	1	1	1
A_23_P119857	TTC32	NM_001008237	-0.133872	1.87156	0.249061	4.01508	0.0317221	0.000897513	3166.07	993	1	1	0.0317221	0.220717	1.0263	0.999987	29577.7	34197	1	1	1
A_23_P257583	DENND2A	NM_015689	0.449839	2.40036	0.258722	3.86515	0.0317356	0.000896088	3164.91	991	1	1	0.0317137	0.233567	1.06077	0.999716	27498.6	33077	1	1	1
A_32_P222383	HMGN2	NM_005517	-0.218852	1.75824	0.254002	3.93698	0.032002	0.000906345	3171.15	994	1	1	0.032002	0.230223	1.03808	0.999951	28774.6	33808	1	1	1
A_23_P106741	PSMD7	NM_002811	1.34513	3.40676	0.239545	4.17458	0.0320302	0.000908055	3173.08	995	1	1	0.0320302	0.22207	1.01559	0.999998	30548.4	34558	1	1	1
A_23_P60296	OSTF1	NM_012383	1.17036	3.18754	0.247041	4.04791	0.0320863	0.000911474	3176.34	997	1	1	0.0320863	0.226881	1.01866	0.999996	30218.3	34454	1	1	1
A_23_P104798	IL18	NM_001562	0.124005	2.05469	0.262305	3.81236	0.0321084	0.000911189	3175.64	996	1	1	0.0320863	0.231744	1.06744	0.999553	27134.1	32865	1	1	1
A_23_P203558	HBB	NM_000518	-0.741604	1.16282	0.267122	3.7436	0.0321357	0.000917457	3182.12	1002	1	1	0.0321357	0.271851	1.1008	0.997489	25408.7	31803	1	1	1
A_23_P109928	PSMD6	NM_014814	1.35654	3.31568	0.257181	3.88831	0.0321678	0.000917457	3182.09	1001	1	1	0.0321357	0.228918	1.04459	0.999915	28417.3	33596	1	1	1
A_23_P114929	MPC2	NM_015415	0.196263	2.21936	0.246029	4.06455	0.0321834	0.000919737	3184.7	1003	1	1	0.0321834	0.22473	1.01957	0.999995	30099.4	34423	1	1	1
A_23_P139486	CDK2AP1	NM_004642	0.367656	2.40467	0.243668	4.10394	0.0321869	0.000922586	3186.42	1006	1	1	0.0321869	0.22858	1.02227	0.999992	29870.5	34332	1	1	1
A_32_P183765	ERBB4	NM_005235	0.796817	2.41276	0.326252	3.06512	0.0322	0.000917457	3181.72	1000	1	1	0.0321357	0.208321	1.22976	0.889319	18909.8	25381	1	1	1
A_33_P3219105	A_33_P3219105	A_33_P3219105	0.421538	2.40009	0.253744	3.94098	0.0322044	0.000915748	3179.37	998	1	1	0.0321357	0.212011	1.03482	0.999968	28984.7	33915	1	1	1
A_23_P116414	PLA2G16	NM_007069	0.902204	2.88822	0.252436	3.96141	0.0322189	0.000922586	3186.21	1005	1	1	0.0321869	0.229077	1.03512	0.999966	28953.6	33905	1	1	1
A_23_P30745	MEA1	NM_014623	0.273	2.30606	0.244336	4.09272	0.0322222	0.000917172	3181.25	999	1	1	0.0321357	0.224158	1.02508	0.999989	29652.9	34238	1	1	1
A_23_P100344	ORC6	NM_014321	0.797331	2.78408	0.252307	3.96343	0.0322311	0.000922016	3185.53	1004	1	1	0.0321869	0.208119	1.03351	0.999971	29068.7	33958	1	1	1
A_24_P75456	A_24_P75456	A_24_P75456	0.665824	2.66943	0.249376	4.01002	0.0322344	0.000924865	3188.2	1007	1	1	0.0322344	0.210942	1.02085	0.999994	29971	34380	1	1	1
A_23_P7976	HIST1H1E	NM_005321	-0.152558	1.85135	0.249324	4.01085	0.0322817	0.000927145	3190.09	1008	1	1	0.0322817	0.247642	1.02826	0.999983	29412.9	34132	1	1	1
A_23_P81770	PTP4A1	NM_003463	0.146405	2.1946	0.241787	4.13588	0.0323861	0.000931988	3193.35	1010	1	1	0.0323861	0.228019	1.01477	0.999999	30623.7	34586	1	1	1
A_33_P3316786	DACH1	NM_080759	0.017107	1.7021	0.311005	3.21538	0.0324135	0.000933698	3195.02	1011	1	1	0.0324135	0.250432	1.22391	0.910268	19445.3	26103	1	1	1
A_32_P80068	CLEC2D	NM_001004419	0.776212	2.75941	0.252928	3.95369	0.0324182	0.000931988	3193.1	1009	1	1	0.0323861	0.218974	1.0457	0.999908	28353.9	33560	1	1	1
A_33_P3365142	GAD1	NM_013445	-0.449733	1.46281	0.265623	3.76473	0.0324506	0.000935693	3196.05	1012	1	1	0.0324506	0.251867	1.07837	0.999103	26516.5	32517	1	1	1
A_32_P28685	SNRPA1	NM_003090	1.02371	3.05671	0.244346	4.09256	0.0324679	0.000937117	3196.78	1013	1	1	0.0324679	0.223562	1.02355	0.99999	29782	34289	1	1	1
A_23_P210465	PI3	NM_002638	0.583749	2.53567	0.258471	3.8689	0.0324753	0.000938257	3198.07	1014	1	1	0.0324753	0.236589	1.04277	0.999931	28528.5	33655	1	1	1
A_24_P542375	PTMA	NM_002823	0.203614	2.26498	0.239588	4.17382	0.0325025	0.000939966	3199.14	1015	1	1	0.0325025	0.216249	1.01589	0.999998	30506.4	34548	1	1	1
A_23_P11295	CMC4	NM_001018024	-0.738705	1.29084	0.244931	4.08277	0.032554	0.00094424	3202.88	1018	1	1	0.032554	0.235223	1.02925	0.999981	29346.2	34099	1	1	1
A_23_P103282	TMEM59	NM_004872	1.20479	3.2261	0.246334	4.05952	0.0325664	0.00094367	3202.58	1017	1	1	0.032554	0.225957	1.01934	0.999995	30123.3	34431	1	1	1
A_19_P00806320	ARPC2	NM_152862	1.13224	3.16726	0.244005	4.09827	0.0325984	0.00094367	3202.27	1016	1	1	0.032554	0.233991	1.01739	0.999997	30350.5	34497	1	1	1
A_23_P42882	CAMK2B	NM_172082	-0.54575	1.29618	0.278949	3.58488	0.0327576	0.000951078	3205.57	1019	1	1	0.0327576	0.238149	1.11798	0.99534	24653	31247	1	1	1
A_24_P321511	GOLT1B	NM_016072	1.00392	2.88557	0.271373	3.68497	0.0327647	0.000952218	3205.97	1020	1	1	0.0327647	0.234435	1.07936	0.999066	26474.9	32486	1	1	1
A_23_P110961	MPC1	NM_016098	0.487693	2.53206	0.242429	4.12491	0.0327718	0.000953358	3206.69	1021	1	1	0.0327718	0.218521	1.01898	0.999995	30163.5	34443	1	1	1
A_23_P99260	METAP2	NM_006838	1.1434	3.17769	0.244129	4.0962	0.032818	0.000955637	3207.3	1022	1	1	0.032818	0.219979	1.01777	0.999997	30293.9	34484	1	1	1
A_33_P3306545	EIF4G2	NM_001172705	1.17722	3.19757	0.246497	4.05684	0.0329521	0.000960481	3210.18	1023	1	1	0.0329521	0.220029	1.02496	0.999989	29661.7	34242	1	1	1
A_23_P114929	MPC2	NM_015415	0.199609	2.22267	0.246036	4.06444	0.0332227	0.000969314	3217.7	1024	1	1	0.0332227	0.224716	1.01931	0.999995	30129.1	34432	1	1	1
A_23_P125829	PGK1	NM_000291	2.03756	4.02436	0.252298	3.96356	0.0332683	0.000971593	3218.6	1025	1	1	0.0332683	0.220677	1.02976	0.99998	29299.5	34082	1	1	1
A_23_P25253	DERA	NM_015954	0.816696	2.87851	0.239514	4.17511	0.0333496	0.000975867	3222.63	1027	1	1	0.0333496	0.220007	1.01316	0.999999	30769.4	34641	1	1	1
A_21_P0013087	ENST00000604392	ENST00000604392	-1.34755	0.415645	0.294595	3.39449	0.0333528	0.000975012	3221.75	1026	1	1	0.0333496	0.235603	1.17893	0.973895	22057.8	28993	1	1	1
A_33_P3296303	CHMP5	NM_016410	1.36842	3.31359	0.259684	3.85083	0.0334533	0.000979856	3225.64	1028	1	1	0.0334533	0.225243	1.04932	0.999873	28148.3	33443	1	1	1
A_23_P104892	EIF4G2	NM_001418	1.24017	3.25241	0.247888	4.03408	0.0334597	0.000980996	3226.82	1029	1	1	0.0334597	0.218395	1.03021	0.999979	29276.1	34067	1	1	1
A_23_P128991	SLIRP	NM_031210	-0.299616	1.74843	0.241812	4.13544	0.0335334	0.000986979	3231.63	1033	1	1	0.0335334	0.232596	1.01715	0.999997	30366.4	34505	1	1	1
A_33_P3330683	XLOC_014512	TCONS_l2_00014931	0.728964	2.76678	0.243533	4.10622	0.0335368	0.000986124	3231.17	1032	1	1	0.0335334	0.228795	1.01751	0.999997	30343.3	34493	1	1	1
A_33_P3386547	SGPP2	NM_152386	0.377307	1.87489	0.354147	2.82369	0.0335694	0.000986124	3231.04	1031	1	1	0.0335334	0.379193	1.17921	0.593286	14443.1	17658	1	1	1
A_33_P3354607	CCL4	NM_002984	-0.836612	1.0247	0.275226	3.63337	0.0335728	0.000985269	3230.08	1030	1	1	0.0335334	0.313648	1.1337	0.992408	24000.5	30723	1	1	1
A_33_P3367106	PFN1P2	NR_003242	0.711232	2.76622	0.240651	4.1554	0.0338008	0.000995812	3237.1	1034	1	1	0.0338008	0.225589	1.01916	0.999995	30144.4	34437	1	1	1
A_23_P111517	WBSCR17	NM_022479	-1.0384	0.837641	0.272429	3.67067	0.0338357	0.000997806	3238.83	1035	1	1	0.0338357	0.213889	1.10428	0.997206	25283.8	31694	1	1	1
A_23_P103631	EBNA1BP2	NM_006824	1.61889	3.64947	0.244757	4.08568	0.0338439	0.00100094	3241.02	1038	1	1	0.0338439	0.21335	1.01996	0.999995	30068.4	34410	1	1	1
A_23_P120414	YWHAB	NM_003404	1.75388	3.78514	0.24464	4.08764	0.0338573	0.00100037	3240.11	1037	1	1	0.0338439	0.221446	1.01483	0.999999	30618.3	34584	1	1	1
A_23_P114929	MPC2	NM_015415	0.237968	2.23056	0.251288	3.9795	0.033861	0.000999516	3239.65	1036	1	1	0.0338439	0.233584	1.02774	0.999984	29475.9	34149	1	1	1
A_23_P370434	C1QBP	NM_001212	0.877818	2.92868	0.24134	4.14353	0.0340808	0.00100892	3244.75	1039	1	1	0.0340808	0.225153	1.01398	0.999999	30698.7	34613	1	1	1
A_23_P111288	TMEM14C	NM_016462	0.262762	2.2454	0.253026	3.95216	0.0341058	0.00101063	3245.73	1040	1	1	0.0341058	0.227811	1.03621	0.999958	28876.4	33869	1	1	1
A_23_P357794	MTBP	NM_022045	-0.290432	1.58038	0.27342	3.65737	0.0341747	0.00101462	3248.57	1042	1	1	0.0341747	0.254572	1.08503	0.998687	26139.3	32304	1	1	1
A_23_P104372	DNAJC9	NM_015190	1.07234	3.12491	0.241054	4.14845	0.0341787	0.00101376	3247.31	1041	1	1	0.0341747	0.228881	1.01501	0.999999	30594.2	34578	1	1	1
A_33_P3211356	DPP10	NM_001178037	0.606006	2.30659	0.307662	3.25032	0.034204	0.00102231	3254.16	1049	1	1	0.034204	0.375774	1.22536	0.904996	19303.8	25921	1	1	1
A_32_P41487	HMGN2	NM_005517	-0.563576	1.45656	0.246535	4.05622	0.0342176	0.00102174	3252.88	1048	1	1	0.034204	0.22722	1.02245	0.999992	29863	34326	1	1	1
A_24_P224727	CEBPA	NM_004364	0.0692491	2.00174	0.261976	3.81715	0.0342216	0.00102088	3252.34	1047	1	1	0.034204	0.262	1.05149	0.999844	27998.2	33373	1	1	1
A_32_P4985	CAMTA1	NM_015215	-0.579963	1.12221	0.307322	3.25392	0.0342282	0.00101718	3250.11	1043	1	1	0.034204	0.310741	1.20794	0.947607	20682.6	27533	1	1	1
A_24_P132787	RAB18	NM_021252	1.12503	3.14375	0.246778	4.05222	0.0342315	0.00102801	3258.68	1054	1	1	0.0342315	0.220804	1.01504	0.999999	30590.5	34577	1	1	1
A_24_P47547	RAN	NM_006325	0.933362	2.901	0.255671	3.91128	0.0342352	0.00102032	3251.71	1046	1	1	0.034204	0.232718	1.04081	0.999941	28644.1	33719	1	1	1
A_23_P102117	WNT10A	NM_025216	-0.620762	1.18782	0.285471	3.50299	0.034245	0.00102744	3258.36	1053	1	1	0.0342315	0.254829	1.17082	0.979736	22502.3	29369	1	1	1
A_23_P103905	UFC1	NM_016406	0.191139	2.02104	0.281283	3.55514	0.0342488	0.00101975	3251.02	1045	1	1	0.034204	0.261589	1.09181	0.998297	25855	32091	1	1	1
A_23_P121716	ANXA3	NM_005139	1.38273	3.30946	0.263026	3.80191	0.0342571	0.00102487	3256.28	1050	1	1	0.0342315	0.239256	1.05467	0.9998	27802.4	33271	1	1	1
A_23_P114282	MCTS1	NM_014060	0.98608	2.92272	0.261224	3.82813	0.034272	0.00101946	3251.02	1044	1	1	0.034204	0.227627	1.05711	0.999763	27669	33193	1	1	1
A_23_P108641	FAM136A	NM_032822	0.314188	2.34455	0.244793	4.08509	0.0342776	0.00102744	3258.13	1052	1	1	0.0342315	0.222001	1.02213	0.999992	29883.5	34337	1	1	1
A_23_P109928	PSMD6	NM_014814	1.35736	3.32308	0.256011	3.90608	0.0342816	0.00102658	3257.52	1051	1	1	0.0342315	0.226775	1.04833	0.999885	28216.4	33475	1	1	1
A_33_P3256920	WNT7B	NM_058238	-0.748989	1.14258	0.269513	3.7104	0.0344034	0.00103513	3262.52	1056	1	1	0.0344034	0.241399	1.10145	0.997443	25388.1	31783	1	1	1
A_23_P117558	FKBP3	NM_002013	0.793916	2.83219	0.243455	4.10753	0.0344193	0.00103855	3264.51	1059	1	1	0.0344193	0.224377	1.01671	0.999997	30419.3	34520	1	1	1
A_33_P3320301	LINC00493	NR_015432	-0.461316	1.57093	0.244475	4.0904	0.0344245	0.00103969	3265.17	1060	1	1	0.0344245	0.231035	1.02067	0.999995	29998	34386	1	1	1
A_23_P121926	SEPP1	NM_005410	-0.495977	1.24563	0.299036	3.34408	0.0344265	0.00103485	3262.44	1055	1	1	0.0344034	0.21374	1.18102	0.972931	21992.2	28913	1	1	1
A_21_P0013326	TOMM20	NM_014765	0.528427	2.52577	0.250461	3.99264	0.0344371	0.00103713	3263.24	1057	1	1	0.0344193	0.23239	1.03121	0.999977	29212.8	34034	1	1	1
A_32_P53524	NTN1	NM_004822	0.499606	2.33857	0.279522	3.57754	0.0344518	0.00103855	3264.06	1058	1	1	0.0344193	0.243987	1.10094	0.997485	25406.3	31799	1	1	1
A_33_P3385361	NOL7	NM_016167	1.1834	3.23243	0.241647	4.13827	0.0345009	0.00104396	3268.87	1062	1	1	0.0345009	0.217269	1.01474	0.999999	30625.2	34587	1	1	1
A_23_P10463	NDUFS5	NM_004552	0.633089	2.64258	0.24836	4.02641	0.0345052	0.00104311	3268.24	1061	1	1	0.0345009	0.224105	1.02302	0.999992	29837.6	34307	1	1	1
A_23_P311895	CLIC5	NM_016929	-0.390492	1.27839	0.314498	3.17967	0.0346053	0.00104909	3271.94	1064	1	1	0.0346053	0.336963	1.24136	0.820112	17521.5	23187	1	1	1
A_23_P23141	H3F3A	NM_002107	0.515994	2.55218	0.243807	4.1016	0.0346096	0.00104824	3271.23	1063	1	1	0.0346053	0.228452	1.02052	0.999995	30008.5	34391	1	1	1
A_23_P140602	NGRN	NM_001033088	0.137063	2.07974	0.260133	3.84419	0.0347191	0.0010565	3277.57	1068	1	1	0.0347191	0.250495	1.06045	0.999721	27517.8	33087	1	1	1
A_23_P120414	YWHAB	NM_003404	1.82655	3.86088	0.244121	4.09632	0.034723	0.00105365	3274.98	1065	1	1	0.0347191	0.22296	1.01542	0.999998	30562.4	34564	1	1	1
A_23_P336992	ZFAND2A	NM_182491	-0.832509	1.21727	0.241521	4.14043	0.0347423	0.00105622	3277.41	1067	1	1	0.0347191	0.220003	1.01448	0.999999	30653	34596	1	1	1
A_23_P11774	UTP11L	NM_016037	1.02491	3.03842	0.247671	4.03761	0.0347561	0.00105565	3276.53	1066	1	1	0.0347191	0.20654	1.01981	0.999995	30083	34415	1	1	1
A_32_P69465	MORN2	NM_001145450	-0.383995	1.65516	0.243306	4.11005	0.0347993	0.00106191	3281.28	1071	1	1	0.0347993	0.217382	1.02058	0.999995	30003.9	34389	1	1	1
A_24_P263937	CCDC23	NM_199342	-0.524741	1.46148	0.252399	3.96199	0.0347996	0.00106391	3282.56	1073	1	1	0.0347996	0.225217	1.02792	0.999984	29454.8	34143	1	1	1
A_33_P3249002	A_33_P3249002	A_33_P3249002	-0.895051	1.07937	0.254471	3.92972	0.0348131	0.00106134	3280.57	1070	1	1	0.0347993	0.239288	1.07068	0.999446	26948.3	32762	1	1	1
A_23_P99579	C14orf142	NM_032490	-0.266967	1.59433	0.275228	3.63335	0.0348176	0.00106049	3280.34	1069	1	1	0.0347993	0.232377	1.08531	0.998665	26123.9	32295	1	1	1
A_23_P59153	LSM2	NM_021177	-0.368132	1.6843	0.241077	4.14805	0.0348279	0.00106676	3284.19	1075	1	1	0.0348279	0.22878	1.01592	0.999998	30506.4	34547	1	1	1
A_23_P104798	IL18	NM_001562	0.0173915	1.96532	0.259187	3.85821	0.0348321	0.00106391	3282.55	1072	1	1	0.0347996	0.215946	1.05941	0.999733	27563.6	33120	1	1	1
A_23_P363769	KRT86	NM_002284	0.184942	2.13601	0.258624	3.86661	0.034851	0.00106647	3284.1	1074	1	1	0.0348279	0.249842	1.05106	0.99985	28021	33387	1	1	1
A_24_P228667	MRPL40	NM_003776	1.03981	3.03944	0.250064	3.99898	0.0348513	0.00106847	3285.01	1076	1	1	0.0348513	0.222361	1.02082	0.999994	29972.4	34381	1	1	1
A_23_P118065	HSD17B2	NM_002153	-0.915795	0.792682	0.305983	3.26816	0.0349304	0.00107189	3287.71	1077	1	1	0.0349304	0.268436	1.19537	0.961351	21313.1	28226	1	1	1
A_23_P123071	CAV2	NM_001233	0.636425	2.38482	0.297632	3.35985	0.035037	0.00107815	3292.77	1080	1	1	0.035037	0.278398	1.1785	0.974347	22089.8	29017	1	1	1
A_23_P117068	SNRPF	NM_003095	0.0404314	2.06389	0.245968	4.06556	0.0350371	0.00107616	3291.34	1078	1	1	0.035037	0.230842	1.02207	0.999992	29884.4	34339	1	1	1
A_23_P104372	DNAJC9	NM_015190	0.908524	2.94864	0.243144	4.11279	0.0350695	0.00107815	3292.76	1079	1	1	0.035037	0.222605	1.01807	0.999997	30272	34474	1	1	1
A_23_P371613	CHCHD1	NM_203298	0.366281	2.33178	0.256051	3.90547	0.0351619	0.001083	3295.04	1081	1	1	0.0351619	0.229997	1.03973	0.999944	28692.4	33754	1	1	1
A_23_P109928	PSMD6	NM_014814	1.28849	3.24947	0.256852	3.89329	0.0353512	0.00108984	3298.91	1082	1	1	0.0353512	0.231188	1.03921	0.999947	28720.1	33771	1	1	1
A_23_P110811	COX7C	NM_001867	-0.194975	1.80839	0.249418	4.00933	0.0354109	0.00109269	3300.03	1083	1	1	0.0354109	0.231884	1.02216	0.999992	29882.2	34336	1	1	1
A_24_P8494	SEC61B	NM_006808	-0.297119	1.7357	0.244376	4.09205	0.0355239	0.00110123	3306.68	1088	1	1	0.0355239	0.225874	1.01677	0.999997	30406.7	34518	1	1	1
A_23_P102420	CCT4	NM_006430	1.7775	3.68208	0.267094	3.744	0.035528	0.00110237	3306.97	1089	1	1	0.035528	0.239248	1.06941	0.999483	27010.2	32802	1	1	1
A_24_P307869	LLGL2	NM_001015002	-0.307241	1.52959	0.279937	3.57224	0.0355382	0.00110066	3305.56	1087	1	1	0.0355239	0.294432	1.13627	0.991713	23883.9	30632	1	1	1
A_23_P258340	PPIA	NM_021130	0.814954	2.73593	0.264075	3.7868	0.0355443	0.00109781	3303.13	1084	1	1	0.0355239	0.229851	1.07633	0.999201	26622.4	32582	1	1	1
A_24_P386323	RABEPK	NM_005833	0.915225	2.95092	0.24389	4.10021	0.0355617	0.00110038	3305.18	1086	1	1	0.0355239	0.219664	1.01348	0.999999	30727.9	34630	1	1	1
A_23_P141847	UBE2M	NM_003969	0.992713	3.00746	0.247458	4.04109	0.0355668	0.00109952	3304.94	1085	1	1	0.0355239	0.23073	1.01571	0.999998	30535.8	34554	1	1	1
A_23_P74359	CSRP1	NM_004078	0.86564	2.89167	0.245529	4.07283	0.0356645	0.00110864	3311.02	1091	1	1	0.0356645	0.227299	1.01413	0.999999	30684.5	34608	1	1	1
A_32_P506600	RAN	NM_006325	1.30051	3.21892	0.264545	3.78008	0.0356697	0.00110779	3310.16	1090	1	1	0.0356645	0.239815	1.06687	0.999569	27165.8	32883	1	1	1
A_23_P103282	TMEM59	NM_004872	1.23436	3.24606	0.24798	4.03258	0.0356777	0.00111007	3312.27	1092	1	1	0.0356777	0.232462	1.01969	0.999995	30096.5	34419	1	1	1
A_24_P383999	RPS3A	NM_001006	-1.50294	0.487185	0.251717	3.97271	0.0357365	0.00111292	3313.24	1093	1	1	0.0357365	0.209628	1.03552	0.999965	28929.3	33892	1	1	1
A_24_P346886	NDUFB8	NM_005004	0.753144	2.79611	0.242665	4.12091	0.0357495	0.00111434	3314.03	1094	1	1	0.0357495	0.228783	1.01466	0.999999	30634.9	34590	1	1	1
A_24_P124672	DYNLL1	NM_001037494	0.0354807	1.99552	0.257021	3.89073	0.036	0.00112317	3320.45	1095	1	1	0.036	0.220683	1.03936	0.999946	28714.5	33766	1	1	1
A_23_P106405	NDN	NM_002487	1.79436	3.67921	0.270772	3.69315	0.0361202	0.00113001	3323.67	1098	1	1	0.0361202	0.24828	1.06573	0.999597	27221.5	32919	1	1	1
A_23_P69908	GLRX	NM_002064	0.118129	2.13802	0.246576	4.05554	0.0361258	0.00112916	3323.18	1097	1	1	0.0361202	0.236733	1.01757	0.999997	30336.9	34491	1	1	1
A_23_P145529	PKIB	NM_181795	-0.440556	1.4433	0.270959	3.69059	0.0361405	0.00112859	3322.94	1096	1	1	0.0361202	0.249359	1.09175	0.998305	25860.6	32093	1	1	1
A_24_P88800	COX7A2L	NM_004718	-0.215508	1.79841	0.2476	4.03877	0.0361818	0.001134	3325.01	1100	1	1	0.0361818	0.227916	1.02106	0.999994	29959.9	34373	1	1	1
A_23_P138514	COMMD3	NM_012071	0.60535	2.59115	0.252473	3.96083	0.0362125	0.00113599	3325.94	1101	1	1	0.0362125	0.22015	1.02296	0.999992	29837.7	34309	1	1	1
A_24_P915371	MYEOV2	NM_001163424	-1.51888	0.400579	0.264354	3.7828	0.0362147	0.001134	3325	1099	1	1	0.0361818	0.230505	1.06288	0.999682	27400.9	33010	1	1	1
A_23_P11774	UTP11L	NM_016037	1.24487	3.19721	0.258397	3.87001	0.0365608	0.00114796	3332.75	1102	1	1	0.0365608	0.219052	1.03549	0.999965	28930.5	33893	1	1	1
A_23_P11295	CMC4	NM_001018024	-0.611049	1.41072	0.246256	4.06082	0.0367029	0.00115451	3336.18	1104	1	1	0.0367029	0.232341	1.01698	0.999997	30381.9	34511	1	1	1
A_19_P00806947	PCNA	NM_002592	1.40385	3.37294	0.255414	3.91521	0.036709	0.00115366	3335.73	1103	1	1	0.0367029	0.207464	1.04207	0.999937	28582.2	33678	1	1	1
A_24_P171983	NDUFAF4	NM_014165	0.555558	2.52677	0.255038	3.92098	0.036733	0.00115651	3338.37	1105	1	1	0.036733	0.21558	1.03178	0.999976	29183.8	34015	1	1	1
A_23_P109677	A_23_P109677	A_23_P109677	1.07956	3.03144	0.258479	3.86878	0.0369377	0.00116506	3343.01	1107	1	1	0.0369377	0.215772	1.04474	0.999915	28405.9	33591	1	1	1
A_32_P15799	HMGN2	NM_005517	-0.317488	1.60908	0.263054	3.80149	0.036962	0.00116477	3342.36	1106	1	1	0.0369377	0.239552	1.05165	0.999843	27989.4	33368	1	1	1
A_23_P327519	STARD4	NM_139164	0.0481882	2.05414	0.248971	4.01654	0.0369946	0.00116791	3343.97	1108	1	1	0.0369946	0.231891	1.01618	0.999997	30469.5	34538	1	1	1
A_23_P121716	ANXA3	NM_005139	1.44455	3.35765	0.265522	3.76616	0.0372408	0.00117674	3349.82	1109	1	1	0.0372408	0.230614	1.05405	0.999807	27834.1	33291	1	1	1
A_23_P106859	EMC8	NM_006067	0.950957	2.94774	0.250558	3.9911	0.0374124	0.00118643	3355.55	1113	1	1	0.0374124	0.222125	1.02454	0.999989	29712.6	34256	1	1	1
A_23_P157449	POLR2K	NM_005034	-0.934989	1.05412	0.251894	3.96993	0.0374191	0.00118557	3354.9	1112	1	1	0.0374124	0.223931	1.04164	0.999938	28602.4	33692	1	1	1
A_23_P43425	C9orf40	NM_017998	0.729995	2.66004	0.262421	3.81067	0.0374347	0.001185	3354.59	1111	1	1	0.0374124	0.233227	1.04339	0.999925	28488.2	33635	1	1	1
A_23_P70480	HIST1H4L	NM_003546	-0.113763	1.82876	0.260162	3.84376	0.0374414	0.00118415	3354.1	1110	1	1	0.0374124	0.257847	1.06366	0.999655	27348.8	32985	1	1	1
A_24_P382001	POLR3K	NM_016310	0.644479	2.68521	0.24304	4.11455	0.0375494	0.00119184	3358.97	1114	1	1	0.0375494	0.224458	1.01354	0.999999	30724.9	34628	1	1	1
A_24_P105298	H3F3A	NM_002107	0.44857	2.47957	0.244685	4.08689	0.0376502	0.00119611	3361.45	1115	1	1	0.0376502	0.229545	1.01972	0.999995	30093.4	34418	1	1	1
A_23_P37127	FOXA1	NM_004496	0.192421	1.88924	0.308465	3.24186	0.0376992	0.00119982	3363.65	1117	1	1	0.0376992	0.276147	1.18556	0.969814	21790.3	28710	1	1	1
A_23_P105012	HRASLS2	NM_017878	-0.889752	1.03288	0.263774	3.79113	0.037733	0.00119982	3363.59	1116	1	1	0.0376992	0.297873	1.08018	0.999021	26433.9	32460	1	1	1
A_23_P102770	NAA20	NM_016100	1.17291	3.19911	0.245501	4.0733	0.037882	0.0012078	3367.3	1119	1	1	0.037882	0.228998	1.01801	0.999997	30272.2	34476	1	1	1
A_21_P0012182	ANKRD20A9P	NR_027995	-0.0931334	1.6552	0.297645	3.35971	0.037898	0.00120723	3366.98	1118	1	1	0.037882	0.304539	1.15866	0.984154	22909.6	29811	1	1	1
A_23_P125829	PGK1	NM_000291	1.97495	3.95669	0.253184	3.9497	0.0379107	0.00120979	3368.68	1120	1	1	0.0379107	0.229774	1.02606	0.999987	29590.5	34205	1	1	1
A_23_P117852	KIAA0101	NM_014736	-0.529892	1.49244	0.246159	4.06241	0.0380553	0.00121549	3370.92	1121	1	1	0.0380553	0.22154	1.02696	0.999986	29525.1	34175	1	1	1
A_23_P89431	CCL2	NM_002982	-0.588615	1.43965	0.24515	4.07913	0.0381122	0.00121948	3373.9	1123	1	1	0.0381122	0.236797	1.02293	0.999992	29839.8	34310	1	1	1
A_23_P206371	NOL3	NM_003946	1.03119	3.04866	0.246992	4.04871	0.0381462	0.00121948	3373.85	1122	1	1	0.0381122	0.230153	1.01386	0.999999	30707.8	34617	1	1	1
A_24_P346587	MTFR1	NM_014637	0.214201	2.17066	0.257661	3.88107	0.0381972	0.00122546	3377.41	1126	1	1	0.0381972	0.240575	1.04638	0.999904	28320.5	33538	1	1	1
A_23_P346302	ZMAT2	NM_144723	0.958457	2.99486	0.243771	4.10221	0.0382028	0.00122347	3376.11	1124	1	1	0.0381972	0.243026	1.01372	0.999999	30717.4	34622	1	1	1
A_33_P3360204	ENST00000586657	ENST00000586657	-0.40904	1.62217	0.24465	4.08747	0.0382311	0.00122546	3377.35	1125	1	1	0.0381972	0.238404	1.01305	0.999999	30786.6	34645	1	1	1
A_23_P109333	C21orf33	NM_004649	1.06185	3.0908	0.245033	4.08108	0.038252	0.00122831	3379.15	1127	1	1	0.038252	0.220275	1.01208	0.999999	30912	34678	1	1	1
A_23_P133739	HUS1B	NM_148959	-0.723031	1.04037	0.294553	3.39497	0.0384574	0.001236	3384.95	1128	1	1	0.0384574	0.262039	1.12927	0.993396	24195.4	30874	1	1	1
A_23_P63655	ATP5C1	NM_005174	0.373503	2.26349	0.269809	3.70633	0.0384677	0.00123743	3385.36	1129	1	1	0.0384677	0.259243	1.06797	0.999531	27096.4	32848	1	1	1
A_33_P3396692	SSR1	NM_003144	0.76709	2.79705	0.244862	4.08394	0.0386561	0.00124569	3391.61	1131	1	1	0.0386561	0.236297	1.01554	0.999998	30556.8	34560	1	1	1
A_21_P0008538	ENST00000553288	ENST00000553288	-1.30575	0.571821	0.272141	3.67456	0.0386637	0.00124484	3390.53	1130	1	1	0.0386561	0.256703	1.06859	0.999508	27049.7	32828	1	1	1
A_23_P138507	CDK1	NM_001786	1.13784	3.05916	0.264014	3.78768	0.0388448	0.00125509	3395.76	1134	1	1	0.0388448	0.232292	1.05121	0.999847	28011.3	33382	1	1	1
A_23_P12343	GSTM3	NM_000849	0.962054	2.94189	0.253518	3.94449	0.0388791	0.00125509	3395.54	1133	1	1	0.0388448	0.23277	1.0258	0.999988	29614.6	34214	1	1	1
A_23_P109928	PSMD6	NM_014814	1.22515	3.21856	0.251145	3.98176	0.0389134	0.00125509	3395.53	1132	1	1	0.0388448	0.222145	1.02559	0.999988	29626.8	34221	1	1	1
A_23_P58102	EXOSC7	NM_015004	1.15179	3.13526	0.252881	3.95442	0.0389515	0.00125965	3399.07	1135	1	1	0.0389515	0.232309	1.0229	0.999992	29840.5	34311	1	1	1
A_33_P3226357	FOXE1	NM_004473	-0.382712	1.35686	0.299458	3.33937	0.0390933	0.00126535	3401.59	1136	1	1	0.0390933	0.244965	1.17283	0.978447	22399.4	29280	1	1	1
A_23_P148798	UCHL5	NM_015984	1.16665	3.08595	0.264383	3.78239	0.03927	0.00127219	3404.64	1137	1	1	0.03927	0.239548	1.05324	0.999824	27910.7	33317	1	1	1
A_23_P102122	ARPC2	NM_152862	1.20267	3.23067	0.245194	4.0784	0.039297	0.00127418	3405.32	1138	1	1	0.039297	0.21426	1.01601	0.999998	30497.1	34544	1	1	1
A_23_P111037	HIST1H3A	NM_003529	0.659082	2.64661	0.25217	3.96558	0.0393246	0.00127732	3407.36	1140	1	1	0.0393246	0.242731	1.03112	0.999977	29221.6	34037	1	1	1
A_24_P462899	CENPW	NM_001012507	0.173922	2.18399	0.248261	4.02801	0.0393327	0.00127646	3406.84	1139	1	1	0.0393246	0.227102	1.01863	0.999996	30218.8	34455	1	1	1
A_23_P342091	OARD1	NM_145063	0.402236	2.40464	0.249584	4.00667	0.0393777	0.00128017	3408.49	1141	1	1	0.0393777	0.225215	1.02424	0.99999	29736.6	34266	1	1	1
A_23_P111753	MRPL32	NM_031903	0.860198	2.78407	0.263547	3.79439	0.0396271	0.00130182	3420.8	1153	1	1	0.0396271	0.221754	1.05284	0.999833	27936.2	33330	1	1	1
A_23_P18422	MRPL3	NM_007208	1.44004	3.46739	0.245306	4.07655	0.0396274	0.00130296	3421.8	1154	1	1	0.0396274	0.226072	1.01586	0.999998	30507.1	34549	1	1	1
A_23_P148798	UCHL5	NM_015984	1.25363	3.16782	0.265321	3.76901	0.039641	0.00128985	3413.25	1142	1	1	0.0396271	0.235302	1.04861	0.999882	28201.6	33466	1	1	1
A_24_P132099	HMGN3	NM_138730	-0.396344	1.53291	0.262565	3.80858	0.0396432	0.00129783	3417.84	1149	1	1	0.0396271	0.233958	1.04821	0.999885	28221.3	33479	1	1	1
A_21_P0003629	XLOC_003603	TCONS_00008155	-1.62594	0.190537	0.283913	3.52221	0.0396525	0.0013004	3420	1151	1	1	0.0396271	0.216015	1.10896	0.996632	25054.2	31542	1	1	1
A_23_P203391	ASRGL1	NM_001083926	0.711896	2.62102	0.266254	3.75582	0.0396588	0.00129156	3413.85	1143	1	1	0.0396271	0.263608	1.0651	0.999612	27259	32939	1	1	1
A_23_P106741	PSMD7	NM_002811	1.53519	3.57032	0.243986	4.0986	0.0396591	0.0012927	3414.68	1144	1	1	0.0396271	0.225214	1.01375	0.999999	30716.9	34621	1	1	1
A_33_P3396239	SNRPD3	NM_004175	0.527002	2.53865	0.24799	4.03243	0.03966	0.00129612	3416.75	1147	1	1	0.0396271	0.232327	1.01993	0.999995	30074	34411	1	1	1
A_33_P3257944	A_33_P3257944	A_33_P3257944	-1.65957	0.355948	0.247325	4.04326	0.0396603	0.00129726	3417.74	1148	1	1	0.0396271	0.227369	1.02472	0.999989	29694.9	34250	1	1	1
A_23_P206359	CDH1	NM_004360	0.721414	2.30767	0.333035	3.00269	0.0396615	0.00130182	3420.59	1152	1	1	0.0396271	0.217472	1.23097	0.885708	18826.3	25253	1	1	1
A_23_P391443	PPM1H	NM_020700	-0.140358	1.61288	0.296636	3.37114	0.0396797	0.00130581	3423.09	1155	1	1	0.0396797	0.244519	1.14327	0.989846	23591.9	30387	1	1	1
A_23_P121602	SAP30	NM_003864	1.336	3.24764	0.265791	3.76236	0.0396859	0.00129584	3416.58	1146	1	1	0.0396271	0.217289	1.0445	0.999915	28422.2	33599	1	1	1
A_23_P202658	GSTP1	NM_000852	1.1047	3.12714	0.246142	4.06269	0.039687	0.0013004	3419.8	1150	1	1	0.0396271	0.227353	1.01633	0.999997	30448.9	34533	1	1	1
A_23_P102262	MRPL19	NM_014763	1.71819	3.53931	0.283	3.53357	0.0397118	0.00129555	3416.4	1145	1	1	0.0396271	0.274931	1.09467	0.998044	25690.7	31999	1	1	1
A_23_P120270	MCFD2	NM_139279	1.02951	3.03022	0.249877	4.00197	0.039974	0.00131664	3428.71	1156	1	1	0.039974	0.222098	1.0186	0.999996	30223.8	34456	1	1	1
A_24_P186986	A_24_P186986	A_24_P186986	0.345443	2.37105	0.245602	4.07162	0.0400086	0.00131892	3431.22	1157	1	1	0.0400086	0.229752	1.01642	0.999997	30445.2	34530	1	1	1
A_23_P31747	C8orf76	NM_032847	0.463233	2.4651	0.249678	4.00517	0.0400432	0.0013212	3431.83	1158	1	1	0.0400432	0.224819	1.02026	0.999995	30042.7	34400	1	1	1
A_23_P104116	RBM8A	NM_005105	0.716213	2.72193	0.249011	4.01589	0.0401122	0.00132461	3432.86	1159	1	1	0.0401122	0.225968	1.02043	0.999995	30027.3	34394	1	1	1
A_23_P114929	MPC2	NM_015415	0.394662	2.35558	0.256865	3.8931	0.0401895	0.00132946	3435.91	1161	1	1	0.0401895	0.234275	1.02907	0.999981	29356.2	34105	1	1	1
A_23_P23765	ITGB3BP	NM_014288	-0.403153	1.61073	0.247606	4.03867	0.0402155	0.00132917	3435.35	1160	1	1	0.0401895	0.231535	1.01795	0.999997	30277	34478	1	1	1
A_23_P215227	DNAJB6	NM_005494	1.22839	3.15089	0.263797	3.79079	0.0402663	0.00133544	3438.69	1164	1	1	0.0402663	0.236191	1.04518	0.999911	28381.9	33577	1	1	1
A_33_P3338341	PRODH	NM_016335	-0.869474	0.950305	0.283264	3.53027	0.0402837	0.00133487	3438.11	1163	1	1	0.0402663	0.280156	1.11477	0.995885	24811.9	31354	1	1	1
A_24_P53215	UNC13D	NM_199242	-0.510637	1.22498	0.30028	3.33023	0.0403184	0.00133487	3438	1162	1	1	0.0402663	0.229875	1.18346	0.971329	21886.9	28806	1	1	1
A_23_P91619	MIF	NM_002415	-0.129181	1.87765	0.248819	4.01899	0.0403513	0.00134171	3441.73	1167	1	1	0.0403513	0.2457	1.01984	0.999995	30081.6	34414	1	1	1
A_23_P24633	THYN1	NM_199297	0.933491	2.90359	0.255235	3.91795	0.0403519	0.00133943	3440.24	1165	1	1	0.0403513	0.223052	1.02699	0.999985	29522	34174	1	1	1
A_23_P126716	ATPIF1	NM_178191	0.685819	2.57617	0.269742	3.70724	0.0403859	0.00134171	3441.58	1166	1	1	0.0403513	0.2454	1.08372	0.998776	26212.2	32346	1	1	1
A_33_P3214466	MESP1	NM_018670	-0.112096	1.87515	0.25222	3.96479	0.0403935	0.00134541	3443.91	1169	1	1	0.0403935	0.238938	1.02544	0.999989	29634.3	34226	1	1	1
A_21_P0014247	AK096685	AK096685	-0.113283	1.75683	0.273551	3.65562	0.0404017	0.00134684	3444.65	1170	1	1	0.0404017	0.231914	1.07165	0.999406	26890.5	32731	1	1	1
A_23_P117068	SNRPF	NM_003095	0.115218	2.12205	0.248819	4.01899	0.0404195	0.00134513	3443.32	1168	1	1	0.0403935	0.233686	1.02189	0.999993	29901.5	34345	1	1	1
A_33_P3407675	TIPRL	NM_001031800	0.924076	2.84284	0.264482	3.78098	0.0406814	0.0013608	3451.65	1174	1	1	0.0406814	0.242592	1.04244	0.999934	28554.1	33666	1	1	1
A_21_P0013817	ZCRB1	NM_033114	-0.517136	1.46724	0.252721	3.95693	0.0407064	0.00136279	3453.58	1175	1	1	0.0407064	0.221086	1.02427	0.99999	29735	34265	1	1	1
A_23_P114929	MPC2	NM_015415	0.411839	2.38428	0.254822	3.92431	0.0407076	0.00136052	3451.34	1173	1	1	0.0406814	0.232625	1.02928	0.999981	29341.9	34098	1	1	1
A_24_P330691	SUMO2	NM_006937	0.197747	2.15275	0.25792	3.87717	0.0407088	0.00135824	3449.93	1171	1	1	0.0406814	0.249245	1.04963	0.999869	28125.9	33433	1	1	1
A_23_P111288	TMEM14C	NM_016462	0.428504	2.33165	0.26736	3.74028	0.0407253	0.00135995	3450.97	1172	1	1	0.0406814	0.241391	1.06454	0.999626	27290.9	32957	1	1	1
A_23_P27215	UBB	NM_018955	0.621392	2.61429	0.251234	3.98035	0.0407908	0.00136678	3455.39	1176	1	1	0.0407908	0.231897	1.02332	0.99999	29804.9	34297	1	1	1
A_23_P14804	TSPAN3	NM_005724	2.08929	4.08171	0.251316	3.97905	0.0408305	0.00137277	3458.37	1180	1	1	0.0408305	0.228041	1.01839	0.999996	30238.9	34463	1	1	1
A_21_P0000479	SNORA11D	NR_003711	-2.49152	-0.683067	0.285497	3.50267	0.0408326	0.00136935	3456.84	1177	1	1	0.0408305	0.213547	1.13054	0.993122	24137.1	30831	1	1	1
A_23_P112596	ADK	NM_001123	0.971868	2.9439	0.254895	3.92319	0.0408567	0.00137248	3458.22	1179	1	1	0.0408305	0.221205	1.03448	0.999969	29017.1	33926	1	1	1
A_23_P139509	ERGIC2	NM_016570	1.33899	3.13041	0.288888	3.46155	0.0408744	0.00137191	3458.04	1178	1	1	0.0408305	0.274659	1.10319	0.997295	25319.4	31728	1	1	1
A_23_P106405	NDN	NM_002487	1.54543	3.44355	0.268293	3.72727	0.0408975	0.00137619	3459.76	1181	1	1	0.0408975	0.239616	1.04759	0.999893	28255.7	33499	1	1	1
A_23_P112482	AQP3	NM_004925	0.0119354	1.80841	0.287878	3.4737	0.0409391	0.00137875	3461.15	1182	1	1	0.0409391	0.232203	1.13696	0.991575	23858.3	30609	1	1	1
A_33_P3225298	XKR9	NM_001011720	-1.04443	0.814072	0.275763	3.6263	0.0410904	0.00138502	3464.64	1183	1	1	0.0410904	0.246374	1.09551	0.997964	25647.9	31972	1	1	1
A_33_P3339051	ZNF428	NM_182498	0.66253	2.65705	0.250952	3.98483	0.0411233	0.0013873	3466.68	1184	1	1	0.0411233	0.221112	1.01884	0.999995	30200.2	34448	1	1	1
A_33_P3277323	A_33_P3277323	A_33_P3277323	-1.59248	0.397834	0.251684	3.97323	0.0412405	0.00139243	3469.35	1185	1	1	0.0412405	0.233676	1.03534	0.999966	28937.6	33898	1	1	1
A_24_P270525	GTF2A2	NM_004492	-0.0599691	1.87652	0.261252	3.82772	0.0412901	0.00139528	3470.25	1186	1	1	0.0412901	0.239953	1.04281	0.999931	28525.8	33654	1	1	1
A_23_P115137	LAMTOR5	NM_006402	-0.689622	1.26442	0.258093	3.87458	0.0413215	0.0013987	3471.6	1188	1	1	0.0413215	0.235113	1.04416	0.999918	28440	33610	1	1	1
A_33_P3285077	COMMD8	NM_017845	0.524021	2.47467	0.258699	3.8655	0.0413311	0.00139784	3471.41	1187	1	1	0.0413215	0.227053	1.03503	0.999966	28956.2	33908	1	1	1
A_23_P118002	UQCRC2	NM_003366	0.820129	2.80344	0.252909	3.95398	0.0413625	0.00140126	3472.67	1189	1	1	0.0413625	0.234469	1.02406	0.99999	29748.7	34272	1	1	1
A_21_P0012304	TPTEP1	ENST00000558085	-0.493575	1.32881	0.282753	3.53666	0.0415372	0.00141665	3480.41	1197	1	1	0.0415372	0.350235	1.16342	0.982458	22744	29638	1	1	1
A_23_P64828	OAS1	NM_002534	-0.0560138	1.79688	0.276836	3.61225	0.0415449	0.00140981	3476.66	1191	1	1	0.0415372	0.25319	1.07143	0.999417	26906.5	32738	1	1	1
A_24_P114438	OLA1	NM_013341	0.293946	1.99992	0.306513	3.2625	0.0415552	0.00141608	3479.96	1196	1	1	0.0415372	0.30037	1.17511	0.977	22285.4	29180	1	1	1
A_23_P118306	DNAJA3	NM_005147	1.5967	3.49273	0.268682	3.72188	0.0415732	0.00141551	3479.57	1195	1	1	0.0415372	0.253094	1.05084	0.999851	28027.2	33394	1	1	1
A_23_P117558	FKBP3	NM_002013	0.8912	2.88281	0.251458	3.9768	0.0415798	0.00140981	3476.63	1190	1	1	0.0415372	0.235959	1.0237	0.99999	29774.6	34284	1	1	1
A_24_P389608	PROSER2	NM_153256	-0.0769735	1.61264	0.310009	3.22571	0.0415829	0.00141465	3479.3	1194	1	1	0.0415372	0.230065	1.18188	0.972286	21950.2	28873	1	1	1
A_23_P170058	PSMB2	NM_002794	1.67252	3.64837	0.25422	3.9336	0.0415842	0.00141351	3478.8	1193	1	1	0.0415372	0.224807	1.02771	0.999984	29476.2	34150	1	1	1
A_23_P110961	MPC1	NM_016098	0.298278	2.28677	0.252002	3.96822	0.0415987	0.00142348	3484.37	1201	1	1	0.0415987	0.238029	1.02916	0.999981	29349.2	34102	1	1	1
A_33_P3619819	KCTD21-AS1	ENST00000500113	0.298664	2.28848	0.251771	3.97187	0.0416023	0.00141294	3478.39	1192	1	1	0.0415372	0.218228	1.02373	0.99999	29774.2	34283	1	1	1
A_23_P44956	RPL35A	NM_000996	-1.25476	0.737012	0.251429	3.97726	0.041625	0.0014232	3484.16	1200	1	1	0.0415987	0.232634	1.03036	0.999979	29268.9	34062	1	1	1
A_24_P923102	PHOSPHO2-KLHL23	NM_001199290	0.627963	2.41706	0.289354	3.45598	0.0416473	0.00142633	3485.89	1202	1	1	0.0416473	0.268878	1.10211	0.997381	25357.6	31762	1	1	1
A_23_P110362	LAMTOR3	NM_021970	0.138808	2.08873	0.25883	3.86354	0.0416514	0.00142291	3483.9	1199	1	1	0.0415987	0.229508	1.03628	0.999958	28875.7	33867	1	1	1
A_24_P127312	THC2554858	THC2554858	-1.60261	0.387577	0.251706	3.97289	0.0416611	0.00142206	3483.36	1198	1	1	0.0415987	0.2323	1.02829	0.999983	29410.8	34131	1	1	1
A_24_P357518	RPL21	NM_000982	-1.55323	0.431621	0.252639	3.95821	0.0416694	0.00142947	3486.93	1204	1	1	0.0416694	0.231968	1.03643	0.999957	28859.7	33862	1	1	1
A_23_P21162	TCTEX1D2	NM_152773	0.0636094	2.00086	0.261114	3.82975	0.0417041	0.00142947	3486.92	1203	1	1	0.0416694	0.235302	1.03853	0.999949	28753.4	33793	1	1	1
A_33_P3244181	HSBP1	NM_001537	-0.647177	1.3251	0.254851	3.92386	0.0417925	0.00143488	3488.49	1205	1	1	0.0417925	0.232535	1.03609	0.99996	28888.4	33873	1	1	1
A_23_P5064	CADM4	NM_145296	-0.682865	1.20041	0.271068	3.68911	0.0420315	0.00144428	3493.87	1206	1	1	0.0420315	0.229378	1.05836	0.999742	27607	33153	1	1	1
A_23_P108641	FAM136A	NM_032822	0.39262	2.39666	0.2493	4.01122	0.0420381	0.00144571	3494.75	1207	1	1	0.0420381	0.225742	1.01816	0.999997	30265.5	34471	1	1	1
A_23_P153360	SMIM7	NM_024104	0.794312	2.7263	0.262068	3.8158	0.0420826	0.00145084	3497.61	1210	1	1	0.0420826	0.236102	1.03576	0.999964	28920.9	33884	1	1	1
A_24_P224488	MAPT	NM_016835	1.10013	2.71329	0.326882	3.0592	0.0421009	0.00145027	3497.11	1209	1	1	0.0420826	0.330244	1.21984	0.921878	19782	26524	1	1	1
A_21_P0006968	SFTA1P	NR_027082	-1.03412	0.902826	0.261168	3.82895	0.0421026	0.00144913	3496.03	1208	1	1	0.0420826	0.23866	1.03561	0.999965	28925.3	33889	1	1	1
A_23_P69249	ACTL6A	NM_178042	1.5787	3.53856	0.257055	3.89022	0.04218	0.0014554	3500.25	1211	1	1	0.04218	0.234087	1.02898	0.999981	29360.6	34108	1	1	1
A_23_P140848	MPHOSPH6	NM_005792	0.266625	2.23247	0.25599	3.90641	0.0422112	0.00145767	3501.21	1212	1	1	0.0422112	0.233995	1.02762	0.999984	29483.5	34153	1	1	1
A_23_P121806	ENOPH1	NM_021204	1.17937	3.13769	0.257328	3.88609	0.0424237	0.00146622	3504.23	1213	1	1	0.0424237	0.219783	1.02937	0.999981	29331.8	34095	1	1	1
A_23_P344481	STOX1	NM_152709	-0.790116	1.09225	0.271239	3.68678	0.04243	0.00146765	3505.37	1214	1	1	0.04243	0.294118	1.07532	0.999245	26679.1	32614	1	1	1
A_21_P0001371	ZNF717	NM_001128223	-0.743719	1.22827	0.254902	3.92308	0.0424444	0.00146936	3505.79	1215	1	1	0.0424444	0.255977	1.02586	0.999987	29609.2	34212	1	1	1
A_33_P3212172	SNX22	NM_024798	-0.846681	1.02498	0.273259	3.65953	0.042453	0.00147933	3510.62	1223	1	1	0.042453	0.234701	1.07316	0.999343	26804.9	32683	1	1	1
A_23_P56314	UQCR11	NM_006830	-0.555222	1.40352	0.257253	3.88722	0.0424652	0.00147733	3510.03	1221	1	1	0.042453	0.236001	1.03461	0.999969	29008.3	33922	1	1	1
A_33_P3402763	NIFK	NM_032390	0.955771	2.90779	0.258455	3.86915	0.0424795	0.00147904	3510.5	1222	1	1	0.042453	0.223708	1.03278	0.999973	29107.1	33982	1	1	1
A_24_P335305	OAS3	NM_006187	0.964842	2.75463	0.289216	3.45763	0.0424897	0.00147335	3507.67	1217	1	1	0.042453	0.262547	1.09674	0.997866	25594.4	31933	1	1	1
A_23_P103282	TMEM59	NM_004872	1.27776	3.26873	0.251569	3.97505	0.0424918	0.00147705	3509.89	1220	1	1	0.042453	0.231756	1.0207	0.999995	29994	34385	1	1	1
A_23_P127948	ADM	NM_001124	1.07576	3.08069	0.249147	4.0137	0.0425021	0.00147619	3509.22	1219	1	1	0.042453	0.233657	1.01656	0.999997	30431.3	34525	1	1	1
A_23_P94174	MRPL15	NM_014175	1.48366	3.40659	0.263717	3.79194	0.0425247	0.00147335	3507.49	1216	1	1	0.042453	0.233008	1.04611	0.999907	28338.4	33547	1	1	1
A_23_P123071	CAV2	NM_001233	0.57816	2.3838	0.286055	3.49583	0.0425369	0.00147619	3509.21	1218	1	1	0.042453	0.268967	1.11864	0.99526	24631.8	31226	1	1	1
A_23_P52101	CYB5R1	NM_016243	1.27294	3.21506	0.260233	3.8427	0.0425572	0.00148417	3512.45	1224	1	1	0.0425572	0.232665	1.02729	0.999985	29497.9	34164	1	1	1
A_33_P3213432	ARMC10	NM_031905	0.286086	2.2866	0.249911	4.00143	0.042702	0.00149044	3515.29	1225	1	1	0.042702	0.229638	1.01665	0.999997	30421.7	34522	1	1	1
A_21_P0011685	XLOC_014512	TCONS_l2_00012420	-0.10539	1.72949	0.280316	3.56741	0.0427628	0.001495	3517.64	1227	1	1	0.0427628	0.254863	1.11396	0.995986	24841.4	31380	1	1	1
A_23_P104892	EIF4G2	NM_001418	1.45876	3.44749	0.25196	3.96888	0.0427896	0.00149471	3517.04	1226	1	1	0.0427628	0.228188	1.02091	0.999994	29968.1	34378	1	1	1
A_33_P3232011	RAB17	NM_022449	0.918695	2.70254	0.290408	3.44343	0.0427932	0.00149728	3518.73	1228	1	1	0.0427932	0.296256	1.11356	0.996038	24857.8	31393	1	1	1
A_23_P114929	MPC2	NM_015415	0.407751	2.34586	0.260959	3.83202	0.0428107	0.00150155	3520.85	1231	1	1	0.0428107	0.225784	1.04425	0.999917	28431.4	33607	1	1	1
A_23_P121602	SAP30	NM_003864	1.02831	2.95687	0.262691	3.80676	0.0428153	0.00149927	3519.7	1229	1	1	0.0428107	0.227188	1.03783	0.999951	28785	33816	1	1	1
A_23_P145388	MTCH1	NM_014341	1.30967	3.30733	0.250406	3.99351	0.0428374	0.00150127	3520.7	1230	1	1	0.0428107	0.233288	1.01857	0.999996	30224.4	34457	1	1	1
A_23_P109345	PTTG1IP	NM_004339	2.02209	3.89015	0.273942	3.65041	0.0428445	0.00151494	3527.54	1241	1	1	0.0428445	0.244871	1.07687	0.999185	26601.2	32565	1	1	1
A_23_P64129	HTATIP2	NM_006410	0.584723	2.36796	0.290531	3.44197	0.0428548	0.00150554	3522.52	1233	1	1	0.0428445	0.235312	1.16181	0.98302	22797.6	29696	1	1	1
A_32_P44568	LDHA	NM_005566	1.47479	3.34376	0.273769	3.65272	0.0428548	0.00151409	3526.92	1240	1	1	0.0428445	0.251083	1.0776	0.999155	26567.3	32542	1	1	1
A_23_P67042	MOCOS	NM_017947	1.26224	3.15277	0.269708	3.70771	0.0428571	0.0015044	3521.79	1232	1	1	0.0428445	0.258063	1.05912	0.999736	27577.6	33129	1	1	1
A_23_P253301	PFN2	NM_053024	0.56918	2.54279	0.254614	3.92751	0.0428652	0.00151323	3526.12	1239	1	1	0.0428445	0.245596	1.02061	0.999995	30001.9	34388	1	1	1
A_32_P80089	LOC283788	NR_027436	0.574086	2.56573	0.251453	3.97689	0.0428698	0.00151096	3524.79	1237	1	1	0.0428445	0.230511	1.01654	0.999997	30435.8	34526	1	1	1
A_23_P121602	SAP30	NM_003864	1.03838	2.98067	0.260204	3.84314	0.0428756	0.00151238	3525.38	1238	1	1	0.0428445	0.226688	1.02958	0.99998	29306.4	34088	1	1	1
A_33_P3253214	ENST00000369161	ENST00000369161	-0.217954	1.70859	0.263059	3.80143	0.0428768	0.00150754	3523.21	1234	1	1	0.0428445	0.249343	1.0401	0.999944	28680	33742	1	1	1
A_23_P129014	EFCAB11	NM_145231	0.724363	2.61707	0.269301	3.71332	0.0428883	0.00151039	3524.51	1236	1	1	0.0428445	0.230209	1.05305	0.999826	27920.4	33323	1	1	1
A_23_P202658	GSTP1	NM_000852	0.97536	2.97294	0.25042	3.9933	0.0429231	0.00151039	3524.49	1235	1	1	0.0428445	0.228382	1.01754	0.999997	30337	34492	1	1	1
A_23_P25019	PRIM1	NM_000946	0.935951	2.85709	0.264046	3.78722	0.0429549	0.00152007	3528.64	1242	1	1	0.0429549	0.23315	1.05193	0.999841	27978.8	33359	1	1	1
A_32_P27917	KIF26A	NM_015656	0.0342363	1.8092	0.292202	3.4223	0.0430547	0.00152606	3531.91	1244	1	1	0.0430547	0.250386	1.12288	0.99465	24473.5	31089	1	1	1
A_23_P117852	KIAA0101	NM_014736	-0.36948	1.57347	0.260084	3.84491	0.0430602	0.00152748	3532.77	1245	1	1	0.0430602	0.18689	1.05545	0.999789	27758.9	33246	1	1	1
A_23_P203558	HBB	NM_000518	-0.721904	1.20041	0.26383	3.79031	0.0430893	0.00152606	3531.9	1243	1	1	0.0430547	0.250874	1.05574	0.999785	27743.6	33237	1	1	1
A_33_P3218450	CDC6	NM_001254	-0.578265	1.18713	0.294146	3.39967	0.0431891	0.00153574	3538.09	1248	1	1	0.0431891	0.271248	1.11942	0.995128	24594.8	31200	1	1	1
A_33_P3223874	MSS51	CR936824	-1.36816	0.595738	0.256336	3.90113	0.0432237	0.00153574	3537.29	1247	1	1	0.0431891	0.221295	1.0357	0.999964	28921.9	33886	1	1	1
A_23_P106741	PSMD7	NM_002811	1.3833	3.39737	0.247575	4.03918	0.0432504	0.00153546	3536.88	1246	1	1	0.0431891	0.228485	1.01343	0.999999	30733.3	34632	1	1	1
A_23_P81212	MRPS18C	NM_016067	0.230121	2.19758	0.255703	3.91079	0.0434828	0.00154743	3542.57	1249	1	1	0.0434828	0.224796	1.0297	0.99998	29302.9	34084	1	1	1
A_23_P102122	ARPC2	NM_152862	1.27771	3.26958	0.251413	3.97751	0.043488	0.00154885	3543.12	1250	1	1	0.043488	0.230842	1.02248	0.999992	29862.5	34325	1	1	1
A_32_P190488	XLOC_014512	TCONS_l2_00007922	-1.52291	0.461853	0.252655	3.95797	0.0436691	0.00155654	3547.77	1251	1	1	0.0436691	0.225471	1.03142	0.999976	29197.3	34027	1	1	1
A_24_P830667	RPL21	NM_000982	-1.52713	0.457061	0.252755	3.9564	0.0436741	0.00155797	3548.43	1252	1	1	0.0436741	0.237536	1.03294	0.999973	29101.2	33977	1	1	1
A_19_P00805833	ENST00000570163	ENST00000570163	-1.40758	0.596941	0.249217	4.01257	0.0436872	0.00155968	3549.22	1253	1	1	0.0436872	0.242209	1.03079	0.999978	29248.5	34048	1	1	1
A_33_P3388016	TMA7	NM_015933	-1.16033	0.777262	0.261051	3.83067	0.0438805	0.00156908	3552.88	1255	1	1	0.0438805	0.226917	1.04093	0.999941	28641.8	33715	1	1	1
A_23_P48099	NUP37	NM_024057	1.44462	3.38684	0.260217	3.84295	0.0438854	0.0015705	3553.54	1256	1	1	0.0438854	0.224761	1.03342	0.999971	29073.1	33961	1	1	1
A_21_P0000026	C15orf40	NM_001160115	0.0875233	2.01586	0.262731	3.80617	0.0438982	0.00157221	3554.73	1257	1	1	0.0438982	0.231165	1.03734	0.999953	28809.2	33832	1	1	1
A_23_P202658	GSTP1	NM_000852	1.08492	3.07913	0.251005	3.98399	0.0439155	0.00156908	3552.86	1254	1	1	0.0438805	0.235114	1.021	0.999994	29960.7	34375	1	1	1
A_21_P0014803	A_21_P0014803	A_21_P0014803	0.332097	2.28737	0.257873	3.87788	0.0439587	0.00157563	3556.63	1258	1	1	0.0439587	0.222493	1.0266	0.999986	29552.2	34187	1	1	1
A_24_P314477	TUBB2B	NM_178012	-0.174177	1.60862	0.290619	3.44093	0.0439651	0.00157962	3558.6	1261	1	1	0.0439651	0.313871	1.12741	0.993808	24280.9	30938	1	1	1
A_23_P112482	AQP3	NM_004925	-0.209092	1.70653	0.265057	3.77277	0.0439841	0.00157905	3558.56	1260	1	1	0.0439651	0.226545	1.05383	0.99981	27848.5	33298	1	1	1
A_19_P00319630	XLOC_011183	TCONS_00023881	-1.10878	0.690155	0.287386	3.47964	0.0439952	0.0015782	3557.86	1259	1	1	0.0439651	0.257515	1.11559	0.995755	24774.4	31327	1	1	1
A_23_P104798	IL18	NM_001562	0.161679	2.05675	0.268861	3.7194	0.0440538	0.00158532	3560.18	1263	1	1	0.0440538	0.238118	1.05805	0.999749	27624.2	33163	1	1	1
A_23_P380965	JKAMP	NM_016475	1.08154	3.03893	0.257494	3.88359	0.0440571	0.00158418	3559.73	1262	1	1	0.0440538	0.220945	1.02985	0.999979	29296.3	34079	1	1	1
A_23_P120335	MTX2	NM_006554	1.1099	3.09983	0.251752	3.97216	0.0441218	0.00158902	3562.14	1264	1	1	0.0441218	0.226852	1.02121	0.999994	29951.1	34368	1	1	1
A_32_P113154	A_32_P113154	A_32_P113154	-1.79981	0.183065	0.252985	3.9528	0.0441423	0.00159102	3562.99	1265	1	1	0.0441423	0.245238	1.03826	0.99995	28763.3	33802	1	1	1
A_23_P119857	TTC32	NM_001008237	-0.462406	1.45959	0.26389	3.78946	0.0442338	0.00159558	3565.27	1266	1	1	0.0442338	0.238174	1.04731	0.999896	28274	33508	1	1	1
A_23_P11353	ATP6AP2	NM_005765	1.50985	3.34863	0.279559	3.57707	0.044412	0.00160327	3568.22	1267	1	1	0.044412	0.256935	1.06919	0.99949	27021.8	32809	1	1	1
A_33_P3351894	LOC284889	NR_038911	0.0165062	1.93939	0.263727	3.79179	0.0444401	0.00160555	3569.21	1268	1	1	0.0444401	0.246343	1.04231	0.999934	28559.1	33670	1	1	1
A_33_P3289845	IGFL1	NM_198541	-0.704732	1.09695	0.286841	3.48626	0.0444961	0.00161011	3570.75	1270	1	1	0.0444961	0.242462	1.12317	0.99462	24467.5	31080	1	1	1
A_23_P42386	CGA	NM_000735	0.0553711	1.92701	0.273262	3.65949	0.0445126	0.00161324	3572.21	1272	1	1	0.0445126	0.240757	1.0635	0.999657	27354.5	32990	1	1	1
A_23_P166459	LGALS1	NM_002305	0.473925	2.43656	0.256559	3.89773	0.0445169	0.00161467	3572.89	1273	1	1	0.0445169	0.194765	1.03236	0.999975	29135.1	33996	1	1	1
A_33_P3387463	ATP6V1D	NM_015994	1.23486	3.21508	0.253452	3.94552	0.0445311	0.00161011	3570.69	1269	1	1	0.0444961	0.23761	1.01766	0.999997	30329.9	34488	1	1	1
A_23_P102117	WNT10A	NM_025216	-0.718461	1.0378	0.296014	3.37822	0.0445476	0.00161324	3571.62	1271	1	1	0.0445126	0.266904	1.16682	0.981114	22620.1	29511	1	1	1
A_23_P115137	LAMTOR5	NM_006402	-0.676287	1.27192	0.259138	3.85895	0.0446311	0.00162008	3574.8	1274	1	1	0.0446311	0.242598	1.04493	0.999913	28390.4	33585	1	1	1
A_23_P110811	COX7C	NM_001867	-0.184904	1.79222	0.253996	3.93708	0.0446353	0.00162151	3575.9	1275	1	1	0.0446353	0.23806	1.02088	0.999994	29968.4	34379	1	1	1
A_21_P0013096	LOC101928249	XR_245601	-1.23573	0.302684	0.344263	2.90475	0.0447335	0.00162635	3577.6	1276	1	1	0.0447335	0.391749	1.2416	0.822253	17559.1	23243	1	1	1
A_21_P0014473	ACYP2	ENST00000458030	-0.040817	1.80385	0.278419	3.59171	0.0447533	0.00162834	3578.24	1277	1	1	0.0447533	0.285969	1.08424	0.998727	26174.5	32329	1	1	1
A_21_P0006852	XLOC_008440	TCONS_00018153	-1.4176	0.447847	0.274438	3.64381	0.0448513	0.00163319	3580.64	1278	1	1	0.0448513	0.256552	1.08267	0.998856	26278.2	32380	1	1	1
A_33_P3320152	SNRPE	NM_003094	-0.334304	1.64113	0.254292	3.93248	0.0448866	0.00163575	3582.29	1279	1	1	0.0448866	0.246715	1.03049	0.999979	29263	34058	1	1	1
A_23_P116414	PLA2G16	NM_007069	0.988552	2.93082	0.260206	3.8431	0.045	0.00164117	3583.66	1280	1	1	0.045	0.236834	1.03949	0.999946	28707.7	33762	1	1	1
A_23_P38618	PIGL	NM_004278	0.336277	2.26422	0.262803	3.80513	0.0451678	0.00164857	3586.23	1281	1	1	0.0451678	0.240389	1.03722	0.999954	28815	33836	1	1	1
A_32_P220715	MAP1LC3B	NM_022818	0.422039	2.35594	0.26172	3.82087	0.0452808	0.00165399	3587.91	1282	1	1	0.0452808	0.245174	1.03952	0.999946	28706.2	33761	1	1	1
A_19_P00316219	LOC100507376	XR_241662	-1.47894	0.499627	0.253742	3.94101	0.0453313	0.00165712	3588.98	1283	1	1	0.0453313	0.249709	1.03388	0.999971	29048.6	33946	1	1	1
A_23_P121602	SAP30	NM_003864	1.15656	3.10842	0.258484	3.86871	0.0453505	0.00165912	3589.83	1284	1	1	0.0453505	0.225731	1.03061	0.999979	29261.4	34054	1	1	1
A_24_P331904	COMMD4	NM_017828	0.845331	2.84077	0.250792	3.98738	0.0455711	0.00167108	3595.98	1287	1	1	0.0455711	0.231348	1.01771	0.999997	30315.8	34486	1	1	1
A_24_P172768	GMFB	NM_004124	0.559641	2.50898	0.258934	3.86198	0.045591	0.00167051	3595.89	1286	1	1	0.0455711	0.250957	1.03658	0.999956	28849.2	33857	1	1	1
A_24_P343095	DHFR	NM_000791	0.396979	2.34017	0.26004	3.84556	0.0456245	0.00167564	3598.15	1289	1	1	0.0456245	0.231455	1.03303	0.999972	29093	33974	1	1	1
A_23_P56249	TBCB	NM_001281	1.09914	3.09167	0.251299	3.97933	0.0456265	0.00167051	3595.88	1285	1	1	0.0455711	0.226689	1.01495	0.999999	30607.1	34580	1	1	1
A_33_P3360728	BLVRB	NM_000713	1.26821	3.21943	0.258596	3.86703	0.0456366	0.00167479	3597.9	1288	1	1	0.0456245	0.229765	1.02657	0.999986	29556.1	34188	1	1	1
A_23_P102890	MRPS6	NM_032476	0.699999	2.64595	0.259543	3.85293	0.0456822	0.00167906	3600.68	1290	1	1	0.0456822	0.234442	1.04364	0.999924	28475.4	33627	1	1	1
A_32_P234738	RPL21	NM_000982	-1.62429	0.335023	0.257151	3.88877	0.0460418	0.00169359	3606.52	1291	1	1	0.0460418	0.23797	1.04041	0.999942	28662.1	33732	1	1	1
A_23_P213584	HK3	NM_002115	-1.09583	0.674685	0.293105	3.41175	0.0462848	0.00170385	3610.28	1292	1	1	0.0462848	0.253002	1.13269	0.99262	24039	30757	1	1	1
A_23_P119916	WNT6	NM_006522	0.518175	2.15211	0.322209	3.10358	0.046365	0.00170812	3612.47	1293	1	1	0.046365	0.263921	1.22197	0.916797	19630.2	26332	1	1	1
A_23_P30799	HIST1H3F	NM_021018	0.158805	2.0672	0.266389	3.75391	0.0464219	0.00171154	3613.5	1294	1	1	0.0464219	0.262962	1.05386	0.99981	27848	33297	1	1	1
A_23_P100344	ORC6	NM_014321	0.805145	2.6856	0.271598	3.68191	0.0464788	0.00171496	3615.61	1295	1	1	0.0464788	0.251658	1.06307	0.999674	27387.1	33004	1	1	1
A_33_P3317523	STMN1	NM_203401	1.38726	3.3512	0.256326	3.90128	0.0465844	0.00172151	3618.29	1297	1	1	0.0465844	0.222684	1.02805	0.999984	29440.3	34139	1	1	1
A_32_P50522	FKBP1A	NM_000801	0.0547883	2.02745	0.254782	3.92492	0.0465846	0.0017255	3619.93	1300	1	1	0.0465846	0.254432	1.03218	0.999975	29148.1	34002	1	1	1
A_23_P202658	GSTP1	NM_000852	0.997868	2.98477	0.25228	3.96385	0.0466049	0.00172094	3618.18	1296	1	1	0.0465844	0.233523	1.02403	0.99999	29752.6	34273	1	1	1
A_23_P206396	CKLF	NM_001040138	-0.550439	1.40683	0.257515	3.88328	0.046618	0.00172807	3620.57	1301	1	1	0.046618	0.231978	1.0291	0.999981	29352.5	34104	1	1	1
A_23_P120316	MTHFD2	NM_006636	1.14628	3.13074	0.252708	3.95714	0.0466205	0.0017255	3619.88	1299	1	1	0.0465846	0.23119	1.02346	0.99999	29791.1	34292	1	1	1
A_24_P188377	CD55	NM_000574	1.06494	3.04551	0.25339	3.94649	0.0466487	0.00172522	3619.56	1298	1	1	0.0465846	0.228102	1.0199	0.999995	30074.5	34412	1	1	1
A_23_P100344	ORC6	NM_014321	0.601088	2.55807	0.257566	3.8825	0.0468971	0.00173975	3625.91	1302	1	1	0.0468971	0.225105	1.02583	0.999988	29611.9	34213	1	1	1
A_23_P2661	RAP1B	NM_015646	0.972639	2.95792	0.252564	3.9594	0.0469148	0.00174174	3626.65	1303	1	1	0.0469148	0.236301	1.0252	0.999989	29647.2	34234	1	1	1
A_23_P91491	C21orf59	NM_021254	2.00112	3.97734	0.254155	3.9346	0.0469832	0.0017483	3629.78	1306	1	1	0.0469832	0.234198	1.01789	0.999997	30282.6	34480	1	1	1
A_23_P137173	TMSB15A	NM_021992	-1.00223	0.926086	0.262736	3.80611	0.0470115	0.00174801	3629.59	1305	1	1	0.0469832	0.240034	1.0492	0.999876	28163.6	33447	1	1	1
A_23_P304287	PSMC2	NM_002803	1.30164	3.22444	0.263742	3.79158	0.0470475	0.00174801	3629.37	1304	1	1	0.0469832	0.241041	1.04038	0.999943	28668	33733	1	1	1
A_23_P119857	TTC32	NM_001008237	-0.316236	1.60462	0.264098	3.78647	0.047062	0.00175257	3631.57	1307	1	1	0.047062	0.219949	1.03464	0.999969	29006.5	33921	1	1	1
A_23_P104116	RBM8A	NM_005105	0.920326	2.88414	0.256349	3.90092	0.0471145	0.00175855	3634.26	1310	1	1	0.0471145	0.226954	1.02717	0.999985	29503.9	34168	1	1	1
A_21_P0009970	XLOC_013555	TCONS_00028210	-1.3261	0.513999	0.279303	3.58034	0.0471276	0.0017577	3634.05	1309	1	1	0.0471145	0.273709	1.0933	0.99813	25748.4	32042	1	1	1
A_21_P0014639	LOC100507071	ENST00000523556	-1.51153	0.274044	0.29006	3.44757	0.0471309	0.00176454	3637.52	1314	1	1	0.0471309	0.252526	1.12892	0.993471	24212.3	30886	1	1	1
A_24_P46334	SCOC	NM_032547	0.0986791	1.92608	0.281772	3.54896	0.047133	0.00175656	3633.51	1308	1	1	0.0471145	0.242728	1.09749	0.997803	25562	31909	1	1	1
A_23_P102122	ARPC2	NM_152862	1.20964	3.19884	0.251878	3.97018	0.047158	0.00177764	3643.75	1323	1	1	0.047158	0.235894	1.0218	0.999993	29915.2	34348	1	1	1
A_23_P47704	UCP2	NM_003355	-0.345973	1.57723	0.263668	3.79264	0.0471668	0.00176454	3637.44	1313	1	1	0.0471309	0.245134	1.03537	0.999965	28936.3	33897	1	1	1
A_19_P00806158	A_19_P00806158	A_19_P00806158	1.50536	3.48671	0.253253	3.94862	0.0471701	0.00176197	3635.8	1311	1	1	0.0471309	0.228763	1.01733	0.999997	30354.3	34499	1	1	1
A_23_P110811	COX7C	NM_001867	-0.15425	1.81452	0.255471	3.91435	0.047171	0.00177679	3643.16	1322	1	1	0.047158	0.236946	1.02469	0.999989	29700.1	34251	1	1	1
A_23_P120270	MCFD2	NM_139279	1.07909	3.01947	0.260546	3.83809	0.0471754	0.00177024	3640.06	1317	1	1	0.047158	0.238091	1.03103	0.999977	29226.5	34040	1	1	1
A_33_P3243449	CD70	NM_001252	-0.810763	0.86718	0.312528	3.19971	0.0471799	0.00176368	3636.7	1312	1	1	0.0471309	0.289443	1.21125	0.942822	20494.6	27319	1	1	1
A_23_P102117	WNT10A	NM_025216	-0.876059	0.907167	0.290533	3.44195	0.0471884	0.00176938	3639.42	1316	1	1	0.047158	0.23554	1.1246	0.99444	24421	31035	1	1	1
A_33_P3318027	CSNK2B	NM_001320	0.958523	2.9358	0.25397	3.93748	0.0471927	0.00177223	3641.09	1318	1	1	0.047158	0.224831	1.02112	0.999994	29953.4	34371	1	1	1
A_23_P23765	ITGB3BP	NM_014288	-0.572623	1.38521	0.257414	3.88479	0.0471991	0.00177651	3642.66	1321	1	1	0.047158	0.231829	1.02678	0.999986	29542.1	34181	1	1	1
A_23_P76598	MICU2	NM_152726	1.59507	3.5527	0.257451	3.88423	0.0472054	0.00178078	3645.05	1324	1	1	0.0472054	0.232168	1.0279	0.999984	29459.9	34144	1	1	1
A_32_P158746	RPL17	NM_000985	-1.2914	0.68887	0.253443	3.94566	0.0472151	0.00178249	3645.73	1325	1	1	0.0472151	0.233315	1.02669	0.999986	29548.6	34184	1	1	1
A_24_P261929	IFI27L1	NM_206949	0.108978	2.08045	0.254992	3.92169	0.0472243	0.00176938	3639.33	1315	1	1	0.047158	0.23121	1.0183	0.999997	30251.7	34466	1	1	1
A_33_P3218584	POP5	NM_015918	0.478151	2.46067	0.253048	3.95182	0.0472348	0.00177651	3642.44	1320	1	1	0.047158	0.244942	1.02323	0.999991	29810.8	34300	1	1	1
A_24_P417526	FRG1B	NR_003579	0.837277	2.74217	0.267036	3.74481	0.0472479	0.00177565	3642.18	1319	1	1	0.047158	0.243073	1.03509	0.999966	28954.3	33906	1	1	1
A_23_P119857	TTC32	NM_001008237	-0.00103048	1.89287	0.269079	3.71637	0.0472796	0.00178762	3646.9	1327	1	1	0.0472796	0.241812	1.06263	0.999683	27406.4	33018	1	1	1
A_23_P11353	ATP6AP2	NM_005765	1.64984	3.43931	0.289277	3.45689	0.0473152	0.00178762	3646.85	1326	1	1	0.0472796	0.267526	1.09781	0.997779	25549.3	31899	1	1	1
A_23_P410625	ZNF367	NM_153695	-0.560816	1.27356	0.280413	3.56616	0.0473419	0.00179132	3647.93	1328	1	1	0.0473419	0.239638	1.08722	0.998566	26048.2	32235	1	1	1
A_23_P2725	RPL21	NM_000982	-1.58272	0.386353	0.255417	3.91516	0.0474286	0.0017973	3650.74	1330	1	1	0.0474286	0.230708	1.03795	0.999951	28778.5	33812	1	1	1
A_23_P145238	HIST1H2BK	NM_080593	0.596045	2.50642	0.266023	3.75908	0.0474417	0.00179645	3650.19	1329	1	1	0.0474286	0.232972	1.04827	0.999885	28219.3	33477	1	1	1
A_23_P102420	CCT4	NM_006430	1.58284	3.50342	0.264148	3.78576	0.0477085	0.00180927	3655.59	1331	1	1	0.0477085	0.234983	1.04576	0.999907	28353.4	33558	1	1	1
A_23_P25019	PRIM1	NM_000946	0.948449	2.89109	0.260139	3.84409	0.0478003	0.00181412	3658.25	1332	1	1	0.0478003	0.218471	1.02964	0.99998	29304.6	34086	1	1	1
A_23_P94009	NAA38	NM_016200	0.170496	2.14785	0.253955	3.93771	0.0478486	0.00181867	3660.65	1334	1	1	0.0478486	0.237667	1.02263	0.999992	29854.9	34320	1	1	1
A_23_P156025	IRX2	NM_033267	0.257636	2.10682	0.27755	3.60295	0.0478684	0.00182352	3662.9	1337	1	1	0.0478684	0.333223	1.11098	0.996387	24970	31477	1	1	1
A_23_P156739	UQCC2	NM_032340	0.85669	2.76203	0.266953	3.74598	0.0478845	0.00181867	3660.59	1333	1	1	0.0478486	0.235317	1.04133	0.999939	28617.4	33702	1	1	1
A_23_P103282	TMEM59	NM_004872	1.30005	3.27619	0.254169	3.93439	0.0478967	0.00182323	3662.8	1336	1	1	0.0478684	0.232503	1.02002	0.999995	30064.2	34408	1	1	1
A_33_P3351982	COA5	NM_001008215	-0.207748	1.75994	0.255662	3.91141	0.0479326	0.00182323	3662.62	1335	1	1	0.0478684	0.22763	1.02326	0.99999	29808.2	34299	1	1	1
A_23_P59202	TAF11	NM_005643	0.230301	2.18711	0.257597	3.88204	0.0479671	0.00182865	3665.03	1338	1	1	0.0479671	0.231177	1.03206	0.999975	29157.7	34006	1	1	1
A_32_P131143	CECR5-AS1	NR_024482	-1.13354	0.742647	0.272403	3.67104	0.0479701	0.0018315	3666.31	1340	1	1	0.0479701	0.225699	1.06131	0.99971	27479.4	33060	1	1	1
A_21_P0011263	XLOC_014512	TCONS_l2_00008016	-1.01786	0.91627	0.261679	3.82148	0.0479985	0.00183121	3666.14	1339	1	1	0.0479701	0.247897	1.04111	0.999941	28633.3	33709	1	1	1
A_23_P352266	BCL2	NM_000633	-0.596375	1.11948	0.304421	3.28492	0.0482007	0.00184717	3672.42	1345	1	1	0.0482007	0.250793	1.14162	0.9903	23660.8	30445	1	1	1
A_23_P71148	BLVRA	NM_000712	1.65381	3.60523	0.258562	3.86755	0.0482108	0.0018503	3673.66	1347	1	1	0.0482108	0.232083	1.02732	0.999985	29497.8	34163	1	1	1
A_23_P121602	SAP30	NM_003864	1.01391	2.94817	0.261656	3.82181	0.0482292	0.00184688	3671.74	1344	1	1	0.0482007	0.222662	1.02687	0.999986	29531.2	34178	1	1	1
A_21_P0010649	XLOC_014512	TCONS_l2_00001494	-0.970568	0.916597	0.270338	3.69908	0.0482392	0.00185002	3673.49	1346	1	1	0.0482108	0.26958	1.06532	0.999605	27244.2	32932	1	1	1
A_23_P19164	TTC1	NM_003314	0.628894	2.53896	0.26608	3.75826	0.0482625	0.00184403	3670.13	1341	1	1	0.0482007	0.239422	1.03661	0.999956	28848.9	33856	1	1	1
A_23_P104025	TSEN15	NM_052965	0.738087	2.58271	0.278428	3.59159	0.0482651	0.00184688	3671.63	1343	1	1	0.0482007	0.237432	1.06608	0.999587	27200	32908	1	1	1
A_23_P102517	PDE6D	NM_002601	0.272293	2.24482	0.254806	3.92455	0.0482712	0.00184574	3671.16	1342	1	1	0.0482007	0.234003	1.01907	0.999995	30159.9	34440	1	1	1
A_23_P106859	EMC8	NM_006067	1.1715	3.08455	0.26553	3.76605	0.0483234	0.001856	3675.38	1348	1	1	0.0483234	0.234042	1.04468	0.999915	28413.9	33593	1	1	1
A_23_P114929	MPC2	NM_015415	0.368268	2.30894	0.260496	3.83883	0.0483543	0.00185856	3676.04	1349	1	1	0.0483543	0.241331	1.03257	0.999974	29121.5	33989	1	1	1
A_21_P0000172	CSPG5	NM_001206945	0.305674	1.98707	0.311781	3.20738	0.0485111	0.00186597	3678.74	1350	1	1	0.0485111	0.287336	1.18022	0.973206	22011.3	28941	1	1	1
A_23_P108641	FAM136A	NM_032822	0.500611	2.43084	0.262388	3.81115	0.0485936	0.00187053	3680.71	1351	1	1	0.0485936	0.248351	1.04136	0.999939	28616.6	33701	1	1	1
A_23_P81898	UBD	NM_006398	-1.20112	0.630217	0.281005	3.55866	0.0487796	0.00187908	3684.17	1352	1	1	0.0487796	0.25857	1.08776	0.998535	26025.9	32218	1	1	1
A_23_P3643	DNASE1L2	NM_001374	0.111013	1.79583	0.311043	3.21499	0.0487814	0.00188193	3686.02	1354	1	1	0.0487814	0.265059	1.1799	0.973346	22021	28953	1	1	1
A_23_P329890	TMEM136	NM_174926	-0.0291112	1.96014	0.251869	3.97032	0.0488027	0.00188136	3685.77	1353	1	1	0.0487814	0.239364	1.01745	0.999997	30350.1	34495	1	1	1
A_23_P106481	EMC4	NM_016454	1.58702	3.50755	0.264158	3.78561	0.0488192	0.00188478	3686.69	1355	1	1	0.0488192	0.225605	1.04654	0.999904	28315	33533	1	1	1
A_23_P46275	ATP5F1	NM_001688	1.12453	3.08826	0.256365	3.90069	0.049292	0.00190444	3693.13	1356	1	1	0.049292	0.237727	1.02394	0.99999	29760.6	34276	1	1	1
A_23_P206830	PAM16	NM_016069	0.452858	2.43046	0.253911	3.93838	0.0493368	0.00190757	3694.35	1357	1	1	0.0493368	0.234795	1.01736	0.999997	30353.4	34498	1	1	1
A_24_P46577	ZNRD1	NM_170783	0.30208	2.3014	0.250118	3.99812	0.0494698	0.00191412	3696.9	1358	1	1	0.0494698	0.227446	1.01395	0.999999	30704.3	34614	1	1	1
A_23_P258108	A_23_P258108	A_23_P258108	-1.64335	0.291769	0.2615	3.82409	0.0495221	0.00191897	3698.59	1360	1	1	0.0495221	0.230442	1.0488	0.999879	28188.2	33460	1	1	1
A_23_P162228	NACA	NM_001113203	-0.377961	1.58621	0.256287	3.90187	0.0495585	0.00191897	3698.37	1359	1	1	0.0495221	0.230204	1.02666	0.999986	29550.8	34185	1	1	1
A_23_P76364	CD9	NM_001769	1.14178	2.98943	0.277846	3.59911	0.0496112	0.00192666	3700.92	1363	1	1	0.0496112	0.272174	1.06623	0.999582	27189.6	32903	1	1	1
A_23_P138507	CDK1	NM_001786	1.24565	3.17139	0.263205	3.79932	0.0496476	0.00192666	3700.86	1362	1	1	0.0496112	0.216509	1.04195	0.999937	28586.2	33682	1	1	1
A_24_P724153	CU688199	CU688199	-1.97447	-0.0470955	0.262907	3.80363	0.0496767	0.00192638	3700.79	1361	1	1	0.0496112	0.268471	1.05318	0.999824	27911	33319	1	1	1
A_23_P254120	FBXO9	NM_033480	0.833352	2.76967	0.261282	3.82728	0.0498242	0.00193777	3705.97	1365	1	1	0.0498242	0.236924	1.02868	0.999983	29379.7	34118	1	1	1
A_23_P91619	MIF	NM_002415	-0.174709	1.78957	0.256267	3.90218	0.0498534	0.00193749	3705.81	1364	1	1	0.0498242	0.253107	1.02487	0.999989	29685	34245	1	1	1
A_23_P122041	PPP2CA	NM_002715	1.63174	3.58256	0.25867	3.86593	0.0501464	0.00195173	3711.08	1366	1	1	0.0501464	0.226597	1.02612	0.999987	29586.3	34203	1	1	1
A_19_P00322929	LOC100507376	ENST00000513179	-1.63733	0.291877	0.262573	3.80846	0.0502926	0.00195886	3714.65	1367	1	1	0.0502926	0.25399	1.04225	0.999934	28566.7	33672	1	1	1
A_24_P691826	LOC645638	ENST00000589777	-1.87624	0.0980698	0.254492	3.92939	0.0503436	0.00196228	3715.86	1368	1	1	0.0503436	0.235208	1.02735	0.999984	29497.3	34162	1	1	1
A_23_P120316	MTHFD2	NM_006636	1.16537	3.12287	0.257473	3.8839	0.0504675	0.00196854	3717.94	1369	1	1	0.0504675	0.239192	1.02871	0.999982	29376.5	34117	1	1	1
A_23_P109333	C21orf33	NM_004649	1.19576	3.15719	0.256773	3.89449	0.0505255	0.00197225	3719.41	1370	1	1	0.0505255	0.236416	1.02014	0.999995	30054.1	34404	1	1	1
A_23_P137814	ATP6V0B	NM_004047	0.589033	2.55032	0.256799	3.8941	0.0505831	0.00197738	3721.48	1372	1	1	0.0505831	0.23952	1.01763	0.999997	30333.1	34489	1	1	1
A_23_P114405	MORF4L2	NM_012286	1.38796	3.35203	0.256304	3.90162	0.05062	0.00197738	3721.4	1371	1	1	0.0505831	0.225271	1.02198	0.999992	29890.7	34342	1	1	1
A_23_P108751	FHL2	NM_001039492	0.927406	2.88008	0.258337	3.87091	0.0507122	0.0019882	3725.09	1376	1	1	0.0507122	0.24036	1.02922	0.999981	29347.8	34100	1	1	1
A_24_P361006	NDUFA9	NM_005002	0.755289	2.67546	0.264224	3.78467	0.0507138	0.00198393	3723.52	1373	1	1	0.0507122	0.253718	1.03869	0.999949	28746	33788	1	1	1
A_23_P103282	TMEM59	NM_004872	1.55081	3.43226	0.271411	3.68445	0.0507418	0.00198792	3724.84	1375	1	1	0.0507122	0.237033	1.05159	0.999843	27991.5	33370	1	1	1
A_23_P32328	LYRM4	NM_020408	0.107636	2.07964	0.254899	3.92312	0.0507569	0.00198706	3724.58	1374	1	1	0.0507122	0.23196	1.0178	0.999997	30286.6	34483	1	1	1
A_23_P128783	EAPP	NM_018453	0.616144	2.5531	0.261166	3.82898	0.0507625	0.00199162	3726.6	1377	1	1	0.0507625	0.239704	1.02621	0.999987	29583.2	34200	1	1	1
A_33_P3292679	SNX6	NM_021249	0.838002	2.78185	0.259922	3.84731	0.0508418	0.00199618	3728.44	1378	1	1	0.0508418	0.253895	1.03163	0.999976	29190.9	34020	1	1	1
A_23_P122041	PPP2CA	NM_002715	1.50267	3.47121	0.255512	3.91372	0.0508828	0.00200359	3731.55	1382	1	1	0.0508828	0.234734	1.02049	0.999995	30009.9	34392	1	1	1
A_33_P3218659	OR4N2	NM_001004723	-0.418718	1.38448	0.286538	3.48994	0.050892	0.0019996	3729.85	1379	1	1	0.0508828	0.282758	1.12061	0.994968	24553.9	31162	1	1	1
A_23_P120316	MTHFD2	NM_006636	1.00015	2.93172	0.262144	3.8147	0.0508953	0.00200843	3734.11	1385	1	1	0.0508953	0.247673	1.04311	0.999929	28508.3	33644	1	1	1
A_23_P11224	MMGT1	NM_173470	0.653625	2.61959	0.255968	3.90674	0.0508979	0.00200274	3731.07	1381	1	1	0.0508828	0.228186	1.02126	0.999994	29948	34366	1	1	1
A_23_P154962	RIMBP3	NM_015672	0.25003	1.92159	0.313914	3.18559	0.0509052	0.00201898	3739.62	1392	1	1	0.0509052	0.259691	1.13424	0.992209	23966	30702	1	1	1
A_23_P415411	HIST1H4E	NM_003545	-0.576612	1.28737	0.274716	3.64012	0.0509111	0.00200615	3732.9	1383	1	1	0.0508953	0.260848	1.07432	0.999291	26736.8	32646	1	1	1
A_23_P100344	ORC6	NM_014321	0.611298	2.52221	0.265924	3.76048	0.050913	0.00200188	3730.71	1380	1	1	0.0508828	0.230724	1.04877	0.999879	28190.2	33461	1	1	1
A_23_P11353	ATP6AP2	NM_005765	1.47841	3.32475	0.278096	3.59587	0.0509176	0.00200786	3733.85	1384	1	1	0.0508953	0.253569	1.06194	0.999699	27447.5	33040	1	1	1
A_23_P122041	PPP2CA	NM_002715	1.55844	3.47591	0.264718	3.7776	0.0509418	0.00201898	3739.57	1391	1	1	0.0509052	0.228416	1.0519	0.999841	27980.2	33360	1	1	1
A_23_P1014	LINC00467	NR_026761	-1.04592	0.934142	0.253479	3.94511	0.0509568	0.00201812	3738.84	1390	1	1	0.0509052	0.232943	1.02693	0.999986	29526.1	34176	1	1	1
A_23_P50897	NIFK	NM_032390	0.942995	2.86465	0.263951	3.78859	0.0509654	0.00201556	3737.74	1388	1	1	0.0509052	0.228719	1.03746	0.999952	28802.5	33828	1	1	1
A_23_P120316	MTHFD2	NM_006636	0.901664	2.853	0.258577	3.86732	0.0509733	0.00201442	3736.83	1387	1	1	0.0509052	0.230014	1.02681	0.999986	29541.1	34180	1	1	1
A_23_P258340	PPIA	NM_021130	0.763349	2.70949	0.259509	3.85343	0.050974	0.00201299	3736.13	1386	1	1	0.0509052	0.226257	1.02796	0.999984	29453.2	34142	1	1	1
A_23_P120270	MCFD2	NM_139279	1.07401	3.03794	0.256329	3.90123	0.0509763	0.00202325	3741.62	1393	1	1	0.0509763	0.236552	1.02257	0.999992	29857.1	34322	1	1	1
A_23_P374844	GAL	NM_015973	0.250624	2.16482	0.265319	3.76905	0.0509863	0.00201784	3738.36	1389	1	1	0.0509052	0.235935	1.03991	0.999944	28684.1	33748	1	1	1
A_23_P115137	LAMTOR5	NM_006402	-0.684926	1.22778	0.265594	3.76515	0.0512616	0.0020375	3747.04	1395	1	1	0.0512616	0.24317	1.06206	0.999695	27439.2	33036	1	1	1
A_23_P206359	CDH1	NM_004360	0.935514	2.47095	0.344975	2.89876	0.0512769	0.00203664	3746.58	1394	1	1	0.0512616	0.253948	1.23922	0.802453	17226.1	22727	1	1	1
A_23_P201655	MYCBP	NM_012333	-0.224858	1.73144	0.257688	3.88066	0.0517335	0.00205773	3754.37	1396	1	1	0.0517335	0.242745	1.02841	0.999983	29397.5	34127	1	1	1
A_23_P110811	COX7C	NM_001867	-0.215945	1.74085	0.2576	3.88198	0.0518728	0.0020677	3758.84	1399	1	1	0.0518728	0.237324	1.02448	0.99999	29720.1	34258	1	1	1
A_23_P43049	DCTN6	NM_006571	0.588737	2.45173	0.274905	3.63762	0.0518813	0.00206656	3758.56	1398	1	1	0.0518728	0.249837	1.06482	0.999618	27277.9	32948	1	1	1
A_23_P120153	RNF149	NM_173647	1.256	3.21675	0.256896	3.89263	0.0519112	0.00206627	3758.3	1397	1	1	0.0518728	0.235648	1.01963	0.999995	30098.7	34421	1	1	1
A_23_P120270	MCFD2	NM_139279	1.06464	3.02564	0.25685	3.89333	0.0520143	0.00207482	3761.55	1400	1	1	0.0520143	0.231497	1.02275	0.999992	29845.9	34316	1	1	1
A_33_P3295066	RPL23P8	NR_026673	-1.4726	0.493821	0.255888	3.90797	0.0520842	0.0020791	3762.74	1401	1	1	0.0520842	0.236317	1.02642	0.999987	29569.9	34193	1	1	1
A_19_P00805273	PSMD14	NM_005805	0.882477	2.66408	0.29086	3.43807	0.0521724	0.00208707	3766.07	1404	1	1	0.0521724	0.255318	1.09346	0.998125	25744.2	32037	1	1	1
A_24_P7934	A_24_P7934	A_24_P7934	0.516855	2.4659	0.258987	3.8612	0.0521739	0.00208565	3765.51	1403	1	1	0.0521724	0.239268	1.02838	0.999983	29406.2	34128	1	1	1
A_23_P202658	GSTP1	NM_000852	1.13169	3.09857	0.255806	3.90922	0.0521977	0.00209106	3767.34	1406	1	1	0.0521977	0.237495	1.02138	0.999993	29937.1	34362	1	1	1
A_23_P251680	COMT	NM_000754	0.820338	2.76015	0.260651	3.83655	0.052204	0.00208536	3765.15	1402	1	1	0.0521724	0.242495	1.02808	0.999984	29434.9	34138	1	1	1
A_23_P62840	YRDC	NM_024640	1.13803	3.06793	0.262447	3.81029	0.0522135	0.00209021	3767.1	1405	1	1	0.0521977	0.228074	1.03473	0.999968	28992.2	33918	1	1	1
A_23_P11224	MMGT1	NM_173470	0.897005	2.83753	0.260522	3.83845	0.0522317	0.00209391	3768.83	1407	1	1	0.0522317	0.237983	1.02943	0.999981	29329.4	34093	1	1	1
A_21_P0006548	XLOC_008225	TCONS_00017366	1.02923	3.01343	0.252754	3.95642	0.0522798	0.00209733	3769.89	1408	1	1	0.0522798	0.230792	1.01742	0.999997	30350.5	34496	1	1	1
A_33_P3235940	KLK6	NM_001012964	0.533052	1.99509	0.362981	2.75497	0.0524026	0.00210673	3773.83	1411	1	1	0.0524026	0.322901	1.20491	0.657056	15201.1	19139	1	1	1
A_23_P102420	CCT4	NM_006430	1.65229	3.54116	0.270018	3.70345	0.0524043	0.00210531	3773.15	1410	1	1	0.0524026	0.245031	1.05287	0.999832	27935.1	33329	1	1	1
A_23_P127095	USMG5	NM_032747	-1.39223	0.494449	0.270428	3.69784	0.052406	0.00210388	3772.45	1409	1	1	0.0524026	0.249435	1.06713	0.999566	27155.8	32875	1	1	1
A_23_P121602	SAP30	NM_003864	1.43917	3.24426	0.286163	3.49452	0.052477	0.00211272	3775.82	1413	1	1	0.052477	0.209856	1.07719	0.999174	26587.9	32555	1	1	1
A_33_P3257943	RPL26	NM_000987	-1.42135	0.500556	0.263906	3.78923	0.0524929	0.00211186	3775.49	1412	1	1	0.052477	0.232643	1.04271	0.999932	28535.3	33657	1	1	1
A_33_P3299892	UQCRH	NM_006004	-0.842681	1.07719	0.264278	3.78389	0.052553	0.00211727	3777.1	1414	1	1	0.052553	0.243815	1.04013	0.999944	28679.1	33741	1	1	1
A_24_P224776	LSM4	NM_012321	0.514602	2.40041	0.270591	3.69561	0.052629	0.00212183	3778.92	1415	1	1	0.052629	0.254411	1.0506	0.999857	28049.8	33402	1	1	1
A_23_P108641	FAM136A	NM_032822	0.357454	2.32699	0.255336	3.91642	0.0527119	0.00212668	3780.6	1416	1	1	0.0527119	0.232129	1.02171	0.999993	29922.7	34351	1	1	1
A_23_P102890	MRPS6	NM_032476	0.684898	2.61988	0.261524	3.82374	0.0527664	0.00213038	3781.22	1417	1	1	0.0527664	0.236202	1.04265	0.999933	28541.9	33659	1	1	1
A_23_P89431	CCL2	NM_002982	-0.519365	1.44332	0.25655	3.89788	0.052842	0.00213494	3783.56	1418	1	1	0.052842	0.247441	1.03424	0.99997	29027.1	33934	1	1	1
A_32_P514599	THC2537477	THC2537477	1.25862	3.03944	0.291019	3.4362	0.0530937	0.00214662	3788.72	1419	1	1	0.0530937	0.229381	1.09859	0.997706	25512.1	31874	1	1	1
A_23_P202104	PPIF	NM_005729	1.76788	3.66237	0.268969	3.7179	0.0531127	0.0021489	3789.65	1420	1	1	0.0531127	0.247283	1.04991	0.999866	28102.5	33424	1	1	1
A_33_P3265355	SNRPE	NM_003094	-0.239518	1.69561	0.261498	3.82412	0.0532278	0.00215659	3792.36	1422	1	1	0.0532278	0.249785	1.03979	0.999944	28690.5	33752	1	1	1
A_23_P143474	ATP5O	NM_001697	0.875466	2.82216	0.25941	3.8549	0.0532653	0.00215659	3792.32	1421	1	1	0.0532278	0.230485	1.0255	0.999989	29632.9	34224	1	1	1
A_23_P125829	PGK1	NM_000291	2.16872	4.09249	0.263564	3.79414	0.0534926	0.00216885	3797.19	1423	1	1	0.0534926	0.228716	1.03269	0.999973	29114.2	33985	1	1	1
A_33_P3243337	C19orf10	NM_019107	1.10565	3.06578	0.257005	3.89098	0.0535835	0.00217711	3800.31	1426	1	1	0.0535835	0.221116	1.02541	0.999989	29635.5	34227	1	1	1
A_23_P159833	NDUFA1	NM_004541	-0.146298	1.77307	0.26437	3.78258	0.0535879	0.00217882	3801.16	1427	1	1	0.0535879	0.247591	1.04262	0.999933	28543.2	33660	1	1	1
A_23_P102235	SNRPG	NM_003096	-0.700811	1.22664	0.262893	3.80383	0.0536211	0.00217711	3800.2	1425	1	1	0.0535835	0.250566	1.03899	0.999948	28733.4	33778	1	1	1
A_23_P107644	SNRPD1	NM_006938	0.328879	2.29988	0.255076	3.92041	0.0536447	0.00217654	3799.77	1424	1	1	0.0535835	0.248623	1.02219	0.999992	29880.3	34335	1	1	1
A_33_P3259902	A_33_P3259902	A_33_P3259902	-0.782333	1.17582	0.257358	3.88564	0.0537255	0.00218594	3803.65	1428	1	1	0.0537255	0.238404	1.02132	0.999993	29945.6	34364	1	1	1
A_23_P102517	PDE6D	NM_002601	0.517738	2.4161	0.268249	3.72789	0.0537972	0.00219193	3805.89	1430	1	1	0.0537972	0.251612	1.03673	0.999956	28841.9	33852	1	1	1
A_23_P102517	PDE6D	NM_002601	0.578916	2.50126	0.263825	3.79039	0.0537999	0.0021905	3805.1	1429	1	1	0.0537972	0.244831	1.02577	0.999988	29616.2	34215	1	1	1
A_33_P3294053	ANKRD39	NM_016466	0.270454	2.2008	0.262367	3.81145	0.0538365	0.00219506	3806.81	1431	1	1	0.0538365	0.237531	1.0413	0.999939	28619.3	33703	1	1	1
A_23_P46924	BUB3	NM_001007793	0.913409	2.7622	0.277625	3.60198	0.0538547	0.00219734	3807.39	1432	1	1	0.0538547	0.246739	1.05636	0.999773	27701.8	33217	1	1	1
A_23_P215875	DCAF13	NM_015420	1.32918	3.28058	0.258566	3.86749	0.053859	0.00219905	3808.1	1433	1	1	0.053859	0.235303	1.02272	0.999992	29846.8	34317	1	1	1
A_33_P3332130	PGRMC1	NM_001282621	1.71247	3.60204	0.269888	3.70524	0.0541324	0.00221329	3812.43	1435	1	1	0.0541324	0.244004	1.04645	0.999904	28318.2	33536	1	1	1
A_33_P3212679	SNRPG	NM_003096	-0.810496	1.09474	0.266972	3.74571	0.0541562	0.00221272	3812.34	1434	1	1	0.0541324	0.263578	1.05533	0.999791	27763.1	33250	1	1	1
A_33_P3299872	HINT3	NM_138571	0.363376	2.31322	0.258845	3.86332	0.0541962	0.00221899	3814.21	1437	1	1	0.0541962	0.245774	1.02499	0.999989	29660.7	34241	1	1	1
A_23_P115366	CMPK1	NM_016308	0.858091	2.75952	0.267679	3.73582	0.054227	0.00221871	3814.11	1436	1	1	0.0541962	0.230366	1.0474	0.999895	28264.7	33505	1	1	1
A_24_P144499	PPIAL4A	NM_178230	0.230395	2.19325	0.25652	3.89833	0.0543463	0.00222669	3816.98	1438	1	1	0.0543463	0.241458	1.02168	0.999993	29923.9	34352	1	1	1
A_23_P25019	PRIM1	NM_000946	0.883085	2.80386	0.264113	3.78625	0.0543828	0.00223438	3819.76	1442	1	1	0.0543828	0.223995	1.03406	0.999971	29039	33940	1	1	1
A_32_P32413	SETBP1	NM_015559	0.401643	2.05096	0.318791	3.13685	0.0543928	0.00223324	3819.33	1441	1	1	0.0543828	0.256769	1.16725	0.980974	22607.8	29496	1	1	1
A_23_P322704	FAM177A1	NM_001079519	0.971063	2.86589	0.268905	3.71878	0.0543989	0.00223039	3818.44	1439	1	1	0.0543828	0.242939	1.04044	0.999942	28661.9	33731	1	1	1
A_23_P106481	EMC4	NM_016454	1.49149	3.39525	0.267245	3.74189	0.0544144	0.00223723	3820.77	1443	1	1	0.0544144	0.238335	1.04367	0.999924	28475.3	33626	1	1	1
A_23_P121716	ANXA3	NM_005139	1.70361	3.48475	0.290953	3.43698	0.0544306	0.00223324	3819.21	1440	1	1	0.0543828	0.252477	1.10201	0.997385	25360.1	31765	1	1	1
A_33_P3351566	ETNK1	NM_001039481	-0.444756	1.30768	0.2968	3.36927	0.0545543	0.0022492	3824.88	1447	1	1	0.0545543	0.338331	1.13732	0.991397	23830.2	30594	1	1	1
A_23_P44724	CSRP2	NM_001321	0.990753	2.91636	0.263229	3.79897	0.0545574	0.00224777	3824.12	1446	1	1	0.0545543	0.232316	1.0285	0.999983	29394.8	34124	1	1	1
A_33_P3362008	NPPB	NM_002521	-0.0469121	1.83587	0.271161	3.68785	0.054558	0.0022509	3825.64	1448	1	1	0.054558	0.252072	1.04988	0.999866	28107.4	33425	1	1	1
A_23_P104372	DNAJC9	NM_015190	1.08353	3.05013	0.255855	3.90846	0.0545813	0.0022472	3824	1445	1	1	0.0545543	0.238698	1.01955	0.999995	30101.4	34424	1	1	1
A_23_P13753	NFE2	NM_006163	-0.385449	1.4525	0.27972	3.57501	0.0545914	0.00224606	3823.54	1444	1	1	0.0545543	0.254559	1.0724	0.999375	26846.2	32707	1	1	1
A_23_P63459	COA6	NM_001012985	-0.182798	1.74757	0.262361	3.81154	0.0546414	0.00225746	3827.95	1450	1	1	0.0546414	0.241413	1.0542	0.999804	27819.7	33286	1	1	1
A_23_P106741	PSMD7	NM_002811	1.47812	3.4536	0.254285	3.93259	0.0546515	0.00225632	3827.51	1449	1	1	0.0546414	0.237102	1.01662	0.999997	30424.1	34523	1	1	1
A_23_P89431	CCL2	NM_002982	-0.215532	1.70805	0.263599	3.79364	0.0547209	0.0022623	3829.7	1451	1	1	0.0547209	0.254511	1.04047	0.999942	28660.3	33730	1	1	1
A_19_P00320275	LINC00632	NR_104228	-1.13607	0.589522	0.302374	3.30716	0.0553237	0.0022888	3839.06	1452	1	1	0.0553237	0.252847	1.15596	0.985485	23048.9	29921	1	1	1
A_24_P350397	HSD3B1	NM_000862	-0.0510196	1.74105	0.288758	3.4631	0.0553301	0.00229222	3839.84	1454	1	1	0.0553301	0.336408	1.13784	0.991203	23799.5	30574	1	1	1
A_33_P3775848	CLIC2	NM_001289	-0.25875	1.35776	0.326123	3.06633	0.0553434	0.00229592	3840.75	1456	1	1	0.0553434	0.243909	1.18961	0.966513	21595.1	28515	1	1	1
A_23_P77455	FAM96B	NM_016062	0.745026	2.62406	0.271866	3.67828	0.055354	0.00229478	3840.55	1455	1	1	0.0553434	0.239605	1.05016	0.999863	28088.8	33416	1	1	1
A_23_P251695	NXT1	NM_013248	0.664603	2.6202	0.257814	3.87876	0.0553552	0.00230903	3843.96	1464	1	1	0.0553552	0.241067	1.02076	0.999994	29982	34383	1	1	1
A_21_P0002344	ENST00000607412	ENST00000607412	-1.14816	0.380032	0.346711	2.88425	0.0553613	0.00229193	3839.76	1453	1	1	0.0553301	0.35607	1.24014	0.846652	18003.2	23961	1	1	1
A_23_P15466	SCO1	NM_004589	1.46811	3.32107	0.276823	3.61241	0.055373	0.00230504	3843.1	1461	1	1	0.0553552	0.247276	1.05777	0.999754	27638.7	33172	1	1	1
A_21_P0000681	LIMS3-LOC440895	NR_027145	-1.03478	0.605719	0.320747	3.11773	0.0553762	0.00230675	3843.37	1462	1	1	0.0553552	0.233894	1.17068	0.979856	22512	29376	1	1	1
A_23_P82588	C7orf55	NM_197964	0.0544283	1.98779	0.261817	3.81945	0.055393	0.00230903	3843.94	1463	1	1	0.0553552	0.248155	1.02421	0.99999	29737.5	34267	1	1	1
A_24_P36097	RPAIN	NM_001160266	0.700664	2.61323	0.265619	3.76479	0.0553978	0.00230134	3842.24	1458	1	1	0.0553552	0.236969	1.02886	0.999981	29366.9	34112	1	1	1
A_23_P25097	LLPH	NM_032338	0.457502	2.36279	0.266963	3.74584	0.0553993	0.00231245	3846.19	1465	1	1	0.0553993	0.232717	1.0378	0.999951	28785.9	33817	1	1	1
A_23_P116829	UBE2N	NM_003348	0.852687	2.74734	0.268938	3.71833	0.0554041	0.00230476	3842.88	1460	1	1	0.0553552	0.241858	1.0313	0.999977	29209.6	34031	1	1	1
A_24_P277807	SNX3	NM_003795	0.75997	2.71593	0.25775	3.87973	0.0554152	0.00230048	3841.95	1457	1	1	0.0553552	0.229572	1.02147	0.999993	29930.6	34359	1	1	1
A_24_P118231	ATP5S	NM_001003803	0.521922	2.46356	0.26032	3.84143	0.0554284	0.00230419	3842.76	1459	1	1	0.0553552	0.251759	1.02708	0.999985	29513.7	34171	1	1	1
A_24_P393838	TOMM20	NM_014765	1.04075	2.98128	0.26052	3.83847	0.0554297	0.0023153	3847.24	1466	1	1	0.0554297	0.231284	1.02029	0.999995	30041.4	34399	1	1	1
A_33_P3274416	LOC653712	NR_034179	-1.33988	0.495996	0.280121	3.56989	0.0556987	0.00232812	3850.92	1467	1	1	0.0556987	0.263941	1.07808	0.999134	26545.8	32527	1	1	1
A_21_P0005885	XLOC_007182	TCONS_00015136	-1.08869	0.437528	0.347186	2.8803	0.0557084	0.00233011	3851.14	1468	1	1	0.0557084	0.385231	1.24111	0.834833	17783	23608	1	1	1
A_23_P305140	C10orf32	NM_144591	-0.279428	1.65338	0.261919	3.81797	0.0557454	0.00233325	3852.16	1469	1	1	0.0557454	0.243785	1.02553	0.999988	29630.7	34223	1	1	1
A_23_P110288	GSTCD	NM_024751	-0.640515	1.12272	0.294587	3.39458	0.0559456	0.00234322	3855.95	1470	1	1	0.0559456	0.236531	1.08958	0.998432	25941.3	32161	1	1	1
A_23_P108751	FHL2	NM_001039492	0.996898	2.94041	0.259983	3.84641	0.0562203	0.00235633	3860.38	1471	1	1	0.0562203	0.238719	1.02535	0.999989	29637.6	34229	1	1	1
A_32_P220472	ZFAND6	NM_019006	1.13389	2.9512	0.28375	3.52423	0.056289	0.00236402	3862.99	1474	1	1	0.056289	0.258386	1.08092	0.998968	26385.4	32436	1	1	1
A_23_P203558	HBB	NM_000518	-0.552862	1.12843	0.311804	3.20714	0.0563043	0.00236146	3862.05	1472	1	1	0.056289	0.281561	1.17603	0.97642	22241.1	29140	1	1	1
A_23_P116414	PLA2G16	NM_007069	1.14242	2.95419	0.284841	3.51074	0.0563236	0.00237029	3865.36	1477	1	1	0.0563236	0.254462	1.08939	0.998443	25950.7	32167	1	1	1
A_23_P349966	TMEM130	NM_152913	1.21234	2.99316	0.291019	3.43621	0.0563254	0.00236715	3864.06	1475	1	1	0.0563236	0.313798	1.13693	0.991582	23859.4	30610	1	1	1
A_33_P3279798	ATP5S	NM_015684	0.114326	2.05001	0.261397	3.82559	0.0563272	0.00236402	3862.74	1473	1	1	0.056289	0.246512	1.02547	0.999989	29633.9	34225	1	1	1
A_24_P338145	STOML2	NM_013442	0.70885	2.58108	0.273151	3.66097	0.0563329	0.00237228	3866.2	1478	1	1	0.0563329	0.258158	1.0484	0.999885	28212.8	33473	1	1	1
A_23_P119857	TTC32	NM_001008237	-0.285578	1.60959	0.268843	3.71964	0.0563482	0.00236972	3864.89	1476	1	1	0.0563236	0.255407	1.0595	0.999731	27560.7	33117	1	1	1
A_23_P214411	GLO1	NM_006708	0.694164	2.55965	0.274431	3.6439	0.05643	0.00237798	3868.35	1479	1	1	0.05643	0.249891	1.05764	0.999755	27640.1	33176	1	1	1
A_19_P00325768	A_19_P00325768	A_19_P00325768	0.42806	2.3349	0.266676	3.74987	0.0567432	0.0023928	3872.85	1480	1	1	0.0567432	0.243934	1.0333	0.999971	29079.1	33965	1	1	1
A_23_P111288	TMEM14C	NM_016462	0.393052	2.27905	0.270556	3.69609	0.0568531	0.00240391	3876.72	1484	1	1	0.0568531	0.243779	1.04905	0.999876	28171.6	33452	1	1	1
A_33_P3308512	SLC16A10	NM_018593	-0.748087	1.0036	0.296955	3.36752	0.0568737	0.00239992	3875.45	1481	1	1	0.0568531	0.252509	1.12824	0.993611	24240.2	30909	1	1	1
A_23_P98092	OAT	NM_000274	1.79199	3.68689	0.268892	3.71896	0.0568914	0.00240391	3876.56	1483	1	1	0.0568531	0.24589	1.04419	0.999917	28439	33609	1	1	1
A_23_P125829	PGK1	NM_000291	2.17017	4.04929	0.27185	3.6785	0.0569298	0.00240391	3876.53	1482	1	1	0.0568531	0.238176	1.05673	0.999767	27682.3	33205	1	1	1
A_24_P158385	ZMYND19	NM_138462	0.257262	2.03872	0.290889	3.43774	0.057138	0.00241759	3881.25	1485	1	1	0.057138	0.249958	1.10437	0.997195	25279.6	31691	1	1	1
A_23_P202658	GSTP1	NM_000852	1.13352	3.08963	0.257723	3.88013	0.0571822	0.00242271	3883.17	1487	1	1	0.0571822	0.239663	1.02287	0.999992	29841.7	34312	1	1	1
A_23_P148798	UCHL5	NM_015984	1.44856	3.31362	0.274513	3.64282	0.0571871	0.00242129	3882.41	1486	1	1	0.0571822	0.242029	1.04722	0.999897	28276.7	33511	1	1	1
A_23_P109333	C21orf33	NM_004649	1.19358	3.15895	0.256073	3.90513	0.0571909	0.00242471	3883.57	1488	1	1	0.0571909	0.230094	1.01518	0.999998	30582.1	34572	1	1	1
A_33_P3334162	THC2541884	THC2541884	-0.576573	1.27641	0.276819	3.61246	0.057233	0.00242813	3885.19	1489	1	1	0.057233	0.230509	1.05702	0.999765	27674.1	33196	1	1	1
A_23_P202658	GSTP1	NM_000852	1.03091	2.99479	0.256339	3.90108	0.057255	0.00243069	3886.33	1490	1	1	0.057255	0.235537	1.02064	0.999995	29999.1	34387	1	1	1
A_32_P305020	GNG4	NM_001098722	-0.579961	1.03747	0.325916	3.06827	0.0573776	0.00243753	3887.98	1491	1	1	0.0573776	0.370999	1.19461	0.962374	21366.3	28274	1	1	1
A_23_P77908	SLC47A2	NM_152908	-1.11157	0.580307	0.309525	3.23076	0.0573995	0.00244009	3888.55	1492	1	1	0.0573995	0.266732	1.1675	0.980847	22596.7	29486	1	1	1
A_23_P100344	ORC6	NM_014321	0.806071	2.71638	0.266035	3.75891	0.0574498	0.00244551	3890.75	1494	1	1	0.0574498	0.231167	1.0353	0.999966	28941.2	33899	1	1	1
A_24_P724040	SNRPB2	NM_003092	1.4053	3.14095	0.300274	3.3303	0.0574883	0.00244551	3890.71	1493	1	1	0.0574498	0.238588	1.15692	0.984816	22978	29876	1	1	1
A_24_P606663	A_24_P606663	A_24_P606663	-1.62668	0.272655	0.268067	3.73042	0.0576337	0.00245662	3893.49	1496	1	1	0.0576337	0.243286	1.0663	0.999578	27185.3	32901	1	1	1
A_23_P89431	CCL2	NM_002982	-0.0579889	1.8195	0.272157	3.67435	0.0576589	0.00245605	3893.2	1495	1	1	0.0576337	0.225908	1.05327	0.999824	27909.3	33316	1	1	1
A_23_P102890	MRPS6	NM_032476	0.731606	2.63919	0.266539	3.7518	0.0576836	0.00246203	3895.56	1498	1	1	0.0576836	0.240484	1.05093	0.99985	28024.6	33391	1	1	1
A_33_P3238976	TRMT5	NM_020810	-0.610576	1.3226	0.261852	3.81894	0.0576887	0.00246061	3894.89	1497	1	1	0.0576836	0.253483	1.0288	0.999982	29371.4	34114	1	1	1
A_23_P122674	PAK1IP1	NM_017906	0.850996	2.77488	0.263544	3.79444	0.0579053	0.00247315	3897.86	1499	1	1	0.0579053	0.233701	1.02397	0.99999	29759.1	34275	1	1	1
A_23_P121716	ANXA3	NM_005139	1.46237	3.33008	0.274007	3.64955	0.058008	0.00248084	3900.01	1501	1	1	0.058008	0.24037	1.05124	0.999845	28007.2	33381	1	1	1
A_23_P409951	OAZ1	NM_004152	0.323721	2.26927	0.259617	3.85183	0.0580267	0.00247998	3899.84	1500	1	1	0.058008	0.246429	1.02768	0.999984	29479.5	34151	1	1	1
A_23_P142070	TSPAN16	NM_012466	-1.44628	0.257683	0.306942	3.25795	0.0580373	0.0024854	3901.1	1503	1	1	0.0580373	0.243669	1.17401	0.97802	22364.1	29238	1	1	1
A_23_P131723	YWHAQ	NM_006826	1.48878	3.43907	0.258765	3.86452	0.0580493	0.00248426	3900.89	1502	1	1	0.0580373	0.236526	1.02308	0.999992	29822.2	34305	1	1	1
A_23_P109333	C21orf33	NM_004649	1.3338	3.28428	0.25873	3.86503	0.058125	0.00249081	3902.76	1504	1	1	0.058125	0.242355	1.01872	0.999996	30212.2	34452	1	1	1
A_24_P184799	COCH	NM_004086	-0.179798	1.36703	0.342261	2.92174	0.0581329	0.00249281	3903.24	1505	1	1	0.0581329	0.411274	1.23921	0.800646	17197.1	22676	1	1	1
A_23_P213385	BASP1	NM_006317	1.31986	3.26055	0.260491	3.83891	0.0581685	0.00249765	3904.97	1507	1	1	0.0581685	0.246357	1.02651	0.999986	29562.9	34190	1	1	1
A_24_P370970	NSL1	NM_015471	-0.0102278	1.85243	0.27497	3.63676	0.0581698	0.00249936	3905.52	1508	1	1	0.0581698	0.254603	1.04142	0.999939	28616.2	33699	1	1	1
A_23_P108751	FHL2	NM_001039492	1.03312	2.94149	0.266395	3.75383	0.058171	0.00250107	3906.39	1509	1	1	0.058171	0.252019	1.03491	0.999968	28971.1	33912	1	1	1
A_33_P3235987	PIN4	NM_006223	0.138616	2.05893	0.264197	3.78505	0.0582005	0.00249736	3904.86	1506	1	1	0.0581685	0.235835	1.0354	0.999965	28933.9	33896	1	1	1
A_23_P123071	CAV2	NM_001233	0.508333	2.28751	0.291349	3.4323	0.0582517	0.0025062	3908.36	1510	1	1	0.0582517	0.247506	1.11278	0.996134	24886.8	31418	1	1	1
A_23_P104116	RBM8A	NM_005105	0.919992	2.84692	0.262989	3.80245	0.0582925	0.00250962	3909.04	1511	1	1	0.0582925	0.242775	1.03239	0.999975	29132.1	33995	1	1	1
A_33_P3377364	ITGB4	NM_000213	2.11697	3.74583	0.323344	3.09268	0.0584061	0.00251617	3910.57	1512	1	1	0.0584061	0.409302	1.20343	0.952955	20912.4	27792	1	1	1
A_23_P139396	C11orf73	NM_016401	0.378995	2.29345	0.265271	3.76972	0.0585988	0.00252614	3914.33	1513	1	1	0.0585988	0.233529	1.03385	0.999971	29054.7	33947	1	1	1
A_19_P00800114	HIGD1A	NM_001099668	0.0227452	1.88055	0.275896	3.62455	0.0587715	0.00253526	3917.17	1514	1	1	0.0587715	0.236543	1.0658	0.999595	27217.4	32917	1	1	1
A_23_P256148	AKIRIN1	NM_024595	0.812152	2.68088	0.273815	3.65211	0.0588581	0.00254067	3918.74	1515	1	1	0.0588581	0.25571	1.044	0.999919	28449.9	33615	1	1	1
A_19_P00321617	ENST00000450890	ENST00000450890	-0.0347511	1.88298	0.264671	3.77828	0.0589782	0.00254922	3921.64	1517	1	1	0.0589782	0.239254	1.026	0.999987	29593.5	34207	1	1	1
A_21_P0013078	XLOC_014512	TCONS_l2_00024711	1.55637	3.46552	0.26625	3.75587	0.0589842	0.0025478	3921.19	1516	1	1	0.0589782	0.2458	1.03085	0.999978	29246.9	34046	1	1	1
A_33_P3267198	ENST00000372387	ENST00000372387	-0.749566	0.882805	0.322558	3.10022	0.0593412	0.0025666	3926.95	1518	1	1	0.0593412	0.375661	1.21972	0.921955	19784.7	26529	1	1	1
A_33_P3404685	A_33_P3404685	A_33_P3404685	-1.46763	0.357104	0.282293	3.54242	0.0594273	0.00257201	3928.65	1519	1	1	0.0594273	0.251045	1.07181	0.9994	26882.6	32726	1	1	1
A_23_P71319	FDFT1	NM_004462	1.52021	3.47397	0.258142	3.87383	0.0594803	0.002576	3929.63	1520	1	1	0.0594803	0.247437	1.01949	0.999995	30107	34426	1	1	1
A_23_P148798	UCHL5	NM_015984	1.38953	3.25284	0.274844	3.63842	0.0595072	0.00258056	3930.53	1522	1	1	0.0595072	0.246884	1.05595	0.999779	27721.9	33230	1	1	1
A_33_P3296682	NDUFB5	NM_002492	0.902457	2.78169	0.271828	3.67879	0.0595338	0.00258341	3931.54	1523	1	1	0.0595338	0.232295	1.04608	0.999907	28340.2	33548	1	1	1
A_23_P14473	CNIH1	NM_005776	0.513846	2.42718	0.265478	3.76679	0.0595398	0.00258028	3930.29	1521	1	1	0.0595072	0.240059	1.03382	0.999971	29056	33948	1	1	1
A_23_P122563	PFDN6	NM_014260	0.552704	2.49595	0.260031	3.8457	0.0595407	0.00258541	3932.35	1524	1	1	0.0595407	0.241774	1.0181	0.999997	30269	34473	1	1	1
A_23_P11331	TCEAL8	NM_153333	-0.0247982	1.93115	0.257752	3.8797	0.0596328	0.0025911	3934.17	1525	1	1	0.0596328	0.244015	1.02046	0.999995	30025.4	34393	1	1	1
A_24_P50157	A_24_P50157	A_24_P50157	-2.8824	-0.947958	0.261623	3.8223	0.0596789	0.00259481	3935.36	1526	1	1	0.0596789	0.244917	1.03488	0.999968	28975	33913	1	1	1
A_23_P258912	MYOM2	NM_003970	-0.0715547	1.74998	0.282921	3.53456	0.0597011	0.00261789	3943.44	1539	1	1	0.0597011	0.24798	1.06747	0.999551	27130.6	32864	1	1	1
A_23_P97932	MSRB2	NM_012228	1.42258	3.337	0.265278	3.76962	0.0597269	0.00261732	3943.32	1538	1	1	0.0597011	0.237474	1.02562	0.999988	29626.1	34220	1	1	1
A_33_P3371769	A_33_P3371769	A_33_P3371769	-2.36289	-0.441428	0.263987	3.78806	0.0597315	0.0025988	3936.45	1527	1	1	0.0597011	0.251175	1.0497	0.999868	28120	33431	1	1	1
A_32_P229746	DNAJB6	NM_005494	1.48571	3.32232	0.279978	3.57171	0.0597593	0.00261703	3943.22	1537	1	1	0.0597011	0.244108	1.07206	0.999391	26868.3	32718	1	1	1
A_32_P49423	NPM1	NM_001037738	1.06556	2.94732	0.271352	3.68524	0.0597718	0.00261247	3941.75	1534	1	1	0.0597011	0.238257	1.0583	0.999743	27610.1	33155	1	1	1
A_23_P106544	CMC2	NM_020188	-0.0600525	1.82794	0.270182	3.70121	0.059772	0.00261418	3942.08	1535	1	1	0.0597011	0.238756	1.05275	0.999834	27943.6	33333	1	1	1
A_21_P0012376	GEMIN2	NM_001009183	0.0126533	1.84069	0.281647	3.55054	0.0597782	0.00261105	3941.29	1533	1	1	0.0597011	0.223212	1.06973	0.999474	26997.5	32792	1	1	1
A_23_P37191	PSMB5	NM_002797	1.25807	3.19394	0.261363	3.82609	0.0597794	0.00262473	3945.54	1541	1	1	0.0597794	0.240171	1.02236	0.999992	29866.8	34329	1	1	1
A_32_P94087	RPL21P44	NR_027153	-1.58644	0.325197	0.265791	3.76235	0.0597795	0.00262644	3945.79	1542	1	1	0.0597795	0.242098	1.04533	0.99991	28372.9	33572	1	1	1
A_23_P24763	RPS13	NM_001017	-1.58851	0.347865	0.261271	3.82744	0.0597852	0.00261646	3942.77	1536	1	1	0.0597011	0.241421	1.032	0.999975	29161.4	34008	1	1	1
A_33_P3366224	A_33_P3366224	A_33_P3366224	-0.0392804	1.85135	0.269688	3.70798	0.059791	0.0026082	3940.05	1531	1	1	0.0597011	0.234491	1.04087	0.999941	28643.9	33717	1	1	1
A_24_P331704	KRT80	NM_182507	1.22117	3.10556	0.270858	3.69196	0.0597971	0.00260336	3938.05	1528	1	1	0.0597011	0.242014	1.03976	0.999944	28691.2	33753	1	1	1
A_23_P108751	FHL2	NM_001039492	0.964845	2.88261	0.264665	3.77836	0.0598052	0.00262416	3945.14	1540	1	1	0.0597794	0.247975	1.03494	0.999967	28965.3	33911	1	1	1
A_33_P3350452	A_33_P3350452	A_33_P3350452	-1.08243	0.799207	0.271376	3.68493	0.0598103	0.00260564	3938.57	1529	1	1	0.0597011	0.267939	1.06872	0.999506	27046.9	32824	1	1	1
A_23_P121875	C5orf28	NM_022483	0.17613	2.0533	0.272217	3.67354	0.059817	0.00260763	3939.61	1530	1	1	0.0597011	0.245126	1.03786	0.999951	28781.4	33815	1	1	1
A_33_P3390853	LOC550643	NR_015367	-0.450546	1.48106	0.262136	3.81481	0.0598172	0.00261105	3941.26	1532	1	1	0.0597011	0.240837	1.02991	0.999979	29290.9	34077	1	1	1
A_19_P00316758	MAP3K13	NR_038322	-1.92807	-0.00215108	0.263173	3.79979	0.0598574	0.00263156	3947.07	1543	1	1	0.0598574	0.246012	1.03945	0.999946	28711	33763	1	1	1
A_23_P89431	CCL2	NM_002982	-0.347241	1.59325	0.260528	3.83836	0.0598899	0.0026347	3947.9	1544	1	1	0.0598899	0.25613	1.02589	0.999987	29607.9	34211	1	1	1
A_23_P102890	MRPS6	NM_032476	0.736778	2.64202	0.266971	3.74573	0.0600841	0.00264496	3950.21	1545	1	1	0.0600841	0.242868	1.04939	0.999873	28146.4	33441	1	1	1
A_33_P3285824	C4orf3	NM_001170330	-0.96278	0.919721	0.271213	3.68714	0.0603687	0.0026592	3954.5	1546	1	1	0.0603687	0.23776	1.05931	0.999735	27570.6	33123	1	1	1
A_23_P101013	TMC6	NM_007267	0.0186559	1.68136	0.315846	3.1661	0.0606076	0.00267145	3957.95	1547	1	1	0.0606076	0.297084	1.1786	0.974257	22083.1	29012	1	1	1
A_23_P85560	EIF3I	NM_003757	0.586797	2.52931	0.260164	3.84373	0.0608269	0.00268285	3960.63	1548	1	1	0.0608269	0.248625	1.02385	0.99999	29767.7	34279	1	1	1
A_24_P409661	A_24_P409661	A_24_P409661	0.343688	2.22259	0.271891	3.67795	0.0608328	0.00268484	3961.63	1549	1	1	0.0608328	0.238063	1.0405	0.999942	28660.2	33729	1	1	1
A_32_P211045	DHFR	NM_000791	1.18413	3.13283	0.25905	3.86026	0.0609665	0.00269596	3964.52	1552	1	1	0.0609665	0.245182	1.01783	0.999997	30284	34482	1	1	1
A_23_P106741	PSMD7	NM_002811	1.48068	3.42399	0.260021	3.84585	0.0609671	0.00269425	3963.84	1551	1	1	0.0609665	0.243538	1.0221	0.999992	29883.6	34338	1	1	1
A_23_P404667	BIK	NM_001197	0.268312	1.8333	0.337981	2.95874	0.0609935	0.00269368	3963.56	1550	1	1	0.0609665	0.335614	1.21089	0.943749	20529.4	27354	1	1	1
A_23_P119857	TTC32	NM_001008237	-0.0201518	1.91818	0.260918	3.83263	0.0610039	0.00270109	3966.05	1554	1	1	0.0610039	0.237285	1.02177	0.999993	29917.3	34349	1	1	1
A_21_P0010885	TMEM14B	NM_030969	-0.999844	0.904661	0.267108	3.74381	0.0610045	0.00269938	3965.45	1553	1	1	0.0610039	0.252584	1.04191	0.999937	28589.6	33683	1	1	1
A_23_P110961	MPC1	NM_016098	0.479566	2.42277	0.260037	3.8456	0.0612154	0.0027122	3969.18	1555	1	1	0.0612154	0.244651	1.02183	0.999993	29913.2	34347	1	1	1
A_23_P105664	CCDC59	NM_014167	0.542705	2.47356	0.262273	3.81282	0.0615746	0.00272986	3974.29	1556	1	1	0.0615746	0.233274	1.02633	0.999987	29576.7	34196	1	1	1
A_23_P122041	PPP2CA	NM_002715	1.6388	3.5436	0.267052	3.74459	0.0616367	0.00273613	3976.43	1558	1	1	0.0616367	0.238731	1.03881	0.999948	28740.3	33784	1	1	1
A_23_P110961	MPC1	NM_016098	0.659162	2.54158	0.271228	3.68694	0.0616635	0.00273556	3976.06	1557	1	1	0.0616367	0.246211	1.03792	0.999951	28779.5	33813	1	1	1
A_23_P102122	ARPC2	NM_152862	1.26931	3.21187	0.260153	3.84389	0.0616806	0.00273984	3977.91	1559	1	1	0.0616806	0.239558	1.02192	0.999992	29894.4	34344	1	1	1
A_24_P406601	OLFM1	NM_014279	0.556497	2.25968	0.307108	3.25619	0.0617308	0.00274382	3979.14	1560	1	1	0.0617308	0.279206	1.15611	0.985345	23033.6	29913	1	1	1
A_23_P106741	PSMD7	NM_002811	1.58838	3.54137	0.25828	3.87177	0.0618129	0.00274924	3980.46	1561	1	1	0.0618129	0.241805	1.02201	0.999992	29888.5	34341	1	1	1
A_23_P138507	CDK1	NM_001786	1.13565	3.02224	0.270446	3.6976	0.0619578	0.00275921	3982.76	1563	1	1	0.0619578	0.237289	1.04179	0.999938	28597.4	33687	1	1	1
A_23_P138717	RGS10	NM_001005339	0.120551	2.0281	0.266545	3.75172	0.0619604	0.00276462	3984.57	1566	1	1	0.0619604	0.235202	1.03707	0.999955	28822.8	33841	1	1	1
A_33_P3665777	HSP90AA1	NM_001017963	2.49137	4.20973	0.303895	3.29061	0.0619872	0.00276405	3984.47	1565	1	1	0.0619604	0.310835	1.12492	0.994372	24405.9	31024	1	1	1
A_24_P158421	SAR1A	NM_020150	1.28777	3.20412	0.264925	3.77466	0.0619974	0.00275921	3982.61	1562	1	1	0.0619578	0.246141	1.0275	0.999984	29488.9	34157	1	1	1
A_23_P45940	TFB2M	NM_022366	0.827066	2.73205	0.267019	3.74505	0.0620077	0.0027632	3984.05	1564	1	1	0.0619604	0.230811	1.03485	0.999968	28979.6	33914	1	1	1
A_19_P00318494	LINC00467	NR_026761	-1.11581	0.825224	0.260429	3.83981	0.0620892	0.00277745	3989.04	1570	1	1	0.0620892	0.242918	1.03169	0.999976	29189.5	34018	1	1	1
A_23_P148194	ADI1	NM_018269	1.48295	3.41499	0.26206	3.81592	0.0621224	0.00277716	3988.96	1569	1	1	0.0620892	0.232081	1.02409	0.99999	29745.5	34271	1	1	1
A_23_P157784	HINT2	NM_032593	0.478528	2.39523	0.26486	3.77558	0.0621442	0.0027746	3987.65	1567	1	1	0.0620892	0.251909	1.02595	0.999987	29594.5	34209	1	1	1
A_23_P102122	ARPC2	NM_152862	1.31438	3.24568	0.262193	3.81399	0.062162	0.00277716	3988.95	1568	1	1	0.0620892	0.243446	1.02517	0.999989	29649.7	34235	1	1	1
A_24_P180680	LAPTM4B	NM_018407	1.9238	3.83402	0.266052	3.75866	0.0622597	0.00278685	3991.9	1571	1	1	0.0622597	0.24018	1.02565	0.999988	29618.4	34219	1	1	1
A_23_P2884	PIGH	NM_004569	0.388314	2.25184	0.274804	3.63896	0.0622646	0.00278884	3992.86	1572	1	1	0.0622646	0.233038	1.03637	0.999958	28870.8	33864	1	1	1
A_32_P218025	LOC100506253	XR_109812	-1.15457	0.515318	0.314277	3.1819	0.0623395	0.00279397	3994.62	1573	1	1	0.0623395	0.296095	1.17284	0.978586	22410.4	29284	1	1	1
A_33_P3285545	CLDN4	NM_001305	-0.066105	1.80558	0.273253	3.65961	0.0624762	0.00280366	3996.97	1575	1	1	0.0624762	0.265673	1.05995	0.999726	27542.7	33103	1	1	1
A_23_P13604	PEBP1	NM_002567	1.50038	3.40813	0.266509	3.75222	0.0624905	0.00280252	3996.76	1574	1	1	0.0624762	0.24253	1.02765	0.999984	29480.5	34152	1	1	1
A_23_P207537	DUSP14	NM_007026	1.07266	3.01496	0.260201	3.84318	0.0627975	0.00282702	4003.19	1580	1	1	0.0627975	0.243364	1.01842	0.999996	30236.2	34462	1	1	1
A_23_P47357	RPS25	NM_001028	-1.67706	0.253771	0.262278	3.81275	0.0628182	0.00282617	4002.66	1579	1	1	0.0627975	0.243152	1.03582	0.999963	28909.3	33882	1	1	1
A_24_P374516	TMSB4X	NM_021109	-0.999516	0.893309	0.269279	3.71362	0.0628218	0.00282275	4002.08	1577	1	1	0.0627975	0.243893	1.04895	0.999877	28177	33455	1	1	1
A_23_P49768	MRPL27	NM_016504	0.477216	2.39008	0.265565	3.76555	0.0628236	0.00282104	4001.71	1576	1	1	0.0627975	0.244464	1.0281	0.999983	29426.8	34137	1	1	1
A_21_P0011341	NPM1	NM_002520	1.11655	3.01282	0.268637	3.72249	0.0628517	0.00282588	4002.6	1578	1	1	0.0627975	0.22659	1.04385	0.999921	28457.6	33620	1	1	1
A_24_P280873	A_24_P280873	A_24_P280873	1.32314	3.00705	0.311237	3.21298	0.0628906	0.00283301	4004.94	1581	1	1	0.0628906	0.278677	1.14539	0.989164	23495.4	30310	1	1	1
A_23_P102770	NAA20	NM_016100	1.36444	3.23883	0.272742	3.66647	0.0629419	0.0028407	4006.82	1584	1	1	0.0629419	0.244893	1.04573	0.999908	28353.6	33559	1	1	1
A_23_P82748	ENY2	NM_020189	0.538874	2.41265	0.272858	3.66491	0.0629564	0.00283956	4006.44	1583	1	1	0.0629419	0.240852	1.05134	0.999844	28002.4	33378	1	1	1
A_32_P29806	CRADD	NM_003805	1.00929	2.88197	0.273067	3.66211	0.0629716	0.00284383	4008.33	1585	1	1	0.0629716	0.232129	1.04253	0.999933	28551	33663	1	1	1
A_23_P43763	PLLP	NM_015993	0.0677168	1.77029	0.307237	3.25482	0.0629772	0.0028387	4006.21	1582	1	1	0.0629419	0.280349	1.16453	0.981968	22698	29595	1	1	1
A_32_P16489	MRPL35	NM_145644	0.101749	1.98272	0.2715	3.68324	0.0629823	0.00284611	4009.44	1586	1	1	0.0629823	0.236016	1.03397	0.999971	29045.6	33943	1	1	1
A_33_P3360525	BU535024	BU535024	0.375981	2.22284	0.277997	3.59716	0.0631632	0.00285608	4012.53	1587	1	1	0.0631632	0.255697	1.05536	0.999791	27762	33249	1	1	1
A_23_P203558	HBB	NM_000518	-0.533315	1.11496	0.319021	3.13459	0.0631927	0.00285922	4013.34	1588	1	1	0.0631927	0.263127	1.17608	0.976328	22234.4	29136	1	1	1
A_23_P59888	NACAP1	NR_002182	-0.438605	1.47261	0.265869	3.76126	0.0632536	0.00286378	4014.24	1589	1	1	0.0632536	0.251198	1.04074	0.999941	28645	33721	1	1	1
A_23_P117082	HEBP1	NM_015987	1.31078	3.21888	0.266443	3.75314	0.0634296	0.00287717	4016.94	1592	1	1	0.0634296	0.239297	1.03354	0.999971	29066.8	33957	1	1	1
A_23_P109345	PTTG1IP	NM_004339	1.95509	3.83724	0.27128	3.68623	0.063434	0.00287375	4016.35	1590	1	1	0.0634296	0.234269	1.04354	0.999925	28483.3	33630	1	1	1
A_23_P102420	CCT4	NM_006430	1.77152	3.60802	0.280001	3.57142	0.0634569	0.0028766	4016.89	1591	1	1	0.0634296	0.247914	1.06862	0.999508	27049.5	32827	1	1	1
A_33_P3365616	BTF3L4	NM_152265	0.350517	2.28405	0.261787	3.8199	0.0636723	0.00288999	4020.14	1593	1	1	0.0636723	0.232586	1.0249	0.999989	29683.7	34244	1	1	1
A_23_P157352	MRPS33	NM_016071	-0.0558725	1.88667	0.260158	3.84382	0.0637618	0.00289768	4022.74	1595	1	1	0.0637618	0.243902	1.02314	0.999991	29813.4	34303	1	1	1
A_23_P106056	DAD1	NM_001344	1.03737	2.90954	0.273162	3.66083	0.0637892	0.00289711	4022.5	1594	1	1	0.0637618	0.241733	1.04669	0.999902	28305.2	33528	1	1	1
A_23_P91619	MIF	NM_002415	-0.121439	1.79477	0.26495	3.77429	0.0638298	0.00290623	4025.68	1598	1	1	0.0638298	0.258022	1.02904	0.999981	29357.8	34106	1	1	1
A_23_P132793	MANF	NM_006010	1.50266	3.41232	0.266155	3.75721	0.0638409	0.0029031	4024.55	1596	1	1	0.0638298	0.235157	1.03094	0.999978	29236.6	34043	1	1	1
A_23_P100344	ORC6	NM_014321	0.774838	2.66744	0.269321	3.71304	0.063851	0.00290538	4025.39	1597	1	1	0.0638298	0.223223	1.0374	0.999953	28807.1	33830	1	1	1
A_23_P29046	CBR1	NM_001757	1.6994	3.6005	0.26774	3.73496	0.0638962	0.00291108	4026.45	1599	1	1	0.0638962	0.244292	1.02847	0.999983	29396.2	34125	1	1	1
A_23_P122304	HDAC2	NM_001527	1.78032	3.68845	0.266438	3.75322	0.0639	0.00291307	4027.09	1600	1	1	0.0639	0.235807	1.03585	0.999962	28907.1	33881	1	1	1
A_23_P114929	MPC2	NM_015415	0.396618	2.29566	0.268121	3.72966	0.0641511	0.00292817	4031.55	1602	1	1	0.0641511	0.247682	1.03594	0.999962	28902.3	33878	1	1	1
A_23_P33613	DCTPP1	NM_024096	0.858125	2.72874	0.273457	3.65688	0.0641537	0.00292646	4031.06	1601	1	1	0.0641511	0.247213	1.0475	0.999893	28257.3	33502	1	1	1
A_32_P151800	FAM72D	NM_207418	0.768879	2.69828	0.262539	3.80896	0.0641547	0.00293016	4032.08	1603	1	1	0.0641547	0.236324	1.02445	0.99999	29720.2	34259	1	1	1
A_23_P156531	PSMB1	NM_002793	1.46479	3.34616	0.271427	3.68423	0.0641584	0.00293216	4032.99	1604	1	1	0.0641584	0.230512	1.04542	0.999909	28369.2	33569	1	1	1
A_23_P122674	PAK1IP1	NM_017906	0.847046	2.75318	0.266807	3.74803	0.0641869	0.00293529	4033.68	1605	1	1	0.0641869	0.23505	1.02624	0.999987	29582.8	34199	1	1	1
A_23_P408353	HLA-A	NM_002116	1.83003	3.715	0.270749	3.69346	0.0643587	0.00294498	4036.09	1606	1	1	0.0643587	0.247148	1.03055	0.999979	29261.7	34056	1	1	1
A_24_P95154	TUSC3	NM_178234	1.30035	3.21029	0.266102	3.75796	0.0644403	0.00295239	4038.13	1608	1	1	0.0644403	0.236799	1.02352	0.99999	29788	34290	1	1	1
A_24_P213783	RPL31	NM_000993	-1.57153	0.340433	0.265731	3.76321	0.0644804	0.00295239	4038.06	1607	1	1	0.0644403	0.249415	1.03612	0.99996	28885.5	33872	1	1	1
A_23_P25194	HRK	NM_003806	-0.522907	1.25936	0.290726	3.43966	0.0644935	0.00295666	4038.91	1609	1	1	0.0644935	0.35625	1.13304	0.992578	24030.2	30746	1	1	1
A_23_P353149	TEX33	NM_178552	-1.32153	0.405837	0.302003	3.31123	0.0645652	0.00296179	4040.54	1610	1	1	0.0645652	0.270145	1.14427	0.989471	23537.9	30349	1	1	1
A_23_P75204	NSMCE4A	NM_017615	1.19962	2.99515	0.288066	3.47142	0.0646373	0.00297062	4042.9	1613	1	1	0.0646373	0.25781	1.07193	0.999391	26870.2	32722	1	1	1
A_23_P105012	HRASLS2	NM_017878	-0.903859	0.888719	0.288656	3.46433	0.064665	0.00297005	4042.77	1612	1	1	0.0646373	0.262706	1.08303	0.998822	26250.2	32368	1	1	1
A_23_P30126	FGFBP1	NM_005130	0.737935	2.53695	0.28737	3.47984	0.0646865	0.0029692	4042.62	1611	1	1	0.0646373	0.263692	1.07905	0.999082	26491.3	32496	1	1	1
A_33_P3223097	LINC00467	NR_026761	-0.802938	1.06291	0.274361	3.64483	0.0646873	0.00297661	4044.61	1615	1	1	0.0646873	0.257251	1.0529	0.999832	27934	33328	1	1	1
A_23_P81650	C5orf15	NM_020199	0.882047	2.7799	0.268342	3.72659	0.0647088	0.00297575	4044.44	1614	1	1	0.0646873	0.231588	1.03412	0.999971	29037.1	33938	1	1	1
A_33_P3209096	CD58	NM_001779	0.0570085	1.86167	0.286249	3.49347	0.064802	0.00298373	4047.25	1616	1	1	0.064802	0.232961	1.06253	0.999684	27409.6	33021	1	1	1
A_24_P50554	A_24_P50554	A_24_P50554	-1.18435	0.716365	0.267811	3.73398	0.064966	0.00299313	4050.23	1617	1	1	0.064966	0.230824	1.03771	0.999951	28790.2	33820	1	1	1
A_23_P148798	UCHL5	NM_015984	1.61407	3.34894	0.300437	3.32848	0.0649753	0.00299541	4050.83	1618	1	1	0.0649753	0.275009	1.12104	0.994904	24536.3	31148	1	1	1
A_32_P1381	HMGN2	M12623	-0.579575	1.3506	0.262397	3.81102	0.0650649	0.0030014	4052.05	1619	1	1	0.0650649	0.24675	1.01952	0.999995	30103.4	34425	1	1	1
A_33_P3284463	ASAH1	NM_177924	1.41669	3.30549	0.270031	3.70328	0.0651296	0.00300624	4053.58	1620	1	1	0.0651296	0.262895	1.03768	0.999951	28790.5	33821	1	1	1
A_23_P81492	RPS14	NM_001025071	-1.62495	0.272509	0.268415	3.72558	0.0651511	0.00300909	4054.31	1621	1	1	0.0651511	0.238203	1.04901	0.999877	28174.2	33453	1	1	1
A_23_P118246	GINS2	NM_016095	0.688329	2.59869	0.266025	3.75904	0.0651665	0.00301165	4055.09	1622	1	1	0.0651665	0.233882	1.03194	0.999975	29174.1	34010	1	1	1
A_33_P3286481	A_33_P3286481	A_33_P3286481	0.148464	2.07137	0.263723	3.79186	0.0652434	0.00301707	4056.43	1623	1	1	0.0652434	0.24004	1.03191	0.999976	29177.4	34011	1	1	1
A_23_P72961	PRPS1	NM_002764	1.5496	3.37784	0.281607	3.55105	0.0652648	0.00301992	4057.06	1624	1	1	0.0652648	0.239883	1.05047	0.999859	28055.5	33406	1	1	1
A_23_P102420	CCT4	NM_006430	1.81751	3.64919	0.280938	3.5595	0.0653468	0.00303302	4061.34	1629	1	1	0.0653468	0.246361	1.0669	0.999569	27165.2	32882	1	1	1
A_24_P188878	RPL34	NM_033625	-1.33634	0.546275	0.271191	3.68743	0.0653501	0.00303131	4060.86	1628	1	1	0.0653468	0.233796	1.04824	0.999885	28220.3	33478	1	1	1
A_23_P120414	YWHAB	NM_003404	2.14514	4.00916	0.274709	3.64021	0.0653534	0.0030296	4060.35	1627	1	1	0.0653468	0.247807	1.04648	0.999904	28316.9	33535	1	1	1
A_33_P3371999	TPPP	NM_007030	1.42483	3.09976	0.313181	3.19304	0.0653846	0.00302732	4059.3	1625	1	1	0.0653468	0.305721	1.15617	0.985268	23026.2	29909	1	1	1
A_23_P91619	MIF	NM_002415	-0.0429368	1.85104	0.269064	3.71659	0.0653875	0.00302932	4060.17	1626	1	1	0.0653468	0.265231	1.0385	0.999949	28755	33794	1	1	1
A_33_P3257460	DPM3	NM_018973	0.301051	2.22936	0.262737	3.80609	0.0656319	0.00304812	4065.98	1630	1	1	0.0656319	0.248536	1.02156	0.999993	29925.3	34356	1	1	1
A_23_P67847	GALNT14	NM_024572	1.04936	2.7811	0.30109	3.32127	0.0656863	0.00305439	4067.66	1632	1	1	0.0656863	0.326595	1.1428	0.989989	23613.5	30404	1	1	1
A_23_P42080	TMEM14A	NM_014051	0.457178	2.24601	0.289406	3.45535	0.0656898	0.00305268	4067.12	1631	1	1	0.0656863	0.240245	1.0715	0.999415	26903.9	32736	1	1	1
A_21_P0011257	RPL26	NM_000987	-1.36911	0.537967	0.266632	3.75049	0.0660808	0.00307462	4072.69	1633	1	1	0.0660808	0.235677	1.03933	0.999946	28715.3	33767	1	1	1
A_23_P135381	SP5	NM_001003845	-0.357806	1.2188	0.335269	2.98268	0.0660955	0.00307719	4073.54	1634	1	1	0.0660955	0.252581	1.22	0.921751	19778.3	26517	1	1	1
A_23_P118306	DNAJA3	NM_005147	1.55301	3.44677	0.269105	3.71602	0.0661233	0.00308602	4075.57	1638	1	1	0.0661233	0.245244	1.03306	0.999972	29088.1	33973	1	1	1
A_23_P122775	RTN4IP1	NM_032730	1.20228	3.10691	0.267085	3.74412	0.066144	0.00308887	4076.36	1639	1	1	0.066144	0.241969	1.0282	0.999983	29421.6	34134	1	1	1
A_23_P103282	TMEM59	NM_004872	1.53284	3.38327	0.27731	3.60608	0.0661534	0.00309685	4078.99	1643	1	1	0.0661534	0.246708	1.05237	0.999837	27954.6	33345	1	1	1
A_23_P16976	ANXA4	NM_001153	1.91088	3.75325	0.278864	3.58598	0.0661637	0.00308602	4075.54	1637	1	1	0.0661233	0.240223	1.05171	0.999842	27988.1	33366	1	1	1
A_23_P65089	DDX47	NM_016355	0.661059	2.56312	0.267561	3.73747	0.0661876	0.00309656	4078.88	1642	1	1	0.0661534	0.251351	1.03379	0.999971	29057.3	33949	1	1	1
A_32_P93996	LOC100128361	NR_036505	-0.49183	1.20445	0.308581	3.24064	0.0661951	0.00309314	4077.76	1640	1	1	0.0661534	0.270826	1.14866	0.98829	23381	30197	1	1	1
A_23_P108641	FAM136A	NM_032822	0.46704	2.38768	0.264136	3.78592	0.0662042	0.00308602	4075.5	1636	1	1	0.0661233	0.243981	1.02711	0.999985	29511.3	34170	1	1	1
A_23_P114282	MCTS1	NM_014060	1.07565	2.90743	0.280918	3.55976	0.0662141	0.00308459	4075.1	1635	1	1	0.0661233	0.240628	1.06706	0.999567	27157.7	32877	1	1	1
A_23_P123071	CAV2	NM_001233	0.65274	2.35253	0.307831	3.24853	0.0662157	0.00309599	4078.64	1641	1	1	0.0661534	0.283345	1.16592	0.981379	22645.3	29542	1	1	1
A_33_P3309919	RWDD1	NM_016104	-0.331603	1.57784	0.266195	3.75664	0.0663024	0.00311138	4083.46	1647	1	1	0.0663024	0.254282	1.03345	0.999971	29072.8	33960	1	1	1
A_23_P202658	GSTP1	NM_000852	1.30777	3.21078	0.267385	3.73993	0.0663075	0.00312106	4085.95	1652	1	1	0.0663075	0.242384	1.03209	0.999975	29156.1	34005	1	1	1
A_24_P672240	FRMPD4	NM_014728	1.2671	2.96154	0.308974	3.23652	0.0663113	0.00311935	4085.7	1651	1	1	0.0663075	0.299224	1.14264	0.990046	23621.6	30410	1	1	1
A_21_P0000401	SNORD114-4	NR_003196	-1.20646	0.415947	0.324793	3.07888	0.0663183	0.00311024	4083.21	1646	1	1	0.0663024	0.345029	1.21044	0.944292	20549.5	27380	1	1	1
A_23_P167269	TMA16	NM_018352	0.780171	2.67991	0.267992	3.73146	0.0663212	0.00311793	4085.29	1650	1	1	0.0663075	0.238927	1.02889	0.999981	29364.5	34111	1	1	1
A_23_P138507	CDK1	NM_001786	1.04553	2.93457	0.269987	3.70388	0.0663283	0.00310881	4082.77	1645	1	1	0.0663024	0.22776	1.04345	0.999925	28486.5	33633	1	1	1
A_23_P80008	MYLK2	NM_033118	-0.315066	1.4673	0.290707	3.43989	0.0663372	0.00311679	4084.95	1649	1	1	0.0663075	0.246063	1.08494	0.998693	26145.4	32307	1	1	1
A_23_P104046	BPNT1	NM_006085	0.782169	2.46337	0.311823	3.20695	0.0663625	0.00310853	4082.63	1644	1	1	0.0663024	0.301244	1.13611	0.991735	23887.1	30637	1	1	1
A_23_P205768	ARPP19	NM_006628	-0.288535	1.59595	0.27084	3.69222	0.0663774	0.00311679	4084.81	1648	1	1	0.0663075	0.245245	1.05013	0.999863	28088.9	33417	1	1	1
A_24_P346126	SERF1A	NM_022968	-0.29271	1.61337	0.266817	3.74788	0.0664247	0.00312847	4087.25	1653	1	1	0.0664247	0.239751	1.03415	0.99997	29032.7	33937	1	1	1
A_33_P3233160	CCDC104	NM_001282761	0.639155	2.49693	0.275902	3.62448	0.0664752	0.00313275	4088.72	1654	1	1	0.0664752	0.251277	1.04595	0.999907	28342.4	33552	1	1	1
A_23_P153853	ECH1	NM_001398	1.1768	2.97943	0.28665	3.48858	0.0665438	0.00313788	4089.65	1655	1	1	0.0665438	0.261646	1.08095	0.998967	26384.9	32435	1	1	1
A_23_P23303	EXO1	NM_003686	0.439348	2.26011	0.283071	3.53268	0.0666244	0.00314357	4090.9	1656	1	1	0.0666244	0.2408	1.0562	0.999777	27712	33222	1	1	1
A_23_P92860	CCNO	NM_021147	0.0749125	1.96582	0.269638	3.70867	0.0666687	0.00314756	4091.69	1657	1	1	0.0666687	0.277357	1.034	0.999971	29044	33942	1	1	1
A_33_P3228385	ATPIF1	NM_016311	0.263894	2.18587	0.263893	3.78942	0.0668577	0.00315839	4093.95	1658	1	1	0.0668577	0.248754	1.02505	0.999989	29655	34239	1	1	1
A_33_P3281408	YPEL5	NM_001127401	0.538021	2.42046	0.271225	3.68698	0.0669861	0.00316637	4096.24	1659	1	1	0.0669861	0.242341	1.04105	0.999941	28637.9	33711	1	1	1
A_24_P246692	XLOC_014512	TCONS_l2_00026230	-1.0915	0.818448	0.266102	3.75796	0.0671257	0.00318061	4100.46	1663	1	1	0.0671257	0.250108	1.04222	0.999935	28567.1	33673	1	1	1
A_23_P12140	RPL5	NM_000969	-0.90587	0.92358	0.281372	3.55402	0.067154	0.00318004	4100.15	1662	1	1	0.0671257	0.25627	1.0782	0.999121	26534.6	32523	1	1	1
A_21_P0014077	LOC100505666	NR_040772	0.246696	2.09543	0.277636	3.60184	0.0671566	0.00318973	4103.05	1667	1	1	0.0671566	0.266506	1.04697	0.999899	28288.6	33519	1	1	1
A_23_P218841	NGLY1	NM_018297	1.1395	3.05349	0.265357	3.76851	0.0671652	0.00318631	4102.04	1665	1	1	0.0671566	0.248024	1.02439	0.99999	29728.4	34261	1	1	1
A_33_P3833256	LOC440028	NR_033972	-0.425125	1.31366	0.299622	3.33753	0.0671687	0.00317691	4099.43	1660	1	1	0.0671257	0.248663	1.10153	0.997424	25380.7	31780	1	1	1
A_23_P142849	RND3	NM_005168	1.31088	3.18458	0.272872	3.66472	0.0671703	0.0031923	4103.52	1668	1	1	0.0671703	0.249155	1.03719	0.999954	28815.9	33837	1	1	1
A_23_P127948	ADM	NM_001124	1.37863	3.23878	0.275448	3.63045	0.0671789	0.00318888	4102.58	1666	1	1	0.0671566	0.250061	1.04287	0.999931	28520.1	33652	1	1	1
A_23_P122304	HDAC2	NM_001527	1.68075	3.58139	0.267824	3.73379	0.0671815	0.00318517	4101.8	1664	1	1	0.0671566	0.235684	1.03067	0.999978	29252.4	34052	1	1	1
A_33_P3229122	HIST1H2BF	NM_003522	-0.636244	1.22155	0.275899	3.62452	0.0671884	0.00317976	4100.03	1661	1	1	0.0671257	0.27864	1.05906	0.999736	27577.9	33131	1	1	1
A_23_P106405	NDN	NM_002487	1.81996	3.62562	0.28605	3.49589	0.0671916	0.00319714	4104.77	1670	1	1	0.0671916	0.253123	1.06292	0.999681	27399.9	33009	1	1	1
A_23_P122579	DAXX	NM_001350	0.575788	2.47367	0.268337	3.72665	0.0672019	0.00319571	4104.36	1669	1	1	0.0671916	0.24112	1.02723	0.999985	29500.3	34166	1	1	1
A_23_P213093	OCIAD1	NM_001079839	1.01275	2.90483	0.269419	3.7117	0.0672907	0.00320569	4107.14	1672	1	1	0.0672907	0.249057	1.02913	0.999981	29351	34103	1	1	1
A_33_P3342285	RAP1A	NM_001010935	0.67528	2.5894	0.265334	3.76884	0.067295	0.00320398	4106.33	1671	1	1	0.0672907	0.241885	1.02744	0.999984	29489.7	34159	1	1	1
A_23_P103282	TMEM59	NM_004872	1.55765	3.39256	0.280308	3.5675	0.0679558	0.00323931	4115.76	1673	1	1	0.0679558	0.249742	1.05398	0.999808	27840.2	33293	1	1	1
A_23_P106056	DAD1	NM_001344	1.13553	2.9754	0.279346	3.57978	0.0680227	0.00324444	4117.05	1674	1	1	0.0680227	0.24899	1.05655	0.999772	27695.4	33211	1	1	1
A_33_P3263157	A_33_P3263157	A_33_P3263157	-0.335784	1.56375	0.26803	3.73093	0.0680788	0.00325099	4118.49	1676	1	1	0.0680788	0.235995	1.02844	0.999983	29396.6	34126	1	1	1
A_33_P3224265	ENST00000479035	ENST00000479035	-0.240293	1.65734	0.268383	3.72602	0.0680955	0.00324985	4118.31	1675	1	1	0.0680788	0.246353	1.03145	0.999976	29193.2	34026	1	1	1
A_23_P117852	KIAA0101	NM_014736	-0.328165	1.57121	0.268059	3.73052	0.0681455	0.00325612	4120.49	1677	1	1	0.0681455	0.236232	1.04019	0.999944	28677	33739	1	1	1
A_23_P145153	PDCD2	NM_002598	0.626988	2.54024	0.265494	3.76656	0.0681526	0.0032584	4120.84	1678	1	1	0.0681526	0.23511	1.02195	0.999992	29891	34343	1	1	1
A_23_P102890	MRPS6	NM_032476	0.732758	2.62201	0.269947	3.70442	0.0682787	0.00326638	4123.19	1679	1	1	0.0682787	0.253413	1.04815	0.999886	28222.2	33481	1	1	1
A_23_P1014	LINC00467	NR_026761	-1.06142	0.840527	0.267582	3.73718	0.0682857	0.00326866	4123.74	1680	1	1	0.0682857	0.242212	1.03955	0.999945	28701.9	33760	1	1	1
A_23_P162874	HSP90AA1	NM_005348	2.30851	4.18192	0.272928	3.66397	0.0685621	0.00328775	4128.73	1683	1	1	0.0685621	0.265028	1.04793	0.999888	28236.3	33488	1	1	1
A_23_P252740	DSCC1	NM_024094	0.551976	2.27122	0.303708	3.29264	0.0685791	0.00328661	4127.89	1682	1	1	0.0685621	0.259985	1.10821	0.996717	25084.3	31566	1	1	1
A_33_P3231833	A_33_P3231833	A_33_P3231833	-0.845129	1.02934	0.272728	3.66666	0.0686199	0.00328661	4127.67	1681	1	1	0.0685621	0.246674	1.03579	0.999964	28916.8	33883	1	1	1
A_23_P120335	MTX2	NM_006554	1.19415	3.06556	0.273306	3.65891	0.0689911	0.00331225	4134.4	1685	1	1	0.0689911	0.238428	1.05212	0.999838	27965.6	33353	1	1	1
A_23_P117068	SNRPF	NM_003095	0.353591	2.26356	0.266099	3.758	0.0690261	0.00331196	4134.2	1684	1	1	0.0689911	0.252481	1.03823	0.99995	28766.7	33803	1	1	1
A_23_P13701	TMBIM4	NM_016056	0.535862	2.4155	0.271752	3.67982	0.0693357	0.00333077	4138.82	1686	1	1	0.0693357	0.249726	1.03467	0.999969	29003.8	33920	1	1	1
A_23_P102122	ARPC2	NM_152862	1.34838	3.27071	0.263829	3.79034	0.0693665	0.00333818	4140.77	1689	1	1	0.0693665	0.241439	1.02514	0.999989	29651.6	34236	1	1	1
A_23_P63178	TAF12	NM_005644	0.81038	2.6988	0.270103	3.70229	0.069372	0.00333647	4140.23	1688	1	1	0.0693665	0.248361	1.033	0.999972	29093.7	33975	1	1	1
A_24_P65507	STRA13	NM_144998	-0.162716	1.70802	0.273433	3.6572	0.0694013	0.0033359	4140.07	1687	1	1	0.0693665	0.253884	1.04598	0.999907	28342.2	33551	1	1	1
A_23_P116414	PLA2G16	NM_007069	1.25416	3.06042	0.285932	3.49734	0.0695444	0.00334872	4143.59	1690	1	1	0.0695444	0.244222	1.08024	0.99901	26425.1	32458	1	1	1
A_23_P102770	NAA20	NM_016100	1.45184	3.28461	0.280725	3.56221	0.0695742	0.00335214	4144.38	1691	1	1	0.0695742	0.248956	1.05874	0.999739	27589.4	33141	1	1	1
A_24_P211151	EXOSC5	NM_020158	-0.0474246	1.81854	0.274339	3.64512	0.0697047	0.0033624	4147.04	1693	1	1	0.0697047	0.247068	1.03698	0.999955	28828	33844	1	1	1
A_23_P148798	UCHL5	NM_015984	1.32377	3.17661	0.276847	3.6121	0.069734	0.00336183	4146.88	1692	1	1	0.0697047	0.241025	1.04756	0.999893	28256	33500	1	1	1
A_33_P3313801	CCDC34	NM_080654	-1.26401	0.287604	0.341127	2.93146	0.0698288	0.00337037	4148.78	1694	1	1	0.0698288	0.376383	1.2266	0.902239	19230.8	25816	1	1	1
A_23_P385217	ARL8B	NM_018184	1.29423	3.20321	0.266281	3.75543	0.0698348	0.00337265	4149.62	1695	1	1	0.0698348	0.245962	1.03082	0.999978	29248	34047	1	1	1
A_23_P167920	DLL1	NM_005618	-0.038838	1.68121	0.303538	3.29448	0.0699057	0.00338006	4151.68	1697	1	1	0.0699057	0.285399	1.12578	0.994173	24359.8	30994	1	1	1
A_33_P3415037	VDAC2	NM_001184783	0.655073	2.54572	0.269685	3.70802	0.0699118	0.00338832	4154.42	1701	1	1	0.0699118	0.242372	1.03458	0.999969	29013.6	33923	1	1	1
A_23_P108751	FHL2	NM_001039492	0.983728	2.86411	0.271613	3.68171	0.0699292	0.00337921	4151.47	1696	1	1	0.0699057	0.253351	1.0364	0.999957	28869.5	33863	1	1	1
A_24_P128442	TBX15	NM_152380	-1.10078	0.589092	0.309954	3.22628	0.0699353	0.00338747	4153.9	1700	1	1	0.0699118	0.251446	1.12001	0.995043	24574.7	31181	1	1	1
A_23_P116414	PLA2G16	NM_007069	1.25094	3.05404	0.286557	3.4897	0.0699529	0.00338433	4153.25	1698	1	1	0.0699118	0.251395	1.07942	0.999058	26469.3	32484	1	1	1
A_23_P104116	RBM8A	NM_005105	0.921402	2.82198	0.267837	3.73362	0.0699529	0.00338633	4153.59	1699	1	1	0.0699118	0.249951	1.03124	0.999977	29212.7	34033	1	1	1
A_23_P106194	FOS	NM_005252	0.267315	2.11172	0.278471	3.59104	0.0699824	0.00339374	4155.35	1702	1	1	0.0699824	0.26604	1.05146	0.999844	27998.4	33374	1	1	1
A_21_P0002768	ENST00000479610	ENST00000479610	-0.331559	1.59338	0.263352	3.7972	0.0700587	0.00339944	4157.02	1703	1	1	0.0700587	0.243556	1.02338	0.99999	29803.1	34295	1	1	1
A_23_P117068	SNRPF	NM_003095	0.325665	2.24642	0.264116	3.78622	0.070088	0.00340285	4157.86	1704	1	1	0.070088	0.245967	1.03045	0.999979	29266.3	34059	1	1	1
A_23_P102420	CCT4	NM_006430	1.81589	3.63256	0.283875	3.52268	0.0702403	0.00341425	4161.24	1706	1	1	0.0702403	0.244434	1.07109	0.999435	26931.2	32749	1	1	1
A_23_P37144	DTD2	NM_080664	0.12113	1.82313	0.307359	3.25352	0.0702581	0.00341311	4161	1705	1	1	0.0702403	0.281463	1.12588	0.994166	24357.3	30991	1	1	1
A_24_P226755	TOX	NM_014729	-0.17793	1.43273	0.327449	3.05391	0.0703105	0.00341967	4162.73	1707	1	1	0.0703105	0.349117	1.22394	0.909979	19437.3	26094	1	1	1
A_23_P152984	ALYREF	NM_005782	1.48513	3.31432	0.281423	3.55337	0.0703513	0.00342365	4163.54	1708	1	1	0.0703513	0.264619	1.04818	0.999886	28221.9	33480	1	1	1
A_33_P3328450	HMX1	NM_018942	-0.659894	1.05801	0.30399	3.28958	0.0703686	0.0034265	4164.9	1709	1	1	0.0703686	0.276951	1.1397	0.990745	23728.1	30510	1	1	1
A_24_P270144	CD63	NM_001257389	1.40369	3.27346	0.273618	3.65473	0.0704734	0.00343562	4167.28	1711	1	1	0.0704734	0.248046	1.04139	0.999939	28616.5	33700	1	1	1
A_23_P117082	HEBP1	NM_015987	1.31035	3.18326	0.273021	3.66272	0.0705088	0.00343534	4167.19	1710	1	1	0.0704734	0.238142	1.04293	0.99993	28518.1	33650	1	1	1
A_21_P0010912	XLOC_014512	TCONS_l2_00003853	-0.883718	0.971477	0.276395	3.61801	0.0706542	0.00344645	4169.38	1712	1	1	0.0706542	0.238237	1.06766	0.999544	27118.6	32858	1	1	1
A_32_P120895	LYSMD2	NM_153374	0.204567	2.0736	0.273758	3.65286	0.0706935	0.00345642	4171.82	1716	1	1	0.0706935	0.244302	1.03588	0.999962	28904.6	33880	1	1	1
A_23_P18579	PTTG2	NM_006607	0.527383	2.42025	0.269272	3.71372	0.0707105	0.00345927	4172.32	1717	1	1	0.0707105	0.23646	1.03618	0.999959	28881.5	33870	1	1	1
A_23_P112289	TMOD1	NM_003275	-0.771712	0.868173	0.320882	3.11641	0.0707172	0.00345557	4171.55	1715	1	1	0.0706935	0.236982	1.16948	0.980252	22545.1	29418	1	1	1
A_23_P108751	FHL2	NM_001039492	1.03801	2.92902	0.269619	3.70894	0.0707392	0.00346269	4173.12	1718	1	1	0.0707392	0.251046	1.03521	0.999966	28945	33902	1	1	1
A_32_P62571	RBM8A	NM_005105	1.85091	3.76689	0.264992	3.77369	0.0707468	0.003455	4171.12	1714	1	1	0.0706935	0.256627	1.02115	0.999994	29952.8	34370	1	1	1
A_23_P122674	PAK1IP1	NM_017906	0.860131	2.74464	0.270837	3.69226	0.0707881	0.003455	4171.11	1713	1	1	0.0706935	0.240534	1.03151	0.999976	29193	34024	1	1	1
A_24_P358245	ATP8B5P	NR_003582	-0.108427	1.58561	0.309061	3.23561	0.0709593	0.00347751	4176.53	1720	1	1	0.0709593	0.238894	1.13594	0.991753	23890.6	30642	1	1	1
A_23_P115137	LAMTOR5	NM_006402	-0.761341	1.13325	0.268949	3.71817	0.0709657	0.0034758	4176.01	1719	1	1	0.0709593	0.24566	1.04016	0.999944	28678.5	33740	1	1	1
A_23_P104025	TSEN15	NM_052965	0.693148	2.46356	0.293124	3.41152	0.0710331	0.00348719	4179.01	1723	1	1	0.0710331	0.254965	1.0762	0.999207	26628.5	32586	1	1	1
A_23_P213718	UQCRQ	NM_014402	-0.266924	1.62206	0.269997	3.70374	0.0710383	0.00348947	4179.57	1724	1	1	0.0710383	0.260067	1.03835	0.99995	28759.8	33799	1	1	1
A_23_P125829	PGK1	NM_000291	2.47434	4.24323	0.293434	3.40793	0.0710691	0.00348491	4178.11	1721	1	1	0.0710331	0.256051	1.09407	0.998085	25719.2	32018	1	1	1
A_23_P106405	NDN	NM_002487	1.86486	3.58055	0.304458	3.28452	0.0710743	0.00348719	4178.89	1722	1	1	0.0710331	0.257185	1.10858	0.996666	25066.7	31554	1	1	1
A_24_P280803	RPS21	ENST00000492356	-2.0097	-0.0902543	0.264356	3.78278	0.0713565	0.00350714	4183.25	1725	1	1	0.0713565	0.246452	1.0329	0.999973	29101.3	33978	1	1	1
A_23_P113005	EFNA1	NM_004428	0.544164	2.38239	0.279665	3.5757	0.0713847	0.00351056	4183.84	1726	1	1	0.0713847	0.237649	1.05278	0.999834	27943.1	33332	1	1	1
A_23_P102117	WNT10A	NM_025216	-0.652546	0.960697	0.326863	3.05939	0.0714534	0.00351597	4185.47	1727	1	1	0.0714534	0.23874	1.20095	0.955506	21028.9	27924	1	1	1
A_24_P303974	CDC123	NM_006023	1.37148	3.25248	0.271496	3.6833	0.0714931	0.00351996	4186.18	1728	1	1	0.0714931	0.247787	1.03154	0.999976	29192.8	34023	1	1	1
A_33_P3260605	CTNNAL1	NM_003798	1.37786	3.27142	0.269144	3.71549	0.0715153	0.00352309	4186.65	1729	1	1	0.0715153	0.253917	1.03339	0.999971	29074.3	33962	1	1	1
A_33_P3234118	FAM122B	NM_001166599	0.841533	2.73293	0.269545	3.70995	0.0716638	0.00353449	4189.18	1731	1	1	0.0716638	0.251871	1.03118	0.999977	29217.5	34035	1	1	1
A_23_P120316	MTHFD2	NM_006636	1.06095	2.92571	0.274568	3.64208	0.0716744	0.00353705	4189.74	1732	1	1	0.0716744	0.234041	1.04917	0.999876	28166.6	33448	1	1	1
A_23_P100074	AVEN	NM_020371	1.35349	3.24009	0.270444	3.69763	0.0716792	0.00353933	4190.33	1733	1	1	0.0716792	0.236251	1.03445	0.999969	29018.6	33927	1	1	1
A_32_P209989	MRPL46	NM_022163	0.790431	2.63485	0.278467	3.59109	0.0716879	0.00353364	4189.06	1730	1	1	0.0716638	0.25927	1.04567	0.999908	28356.7	33561	1	1	1
A_23_P77776	SRSF2	NM_003016	1.30356	3.17313	0.273654	3.65425	0.0717752	0.00354817	4192.52	1735	1	1	0.0717752	0.237137	1.04348	0.999925	28485.5	33632	1	1	1
A_21_P0013794	XLOC_014512	TCONS_l2_00030371	-1.21131	0.509335	0.303414	3.29583	0.0717878	0.00354674	4192.09	1734	1	1	0.0717752	0.259921	1.10729	0.996839	25130.5	31596	1	1	1
A_23_P86917	FADD	NM_003824	1.54159	3.42967	0.270167	3.70142	0.0719009	0.00355643	4194.4	1736	1	1	0.0719009	0.246703	1.02814	0.999983	29425.6	34136	1	1	1
A_23_P355067	TMCO1	NM_019026	1.01584	2.92379	0.266471	3.75275	0.0720438	0.00356555	4196.29	1737	1	1	0.0720438	0.253152	1.02442	0.99999	29728.4	34260	1	1	1
A_23_P37127	FOXA1	NM_004496	0.274378	2.01561	0.299114	3.34321	0.0724152	0.00358806	4202.15	1739	1	1	0.0724152	0.258391	1.10558	0.997064	25218.3	31652	1	1	1
A_23_P67042	MOCOS	NM_017947	1.31588	3.15008	0.280447	3.56574	0.0724396	0.0035872	4201.44	1738	1	1	0.0724152	0.243757	1.05458	0.999801	27804.5	33274	1	1	1
A_23_P11295	CMC4	NM_001018024	-0.239261	1.60642	0.278223	3.59423	0.0726292	0.00360487	4206.17	1742	1	1	0.0726292	0.246894	1.05224	0.999838	27959.5	33349	1	1	1
A_23_P7697	SNX2	NM_003100	1.60688	3.40796	0.286959	3.48481	0.0726594	0.0036043	4205.96	1741	1	1	0.0726292	0.260058	1.07294	0.999352	26815.1	32690	1	1	1
A_23_P250800	ST3GAL6	NM_006100	-0.013762	1.70181	0.304483	3.28426	0.0726839	0.00360344	4205.87	1740	1	1	0.0726292	0.270767	1.11921	0.995159	24603.5	31207	1	1	1
A_23_P103282	TMEM59	NM_004872	1.48278	3.33855	0.276286	3.61944	0.0727539	0.00361313	4208.3	1743	1	1	0.0727539	0.246719	1.04481	0.999915	28400	33589	1	1	1
A_33_P3232828	SRSF3	NM_003017	0.904271	2.79692	0.269313	3.71315	0.072781	0.00361655	4209.64	1744	1	1	0.072781	0.253571	1.03242	0.999975	29131.7	33994	1	1	1
A_23_P62659	PPT1	NM_000310	1.66936	3.57484	0.266928	3.74633	0.072849	0.00364276	4216.57	1755	1	1	0.072849	0.244897	1.03012	0.999979	29278.6	34070	1	1	1
A_24_P277615	TRIM7	NM_203297	-0.532066	1.12917	0.316169	3.16287	0.0728523	0.00363877	4215.13	1753	1	1	0.072849	0.282267	1.15366	0.986517	23165.3	30012	1	1	1
A_23_P217901	TSTD1	NM_001113207	-0.223223	1.6236	0.278003	3.59708	0.0728645	0.00363108	4212.83	1749	1	1	0.072849	0.263305	1.05153	0.999844	27996.7	33372	1	1	1
A_23_P35591	EXOSC1	NM_016046	0.531406	2.43016	0.268175	3.7289	0.0728669	0.00363535	4214.21	1751	1	1	0.072849	0.246546	1.02466	0.999989	29700.7	34252	1	1	1
A_24_P299685	PDPN	NM_198389	0.756702	2.64039	0.27099	3.69017	0.0728686	0.00363336	4213.77	1750	1	1	0.072849	0.25188	1.02654	0.999986	29561.3	34189	1	1	1
A_23_P120316	MTHFD2	NM_006636	1.14647	3.02281	0.272375	3.67141	0.0728734	0.00364191	4216.47	1754	1	1	0.072849	0.261848	1.04284	0.999931	28524.2	33653	1	1	1
A_23_P90099	TMEM205	NM_198536	1.55806	3.29051	0.300941	3.32291	0.0728881	0.00363849	4214.87	1752	1	1	0.072849	0.292224	1.09856	0.997707	25512.2	31875	1	1	1
A_24_P100673	EMC4	NM_016454	1.0679	2.93691	0.27376	3.65283	0.0729005	0.00363079	4212.73	1748	1	1	0.072849	0.248416	1.03906	0.999947	28729.9	33776	1	1	1
A_24_P238333	NSA2	NM_014886	0.19319	2.08592	0.269296	3.71338	0.0729152	0.00362738	4211.81	1746	1	1	0.072849	0.248621	1.03327	0.999972	29080.1	33966	1	1	1
A_23_P301247	HIST2H2AC	NM_003517	-0.384804	1.46062	0.278273	3.59359	0.0729226	0.00362567	4211.35	1745	1	1	0.072849	0.273294	1.05411	0.999807	27831.5	33289	1	1	1
A_23_P122304	HDAC2	NM_001527	1.75471	3.64664	0.269447	3.71131	0.0729307	0.00363022	4212.41	1747	1	1	0.072849	0.242511	1.03254	0.999974	29123.6	33990	1	1	1
A_23_P70328	CENPQ	NM_018132	0.421847	2.18834	0.293922	3.40226	0.0729619	0.00365672	4220.03	1759	1	1	0.0729619	0.237164	1.10915	0.996614	25047.5	31536	1	1	1
A_23_P165937	DSN1	NM_024918	1.15313	2.99856	0.278272	3.59361	0.0729642	0.003661	4221.37	1761	1	1	0.0729642	0.240331	1.0449	0.999915	28397.4	33586	1	1	1
A_23_P218646	TNFRSF6B	NM_003823	0.568944	2.3742	0.28613	3.49492	0.0729716	0.00365929	4220.65	1760	1	1	0.0729642	0.27774	1.07678	0.999188	26605.1	32568	1	1	1
A_23_P104892	EIF4G2	NM_001418	1.51103	3.38726	0.272395	3.67115	0.0729807	0.00365558	4219.79	1758	1	1	0.0729619	0.246541	1.04173	0.999938	28599.5	33689	1	1	1
A_23_P91619	MIF	NM_002415	-0.139266	1.74351	0.271162	3.68783	0.0729966	0.0036647	4222.35	1762	1	1	0.0729966	0.262285	1.03667	0.999956	28844.9	33854	1	1	1
A_23_P60002	EMC2	NM_014673	1.13984	3.02684	0.270369	3.69865	0.0730068	0.00365273	4218.81	1756	1	1	0.0729619	0.243796	1.03321	0.999972	29082.1	33968	1	1	1
A_21_P0006769	ENST00000429634	ENST00000429634	-1.18674	0.36847	0.340279	2.93877	0.0730108	0.00365501	4219.37	1757	1	1	0.0729619	0.338767	1.22654	0.901214	19204.5	25788	1	1	1
A_23_P117082	HEBP1	NM_015987	1.14275	3.04578	0.26738	3.74	0.0730686	0.0036704	4223.37	1763	1	1	0.0730686	0.249128	1.02609	0.999987	29587.4	34204	1	1	1
A_23_P71440	GOLGA7	NM_001002296	0.724768	2.62151	0.268549	3.72372	0.0731179	0.00367496	4225.01	1764	1	1	0.0731179	0.242178	1.03765	0.999951	28792.2	33822	1	1	1
A_23_P256933	RPL24	NM_000986	-0.618297	1.24257	0.275311	3.63226	0.0732408	0.00368322	4226.45	1765	1	1	0.0732408	0.243614	1.05066	0.999856	28045.5	33400	1	1	1
A_32_P168247	COX6A1	NM_004373	0.268744	2.13885	0.273554	3.65558	0.0732786	0.00368721	4227	1766	1	1	0.0732786	0.252659	1.03524	0.999966	28942.4	33901	1	1	1
A_23_P86133	RPA2	NM_002946	1.54593	3.37054	0.282319	3.5421	0.0733956	0.00369519	4228.71	1767	1	1	0.0733956	0.248852	1.06376	0.999653	27342.8	32982	1	1	1
A_33_P3379939	HLA-F	NM_018950	1.9441	3.57421	0.323063	3.09537	0.0735407	0.00370459	4230.72	1768	1	1	0.0735407	0.330753	1.15637	0.985209	23019.7	29902	1	1	1
A_33_P3341329	ZCRB1	NM_033114	-0.248065	1.64693	0.268875	3.71921	0.0736533	0.00371656	4233.59	1771	1	1	0.0736533	0.252961	1.04182	0.999937	28593.8	33686	1	1	1
A_33_P3393135	ENST00000358739	ENST00000358739	-0.646862	1.13677	0.290451	3.44292	0.073678	0.0037157	4233.35	1770	1	1	0.0736533	0.259603	1.08153	0.998943	26361.2	32417	1	1	1
A_23_P12343	GSTM3	NM_000849	1.08272	2.954	0.27333	3.65858	0.0736964	0.00372083	4234.29	1772	1	1	0.0736964	0.241415	1.0436	0.999924	28477.1	33628	1	1	1
A_33_P3349840	A_33_P3349840	A_33_P3349840	-0.203961	1.70157	0.266918	3.74646	0.0737027	0.00371485	4233.27	1769	1	1	0.0736533	0.242069	1.02684	0.999986	29534.7	34179	1	1	1
A_23_P109928	PSMD6	NM_014814	1.61786	3.43251	0.284272	3.51775	0.0737394	0.0037251	4235.3	1773	1	1	0.0737394	0.25773	1.07231	0.999377	26849.6	32710	1	1	1
A_23_P118065	HSD17B2	NM_002153	-0.504952	0.989942	0.354807	2.81843	0.0739177	0.00373622	4237.76	1774	1	1	0.0739177	0.342083	1.23913	0.801266	17207	22695	1	1	1
A_24_P375849	THC2555910	THC2555910	-1.28703	0.598905	0.270568	3.69593	0.0741408	0.00374961	4240.06	1775	1	1	0.0741408	0.248678	1.04099	0.999941	28640	33713	1	1	1
A_32_P185317	MNX1-AS1	NR_038835	-0.840071	0.919315	0.295374	3.38554	0.0742793	0.00375873	4242.2	1776	1	1	0.0742793	0.285516	1.09031	0.998386	25913.2	32138	1	1	1
A_23_P253412	MRPL50	NM_019051	0.840137	2.62079	0.291052	3.43582	0.0743838	0.00376613	4243.8	1777	1	1	0.0743838	0.261644	1.08086	0.998976	26391.5	32438	1	1	1
A_21_P0012200	XLOC_014512	TCONS_l2_00017196	-1.25717	0.577984	0.280263	3.56808	0.0744094	0.00376955	4244.25	1778	1	1	0.0744094	0.244474	1.077	0.999183	26598.2	32561	1	1	1
A_24_P58308	AF147412	AF147412	-1.32459	0.523154	0.277826	3.59938	0.0744238	0.0037724	4244.72	1779	1	1	0.0744238	0.241329	1.05761	0.999755	27640.7	33177	1	1	1
A_33_P3289144	A_33_P3289144	A_33_P3289144	0.996033	2.86618	0.273545	3.65571	0.0747475	0.0037952	4248.78	1782	1	1	0.0747475	0.252699	1.03896	0.999948	28733.9	33779	1	1	1
A_24_P381604	ITM2B	NM_021999	1.4106	3.22458	0.284405	3.51611	0.0747838	0.00379491	4248.67	1781	1	1	0.0747475	0.266757	1.06228	0.999691	27429.1	33029	1	1	1
A_23_P120594	ACSS1	NM_032501	0.178736	1.81787	0.321049	3.11479	0.0747921	0.0037932	4248.37	1780	1	1	0.0747475	0.301492	1.15686	0.984935	22991	29881	1	1	1
A_24_P290354	ZFAND5	NM_006007	0.724621	2.60762	0.27112	3.6884	0.075115	0.003816	4252.58	1783	1	1	0.075115	0.257992	1.03188	0.999976	29180.7	34012	1	1	1
A_32_P98502	COX5A	NM_004255	0.844522	2.7077	0.27487	3.63808	0.0754591	0.00383993	4257.69	1786	1	1	0.0754591	0.247902	1.03884	0.999948	28739.6	33783	1	1	1
A_24_P24972	THC2549395	THC2549395	-1.04129	0.834142	0.272544	3.66913	0.0754835	0.00384762	4260.49	1789	1	1	0.0754835	0.273953	1.04102	0.999941	28639	33712	1	1	1
A_33_P3346403	PTMA	NM_001099285	0.0790455	1.96093	0.27133	3.68555	0.0754877	0.00383708	4256.97	1784	1	1	0.0754591	0.264408	1.04305	0.999929	28510.7	33646	1	1	1
A_23_P105664	CCDC59	NM_014167	0.352467	2.26933	0.26483	3.77601	0.0754952	0.00384392	4259.49	1787	1	1	0.0754835	0.243758	1.02305	0.999992	29837.5	34306	1	1	1
A_23_P101013	TMC6	NM_007267	-0.000734655	1.74651	0.297871	3.35716	0.0755014	0.00383993	4257.68	1785	1	1	0.0754591	0.261514	1.10647	0.99692	25162.1	31622	1	1	1
A_24_P160440	MRPL55	NM_181462	0.573286	2.46747	0.269025	3.71712	0.0755034	0.00384648	4260.2	1788	1	1	0.0754835	0.25065	1.02627	0.999987	29578.5	34198	1	1	1
A_23_P121926	SEPP1	NM_005410	-0.610916	1.07381	0.311063	3.21479	0.0755636	0.00385816	4263.14	1792	1	1	0.0755636	0.26407	1.13973	0.990742	23727.7	30509	1	1	1
A_23_P108751	FHL2	NM_001039492	1.05409	2.93861	0.270833	3.69231	0.0755835	0.00385702	4262.86	1791	1	1	0.0755636	0.255458	1.03266	0.999973	29114.6	33986	1	1	1
A_23_P320185	NDUFA11	NM_175614	0.193268	2.08921	0.268699	3.72164	0.0756145	0.00385645	4262.61	1790	1	1	0.0755636	0.262662	1.03409	0.999971	29038.9	33939	1	1	1
A_23_P203558	HBB	NM_000518	-0.374339	1.23411	0.32795	3.04924	0.0756776	0.00386614	4265.02	1793	1	1	0.0756776	0.354632	1.2293	0.892596	18987.9	25484	1	1	1
A_23_P253074	PIWIL2	NM_018068	-0.978381	0.567076	0.342587	2.91897	0.0757525	0.00387213	4266.31	1794	1	1	0.0757525	0.275798	1.23024	0.888266	18885.4	25341	1	1	1
A_21_P0014222	LOC100505501	ENST00000517898	-0.278823	1.28548	0.33814	2.95736	0.0757827	0.00387583	4267.02	1795	1	1	0.0757827	0.410174	1.21848	0.926683	19932.6	26692	1	1	1
A_24_P327050	TRAPPC2L	NM_016209	0.513236	2.41637	0.267362	3.74025	0.0758454	0.00388552	4268.92	1798	1	1	0.0758454	0.248525	1.02341	0.99999	29800.7	34294	1	1	1
A_23_P115366	CMPK1	NM_016308	1.27312	3.11472	0.279013	3.58406	0.0758519	0.00388153	4267.81	1796	1	1	0.0758454	0.24937	1.04923	0.999876	28163.3	33446	1	1	1
A_23_P252740	DSCC1	NM_024094	0.462046	2.18667	0.302577	3.30495	0.0758876	0.00388552	4268.67	1797	1	1	0.0758454	0.246517	1.10134	0.997444	25388.5	31786	1	1	1
A_23_P11331	TCEAL8	NM_153333	-0.100703	1.82838	0.262596	3.80813	0.0759167	0.0038935	4270.61	1800	1	1	0.0759167	0.247551	1.02055	0.999995	30007.1	34390	1	1	1
A_23_P133123	MND1	NM_032117	0.208273	2.11143	0.267357	3.74032	0.0759255	0.00389179	4270.23	1799	1	1	0.0759167	0.251909	1.03182	0.999976	29183.6	34014	1	1	1
A_23_P218476	B9D2	NM_030578	0.704813	2.60039	0.268766	3.7207	0.0759434	0.00389919	4271.74	1802	1	1	0.0759434	0.253361	1.02129	0.999993	29946.1	34365	1	1	1
A_23_P118516	TVP23B	NM_016078	0.652507	2.5055	0.276819	3.61248	0.0759634	0.00389805	4271.54	1801	1	1	0.0759434	0.246056	1.05187	0.999841	27980.2	33361	1	1	1
A_23_P101905	APC2	NM_005883	0.918497	2.76357	0.278341	3.59272	0.0760188	0.00391173	4274.6	1806	1	1	0.0760188	0.259231	1.04154	0.999938	28607.8	33695	1	1	1
A_24_P104119	RHOF	NM_019034	-0.300725	1.44332	0.298532	3.34972	0.0760321	0.00391458	4275.05	1807	1	1	0.0760321	0.25809	1.11427	0.995944	24827.4	31370	1	1	1
A_23_P120153	RNF149	NM_173647	1.41374	3.26535	0.277085	3.60901	0.0760332	0.00391031	4274.3	1805	1	1	0.0760188	0.264292	1.04657	0.999904	28313.1	33532	1	1	1
A_21_P0003134	XLOC_003172	TCONS_00006549	-1.44007	0.177455	0.325894	3.06848	0.0760399	0.00390632	4273.3	1803	1	1	0.0760188	0.279537	1.18124	0.972871	21988	28906	1	1	1
A_32_P44512	ST13	NM_003932	0.96415	2.8332	0.273753	3.65292	0.0760421	0.0039086	4273.98	1804	1	1	0.0760188	0.256938	1.04025	0.999943	28673.6	33737	1	1	1
A_23_P144816	VDAC1	NM_003374	1.26818	3.15129	0.271099	3.68869	0.0761007	0.00392028	4275.96	1808	1	1	0.0761007	0.248945	1.03652	0.999957	28856	33859	1	1	1
A_23_P70020	PFDN1	NM_002622	0.238311	2.1359	0.268391	3.7259	0.0761526	0.00392512	4277.02	1809	1	1	0.0761526	0.252925	1.03281	0.999973	29104	33981	1	1	1
A_23_P26386	TPPP3	NM_016140	0.00525402	1.6228	0.325889	3.06853	0.0764163	0.00394307	4280.79	1811	1	1	0.0764163	0.275353	1.21048	0.944255	20548.2	27378	1	1	1
A_23_P11224	MMGT1	NM_173470	0.827941	2.71526	0.270309	3.69947	0.076442	0.00394222	4280.57	1810	1	1	0.0764163	0.247192	1.02726	0.999985	29498.6	34165	1	1	1
A_21_P0002658	LOC100288911	NR_037631	-0.46128	1.44211	0.267315	3.74091	0.0765121	0.0039502	4282.37	1812	1	1	0.0765121	0.254622	1.02556	0.999988	29627.1	34222	1	1	1
A_23_P33216	ATP5B	NM_001686	1.584	3.3866	0.286657	3.48849	0.0766685	0.00396045	4284.51	1813	1	1	0.0766685	0.265714	1.07027	0.999461	26974.9	32775	1	1	1
A_23_P364517	SELK	NM_021237	-0.00158308	1.89837	0.267953	3.732	0.0768244	0.00397726	4287.96	1817	1	1	0.0768244	0.244488	1.03518	0.999966	28950	33903	1	1	1
A_23_P25121	FKBP11	NM_016594	1.04812	2.94303	0.268892	3.71897	0.0768392	0.00397584	4287.75	1816	1	1	0.0768244	0.247571	1.02162	0.999993	29924.6	34354	1	1	1
A_33_P3368301	BOLA3	NM_212552	-0.689254	1.15073	0.279325	3.58005	0.076854	0.00397441	4287.47	1815	1	1	0.0768244	0.248283	1.05808	0.999748	27622.3	33162	1	1	1
A_23_P120153	RNF149	NM_173647	1.45089	3.32995	0.27186	3.67837	0.0768964	0.00397441	4287.14	1814	1	1	0.0768244	0.254874	1.03003	0.999979	29282.5	34073	1	1	1
A_23_P77103	SORD	NM_003104	1.2842	3.09929	0.284187	3.51881	0.0769197	0.00398439	4289.67	1818	1	1	0.0769197	0.266617	1.05542	0.99979	27760.8	33247	1	1	1
A_24_P118591	A_24_P118591	A_24_P118591	-1.54246	0.332197	0.272692	3.66714	0.0770643	0.00399407	4292.25	1819	1	1	0.0770643	0.242602	1.04406	0.999919	28447.7	33613	1	1	1
A_23_P87575	CCNT1	NM_001240	-0.717325	0.986097	0.307057	3.25673	0.0771374	0.00400006	4293.8	1820	1	1	0.0771374	0.268611	1.1181	0.99532	24647.3	31243	1	1	1
A_23_P43255	FAM49B	NM_016623	1.0164	2.8931	0.272306	3.67233	0.0774453	0.00403368	4302.06	1828	1	1	0.0774453	0.240905	1.03476	0.999968	28990.2	33917	1	1	1
A_23_P373119	HMGB3P1	NR_002165	0.636267	2.51464	0.271991	3.6766	0.0774535	0.00402969	4301.13	1826	1	1	0.0774453	0.248583	1.02436	0.99999	29729.7	34262	1	1	1
A_23_P428729	ZMYM6	ENST00000460607	-0.454536	1.27476	0.301599	3.31566	0.0774574	0.00401886	4298.05	1821	1	1	0.0774453	0.298089	1.11636	0.995613	24733.9	31301	1	1	1
A_23_P215931	LEPROTL1	NM_015344	0.888173	2.7654	0.272206	3.67369	0.0774685	0.00402826	4300.92	1825	1	1	0.0774453	0.257897	1.03546	0.999965	28930.8	33894	1	1	1
A_24_P43876	C9orf40	NM_017998	0.829822	2.56901	0.299539	3.33847	0.0774712	0.00402399	4299.8	1823	1	1	0.0774453	0.23452	1.09295	0.998158	25765.9	32053	1	1	1
A_23_P115137	LAMTOR5	NM_006402	-0.752726	1.10768	0.275399	3.63109	0.0774726	0.00402627	4300.28	1824	1	1	0.0774453	0.253978	1.06888	0.9995	27038	32819	1	1	1
A_32_P225816	PRDM16	NM_022114	-0.426938	1.27177	0.308062	3.2461	0.0774753	0.004022	4299.38	1822	1	1	0.0774453	0.254119	1.10497	0.997139	25252.9	31672	1	1	1
A_19_P00322930	LOC100507376	XR_241662	-1.6135	0.22632	0.279358	3.57964	0.0774877	0.00403368	4302.02	1827	1	1	0.0774453	0.244063	1.05652	0.999773	27697.4	33212	1	1	1
A_23_P80827	FYTTD1	NM_001011537	1.69547	3.49953	0.286367	3.49202	0.0775164	0.00404621	4305.12	1832	1	1	0.0775164	0.247835	1.05514	0.999794	27777.6	33256	1	1	1
A_23_P20022	HILPDA	NM_013332	-0.206255	1.7116	0.264648	3.7786	0.0775232	0.00403995	4303.22	1829	1	1	0.0775164	0.25019	1.0226	0.999992	29855.1	34321	1	1	1
A_23_P113005	EFNA1	NM_004428	0.681284	2.52813	0.277999	3.59713	0.0775587	0.00404621	4305.12	1831	1	1	0.0775164	0.246582	1.035	0.999966	28958	33909	1	1	1
A_24_P414256	TMA7	ENST00000477624	-1.32759	0.54451	0.273175	3.66065	0.0775832	0.00405191	4306.98	1833	1	1	0.0775832	0.250614	1.05069	0.999856	28044.7	33399	1	1	1
A_21_P0011252	XLOC_014512	TCONS_l2_00007785	0.237057	2.0791	0.278927	3.58517	0.0775902	0.00404564	4305.03	1830	1	1	0.0775164	0.263194	1.04716	0.999897	28278.1	33513	1	1	1
A_23_P34968	SCNM1	NM_001204856	0.238873	2.11889	0.271681	3.68078	0.0777099	0.00406075	4308.61	1834	1	1	0.0777099	0.234952	1.04478	0.999915	28404.3	33590	1	1	1
A_24_P65098	TMEM87A	NM_001110503	-0.0185341	1.58708	0.328596	3.04325	0.0778147	0.00406844	4310.35	1835	1	1	0.0778147	0.25182	1.18586	0.969654	21780.2	28698	1	1	1
A_23_P122304	HDAC2	NM_001527	2.02278	3.82088	0.287554	3.47761	0.0779031	0.00407528	4311.53	1836	1	1	0.0779031	0.249068	1.07406	0.9993	26745.5	32654	1	1	1
A_19_P00800006	Q59GX9	THC2523617	-0.99006	0.827081	0.283783	3.52382	0.0779532	0.00408012	4312.5	1837	1	1	0.0779532	0.246809	1.08211	0.998893	26315.2	32398	1	1	1
A_24_P168925	CHRDL1	NM_001143981	0.0790797	1.5508	0.360551	2.77353	0.0781131	0.00409294	4315.55	1839	1	1	0.0781131	0.244229	1.22642	0.902455	19236.2	25826	1	1	1
A_24_P500891	AK2	NM_013411	1.04192	2.94398	0.26756	3.73748	0.078125	0.00409579	4316.05	1840	1	1	0.078125	0.249895	1.02032	0.999995	30039	34398	1	1	1
A_23_P120335	MTX2	NM_006554	1.35323	3.20897	0.276293	3.61935	0.0781284	0.00409152	4315.37	1838	1	1	0.0781131	0.239192	1.04068	0.999942	28650	33723	1	1	1
A_32_P56143	THC2582065	THC2582065	-0.365985	1.14565	0.350714	2.85132	0.0781488	0.00410149	4317.6	1842	1	1	0.0781488	0.431517	1.24096	0.832328	17737.4	23540	1	1	1
A_23_P88484	DUT	NM_001025248	1.05923	2.95548	0.268641	3.72244	0.0781532	0.0040995	4316.97	1841	1	1	0.0781488	0.243751	1.02955	0.99998	29309	34089	1	1	1
A_23_P167997	HIST1H2BG	NM_003518	-0.0987008	1.71956	0.283563	3.52655	0.0782094	0.0041069	4318.8	1843	1	1	0.0782094	0.266675	1.05296	0.999828	27924.1	33326	1	1	1
A_24_P31235	EIF5A	NM_001970	1.16436	3.0245	0.275451	3.63041	0.0784444	0.00412371	4322.54	1845	1	1	0.0784444	0.264459	1.03958	0.999945	28701.8	33759	1	1	1
A_33_P3318465	SUMO1	NM_003352	0.592594	2.34886	0.296013	3.37822	0.0784544	0.004122	4322.21	1844	1	1	0.0784444	0.233301	1.115	0.995869	24806.1	31347	1	1	1
A_23_P37127	FOXA1	NM_004496	0.117887	1.6702	0.340962	2.93288	0.0786844	0.00414081	4325.91	1847	1	1	0.0786844	0.30862	1.19298	0.963707	21438	28352	1	1	1
A_23_P10081	ARL13B	NM_182896	0.844914	2.46547	0.325209	3.07494	0.0787161	0.00414024	4325.72	1846	1	1	0.0786844	0.256004	1.18665	0.969217	21753.8	28666	1	1	1
A_24_P233850	SDHC	NM_003001	1.00365	2.73604	0.300953	3.32277	0.0787351	0.00415021	4327.43	1850	1	1	0.0787351	0.263143	1.07422	0.999295	26740	32649	1	1	1
A_23_P120594	ACSS1	NM_032501	0.267567	1.92732	0.316493	3.15963	0.07875	0.00414651	4326.61	1848	1	1	0.0787351	0.278893	1.14748	0.988588	23419.5	30237	1	1	1
A_33_P3759737	LINC01107	NR_037809	-1.41777	0.253794	0.313913	3.1856	0.0787507	0.00414879	4327	1849	1	1	0.0787351	0.264109	1.14047	0.990603	23706.9	30485	1	1	1
A_21_P0012646	PRDX6	NM_004905	1.43964	3.25493	0.284148	3.51929	0.0788979	0.00416104	4329.83	1851	1	1	0.0788979	0.246501	1.05796	0.999752	27630.8	33166	1	1	1
A_21_P0005727	ENST00000518732	ENST00000518732	-1.18997	0.546681	0.300066	3.3326	0.0789579	0.00416645	4331.14	1852	1	1	0.0789579	0.256371	1.13016	0.993238	24161.5	30845	1	1	1
A_24_P136211	A_24_P136211	A_24_P136211	-1.38653	0.467677	0.276584	3.61554	0.0791149	0.004177	4333.24	1853	1	1	0.0791149	0.241218	1.0567	0.999768	27686.5	33206	1	1	1
A_23_P202658	GSTP1	NM_000852	1.22379	3.10443	0.271563	3.68239	0.0792071	0.00418412	4334.4	1854	1	1	0.0792071	0.251901	1.031	0.999977	29227.1	34041	1	1	1
A_21_P0012183	ANKRD20A5P	NR_040113	-0.598444	1.1747	0.29257	3.41799	0.0793369	0.00419324	4336.26	1855	1	1	0.0793369	0.251224	1.07199	0.999391	26869.2	32720	1	1	1
A_24_P222911	SRSF7	NM_001031684	0.981178	2.79796	0.283853	3.52295	0.0793696	0.00419722	4336.92	1856	1	1	0.0793696	0.255541	1.04796	0.999888	28235.9	33487	1	1	1
A_33_P3229397	CCT4	NM_006430	1.86175	3.71519	0.27673	3.61362	0.0793811	0.00420235	4338.41	1858	1	1	0.0793811	0.24426	1.04747	0.999893	28260	33503	1	1	1
A_23_P103442	MEAF6	NM_022756	0.374805	2.27197	0.26847	3.72481	0.0793915	0.00420064	4338	1857	1	1	0.0793811	0.25832	1.02979	0.99998	29299.4	34081	1	1	1
A_32_P46840	LOC729680	AK090664	0.72839	2.49168	0.294576	3.39471	0.080156	0.00424566	4346.74	1859	1	1	0.080156	0.266017	1.07735	0.999168	26579.8	32550	1	1	1
A_23_P90911	RDH14	NM_020905	0.772012	2.64679	0.27267	3.66744	0.080177	0.0042582	4349	1864	1	1	0.080177	0.255103	1.02753	0.999984	29488.3	34156	1	1	1
A_33_P3312466	BTNL9	NM_152547	-0.750827	0.796923	0.342043	2.92361	0.0801771	0.00425592	4348.47	1863	1	1	0.080177	0.227332	1.20614	0.950255	20794.1	27651	1	1	1
A_23_P122041	PPP2CA	NM_002715	1.71045	3.55888	0.277695	3.60108	0.0801773	0.00425136	4347.61	1861	1	1	0.080177	0.245279	1.04065	0.999942	28651.5	33724	1	1	1
A_23_P90732	PNKD	NM_001077399	0.429419	2.29847	0.273754	3.65291	0.0801774	0.00424908	4347.2	1860	1	1	0.080177	0.252762	1.04078	0.999941	28644.1	33720	1	1	1
A_19_P00321259	LOC100505633	NR_038849	-0.991538	0.900546	0.269417	3.71171	0.0802041	0.00425506	4348.34	1862	1	1	0.080177	0.249334	1.03649	0.999957	28858.7	33860	1	1	1
A_21_P0000572	PITPNA-AS1	NR_028514	-0.626189	1.2231	0.27753	3.60321	0.0802842	0.00426618	4350.88	1865	1	1	0.0802842	0.249692	1.04673	0.999902	28305.1	33527	1	1	1
A_33_P3209960	RASGRP2	NM_153819	-0.311207	1.51785	0.281449	3.55305	0.0803961	0.004279	4353.57	1868	1	1	0.0803961	0.246585	1.04812	0.999886	28224.9	33482	1	1	1
A_33_P3291776	NANS	NM_018946	1.58269	3.45077	0.273937	3.65048	0.0803964	0.00427672	4353.05	1867	1	1	0.0803961	0.247208	1.03348	0.999971	29072.3	33959	1	1	1
A_23_P115366	CMPK1	NM_016308	0.979202	2.78114	0.286789	3.48688	0.0804234	0.00427586	4352.99	1866	1	1	0.0803961	0.246686	1.06523	0.99961	27253.6	32935	1	1	1
A_33_P3323742	PNRC2	NM_017761	0.0549715	1.84954	0.288257	3.46913	0.0805243	0.00428812	4355.5	1869	1	1	0.0805243	0.253403	1.05342	0.999818	27877	33311	1	1	1
A_24_P174367	PPP1R2	NM_006241	1.19254	3.01768	0.282214	3.54341	0.0808449	0.00430749	4359.93	1870	1	1	0.0808449	0.239072	1.04799	0.999888	28235.5	33486	1	1	1
A_23_P112596	ADK	NM_001123	1.23421	3.07968	0.278266	3.59369	0.0808547	0.00431262	4360.88	1872	1	1	0.0808547	0.234965	1.04768	0.999892	28251.8	33496	1	1	1
A_21_P0014015	CNP	ENST00000592861	-0.913369	0.878113	0.288875	3.4617	0.0808819	0.00431176	4360.76	1871	1	1	0.0808547	0.239784	1.07303	0.99935	26811.4	32687	1	1	1
A_24_P282237	PRIM2	NM_000947	-0.295655	1.47697	0.292675	3.41676	0.0808916	0.00431689	4361.5	1873	1	1	0.0808916	0.282961	1.06989	0.999472	26993.7	32787	1	1	1
A_23_P123071	CAV2	NM_001233	0.527375	2.1984	0.31403	3.18441	0.0810868	0.00433655	4364.97	1877	1	1	0.0810868	0.301834	1.1556	0.985637	23066.1	29935	1	1	1
A_32_P148710	CFL1	NM_005507	1.11314	2.9956	0.27122	3.68705	0.0810981	0.00433484	4364.62	1876	1	1	0.0810868	0.251413	1.02895	0.999981	29363.1	34109	1	1	1
A_24_P371053	ORMDL1	NM_016467	0.0229918	1.89982	0.272282	3.67267	0.0811099	0.00433085	4363.85	1874	1	1	0.0810868	0.259841	1.03878	0.999948	28741.4	33785	1	1	1
A_23_P117082	HEBP1	NM_015987	1.50981	3.26835	0.295547	3.38356	0.0811413	0.00433484	4364.59	1875	1	1	0.0810868	0.259922	1.11722	0.995459	24688.4	31272	1	1	1
A_32_P232192	DIS3L2	NM_001257281	-0.77018	0.883754	0.317772	3.14691	0.0811981	0.00434482	4366.09	1878	1	1	0.0811981	0.315914	1.17606	0.976349	22235.8	29137	1	1	1
A_33_P3372161	THC2507627	THC2507627	-1.38714	0.474563	0.275151	3.63437	0.0813252	0.00435393	4367.68	1879	1	1	0.0813252	0.249769	1.0505	0.999858	28054.4	33405	1	1	1
A_33_P3338968	A_33_P3338968	A_33_P3338968	0.636793	2.45953	0.282684	3.53752	0.0813337	0.00436134	4369.26	1882	1	1	0.0813337	0.246381	1.0417	0.999938	28600	33690	1	1	1
A_23_P340251	RAB2A	NM_002865	1.74762	3.55608	0.285495	3.50269	0.0813397	0.00435935	4368.95	1881	1	1	0.0813337	0.267617	1.05601	0.999779	27721.5	33228	1	1	1
A_23_P122304	HDAC2	NM_001527	2.04768	3.80282	0.296244	3.37559	0.0813489	0.00436448	4369.91	1883	1	1	0.0813489	0.250817	1.09535	0.997981	25656.7	31977	1	1	1
A_23_P115356	AKR7A2	NM_003689	1.59528	3.44801	0.276869	3.61181	0.0813588	0.00436732	4370.73	1884	1	1	0.0813588	0.246845	1.03817	0.99995	28769.1	33805	1	1	1
A_23_P115356	AKR7A2	NM_003689	1.58712	3.45879	0.273257	3.65955	0.0813777	0.00435906	4368.68	1880	1	1	0.0813337	0.24908	1.0316	0.999976	29191.3	34021	1	1	1
A_23_P379020	GNRHR2	NR_002328	-0.174498	1.401	0.335528	2.98038	0.0814142	0.00437958	4372.93	1888	1	1	0.0814142	0.283301	1.19195	0.964683	21491	28405	1	1	1
A_23_P218002	PRG2	NM_002728	-0.297698	1.28295	0.334332	2.99104	0.0814467	0.00437901	4372.68	1887	1	1	0.0814142	0.286782	1.21127	0.942768	20492.6	27317	1	1	1
A_23_P107421	TK1	NM_003258	1.78577	3.67654	0.269663	3.70833	0.081474	0.00437815	4372.54	1886	1	1	0.0814142	0.248056	1.02663	0.999986	29551.5	34186	1	1	1
A_23_P100501	HMOX2	NM_002134	1.19643	3.08356	0.270343	3.699	0.0814801	0.00437616	4372.14	1885	1	1	0.0814142	0.247316	1.02269	0.999992	29849.1	34318	1	1	1
A_23_P68327	CCDC104	NM_080667	0.500328	2.37499	0.272691	3.66715	0.0820116	0.00441405	4379.62	1889	1	1	0.0820116	0.241976	1.04059	0.999942	28655.7	33726	1	1	1
A_23_P200874	CEP85	NM_022778	0.184784	2.0144	0.281339	3.55443	0.0821005	0.00442118	4381.16	1890	1	1	0.0821005	0.250863	1.04855	0.999883	28205.4	33468	1	1	1
A_24_P74160	SNRPD2	NM_177542	0.126429	2.00091	0.272725	3.6667	0.0821311	0.00442516	4382.58	1891	1	1	0.0821311	0.245254	1.03887	0.999948	28737.3	33782	1	1	1
A_23_P105900	BTF3P11	NR_026983	-0.15115	1.67913	0.28121	3.55606	0.0824207	0.00444311	4385.75	1892	1	1	0.0824207	0.24394	1.0645	0.999627	27291.5	32958	1	1	1
A_23_P110362	LAMTOR3	NM_021970	0.126702	1.92505	0.287503	3.47823	0.0825343	0.00445394	4388.11	1894	1	1	0.0825343	0.255008	1.05623	0.999777	27710.9	33221	1	1	1
A_23_P118306	DNAJA3	NM_005147	1.36035	3.2284	0.273944	3.65038	0.0825462	0.00445223	4387.71	1893	1	1	0.0825343	0.249628	1.03284	0.999973	29102.5	33980	1	1	1
A_23_P102517	PDE6D	NM_002601	0.542177	2.33883	0.287841	3.47414	0.082686	0.00446448	4390.09	1895	1	1	0.082686	0.260659	1.05605	0.999779	27720.2	33227	1	1	1
A_23_P77993	C1QL1	NM_006688	-0.509843	1.24891	0.295504	3.38405	0.0827134	0.00447303	4391.28	1898	1	1	0.0827134	0.307405	1.09964	0.997589	25455.1	31840	1	1	1
A_23_P7101	SLBP	NM_006527	1.69498	3.49388	0.287394	3.47955	0.0827268	0.00446904	4390.5	1896	1	1	0.0827134	0.248774	1.06649	0.999575	27179.1	32895	1	1	1
A_33_P3387095	A_33_P3387095	A_33_P3387095	-1.31461	0.32022	0.322009	3.1055	0.0827306	0.00447161	4390.85	1897	1	1	0.0827134	0.321386	1.16757	0.980839	22596.1	29484	1	1	1
A_32_P99432	TRAPPC5	NM_174894	0.985458	2.84542	0.275483	3.62999	0.0827751	0.00447873	4392.41	1899	1	1	0.0827751	0.249165	1.03015	0.999979	29277	34069	1	1	1
A_23_P11331	TCEAL8	NM_153333	-0.0101004	1.88452	0.268945	3.71823	0.082809	0.00448528	4393.87	1901	1	1	0.082809	0.256173	1.0269	0.999986	29528.1	34177	1	1	1
A_24_P310894	CAPZA1	NM_006135	1.43017	3.31124	0.271483	3.68348	0.0828263	0.00448386	4393.48	1900	1	1	0.082809	0.243844	1.03006	0.999979	29279.6	34072	1	1	1
A_23_P142322	CIRBP	NM_001280	0.916992	2.74396	0.281857	3.5479	0.0828339	0.00448899	4394.68	1902	1	1	0.0828339	0.253337	1.05367	0.999813	27860	33303	1	1	1
A_23_P98218	CWC15	NM_016403	0.646807	2.4411	0.288313	3.46845	0.0828571	0.00449497	4395.97	1904	1	1	0.0828571	0.261258	1.06844	0.999514	27064.6	32833	1	1	1
A_24_P4705	PPME1	NM_016147	1.33964	3.11561	0.291998	3.42468	0.0828797	0.00449383	4395.69	1903	1	1	0.0828571	0.307403	1.07649	0.999196	26616.5	32577	1	1	1
A_23_P121825	TRAPPC13	NM_024941	0.355233	2.11299	0.295707	3.38173	0.0829029	0.00449981	4396.87	1905	1	1	0.0829029	0.24893	1.06772	0.999544	27115.2	32856	1	1	1
A_23_P253200	RPL15	NM_002948	-0.0233107	1.81969	0.278742	3.58755	0.0829066	0.00450238	4397.32	1906	1	1	0.0829066	0.253013	1.04431	0.999916	28428.3	33605	1	1	1
A_23_P110624	CTNND2	NM_001332	0.529157	2.02317	0.355023	2.81672	0.0829523	0.00450722	4398.43	1907	1	1	0.0829523	0.281986	1.24047	0.850307	18074.2	24058	1	1	1
A_23_P26457	HBA2	NM_000517	-0.176217	1.60602	0.290732	3.43959	0.0829927	0.00451178	4399.4	1908	1	1	0.0829927	0.325214	1.08904	0.998468	25967.7	32178	1	1	1
A_23_P101013	TMC6	NM_007267	0.0207426	1.73849	0.304023	3.28923	0.0831119	0.00452774	4402.54	1912	1	1	0.0831119	0.287633	1.13297	0.992581	24030.6	30748	1	1	1
A_32_P102252	A_32_P102252	A_32_P102252	1.32461	3.07626	0.296963	3.36743	0.0831191	0.00453287	4403.55	1914	1	1	0.0831191	0.275497	1.08125	0.998962	26376.1	32426	1	1	1
A_23_P10025	NELL2	NM_006159	-0.913752	0.63106	0.34274	2.91766	0.0831502	0.00452745	4402.45	1911	1	1	0.0831119	0.266345	1.2038	0.952457	20890.2	27769	1	1	1
A_23_P3514	C16orf80	NM_013242	1.41019	3.17305	0.294664	3.3937	0.0831571	0.00452546	4401.83	1910	1	1	0.0831119	0.25682	1.0878	0.998535	26024.6	32217	1	1	1
A_21_P0013756	XLOC_014512	TCONS_l2_00030169	0.599626	2.48338	0.270978	3.69034	0.0831573	0.00453258	4403.5	1913	1	1	0.0831191	0.250056	1.02714	0.999985	29506.7	34169	1	1	1
A_23_P122563	PFDN6	NM_014260	0.554054	2.37818	0.282412	3.54092	0.0831593	0.00453742	4404.47	1915	1	1	0.0831593	0.258688	1.04124	0.999939	28622.6	33705	1	1	1
A_33_P3246318	RBX1	NM_014248	-0.755842	1.09393	0.277436	3.60443	0.0831664	0.00454255	4405.19	1917	1	1	0.0831664	0.257129	1.05271	0.999834	27944.2	33334	1	1	1
A_23_P103442	MEAF6	NM_022756	0.644733	2.51655	0.273229	3.65993	0.0831681	0.00454027	4404.75	1916	1	1	0.0831664	0.257114	1.04001	0.999944	28681.8	33745	1	1	1
A_21_P0010881	XLOC_014512	TCONS_l2_00003581	-1.39416	0.473141	0.274086	3.64849	0.0831902	0.00452489	4401.7	1909	1	1	0.0831119	0.240323	1.04084	0.999941	28644	33718	1	1	1
A_23_P121806	ENOPH1	NM_021204	1.37118	3.22319	0.277006	3.61003	0.0833577	0.00455538	4407.05	1918	1	1	0.0833577	0.242122	1.03762	0.999952	28792.9	33823	1	1	1
A_23_P133153	DMP1	NM_004407	-1.54711	0.0861086	0.322368	3.10205	0.0834149	0.00456563	4408.82	1921	1	1	0.0834149	0.308451	1.19026	0.965993	21564.2	28484	1	1	1
A_33_P3403615	FKBP1A	NM_000801	0.345885	2.17393	0.281647	3.55055	0.0834375	0.00456449	4408.62	1920	1	1	0.0834149	0.275795	1.04784	0.999889	28238.8	33491	1	1	1
A_33_P3395369	AMD1	NM_001634	0.275951	2.06401	0.289561	3.4535	0.0834443	0.00456962	4409.83	1922	1	1	0.0834443	0.25522	1.0787	0.999096	26508.4	32507	1	1	1
A_32_P142818	DLX1	NM_178120	-0.145324	1.4525	0.330375	3.02686	0.0834597	0.0045776	4411.25	1925	1	1	0.0834597	0.332413	1.19324	0.963375	21420.3	28336	1	1	1
A_24_P409330	MRPL52	NM_181304	0.412745	2.26545	0.276872	3.61177	0.0834615	0.00457532	4411.02	1924	1	1	0.0834597	0.260525	1.04957	0.99987	28126.6	33435	1	1	1
A_23_P100344	ORC6	NM_014321	0.846872	2.71145	0.274603	3.64162	0.0834758	0.00456421	4408.55	1919	1	1	0.0834149	0.23445	1.03985	0.999944	28688	33750	1	1	1
A_33_P3382423	ZNF428	NM_182498	0.48407	2.31961	0.280187	3.56904	0.0834945	0.00457475	4410.79	1923	1	1	0.0834597	0.25204	1.03982	0.999944	28689.9	33751	1	1	1
A_23_P206920	MYH11	NM_001040114	-1.13748	0.200241	0.395645	2.52752	0.0835722	0.00458615	4413.02	1926	1	1	0.0835722	0.433485	1.15717	0.55407	13998.1	16805	1	1	1
A_23_P206018	TPM1	NM_001018004	1.73607	3.48725	0.29706	3.36633	0.0836274	0.00459156	4413.88	1927	1	1	0.0836274	0.269958	1.09765	0.997794	25558	31904	1	1	1
A_23_P70328	CENPQ	NM_018132	0.493113	2.27109	0.291593	3.42944	0.0840923	0.00461948	4418.53	1928	1	1	0.0840923	0.247351	1.06203	0.999697	27441.2	33037	1	1	1
A_24_P411815	MPLKIP	NM_138701	0.873614	2.68275	0.285361	3.50434	0.084262	0.00463601	4421.9	1931	1	1	0.084262	0.25185	1.04997	0.999865	28099.3	33422	1	1	1
A_23_P162746	CRYL1	NM_015974	1.08321	2.93362	0.277312	3.60604	0.0842642	0.00463373	4421.37	1930	1	1	0.084262	0.256601	1.0347	0.999969	28997.3	33919	1	1	1
A_33_P3849600	HSP90AA2	M30627	2.26226	4.07631	0.284391	3.51628	0.0842665	0.00463145	4420.97	1929	1	1	0.084262	0.268678	1.05414	0.999807	27828.9	33288	1	1	1
A_23_P104116	RBM8A	NM_005105	1.05822	2.88104	0.282668	3.53772	0.0843818	0.00464741	4424.39	1933	1	1	0.0843818	0.257206	1.05727	0.999762	27660.8	33188	1	1	1
A_23_P47614	PHLDA2	NM_003311	0.691887	2.56856	0.272312	3.67226	0.0844203	0.00464712	4424.31	1932	1	1	0.0843818	0.25505	1.0343	0.99997	29025	33932	1	1	1
A_33_P3289780	C14orf2	NM_001127393	-0.575771	1.29583	0.27327	3.65939	0.0844312	0.00465253	4425.23	1934	1	1	0.0844312	0.262306	1.03749	0.999952	28801.5	33827	1	1	1
A_23_P25073	MRPS35	NM_021821	1.00826	2.88752	0.271822	3.67887	0.0845116	0.00465937	4426.47	1935	1	1	0.0845116	0.263289	1.03263	0.999973	29115.8	33987	1	1	1
A_32_P783	RPL37A	NM_000998	-1.76763	-0.0650659	0.30724	3.25479	0.0845999	0.00466906	4428.61	1937	1	1	0.0845999	0.297489	1.10824	0.996713	25083.2	31565	1	1	1
A_23_P258410	WNT7A	NM_004625	-0.606445	1.05466	0.316197	3.16259	0.0846178	0.00466764	4428.15	1936	1	1	0.0845999	0.296474	1.1836	0.971241	21881	28800	1	1	1
A_23_P163942	SUPT4H1	NM_003168	0.136572	2.00102	0.274629	3.64128	0.0846935	0.00468388	4431.44	1941	1	1	0.0846935	0.268889	1.0437	0.999923	28471.7	33625	1	1	1
A_23_P120335	MTX2	NM_006554	1.47677	3.31359	0.279936	3.57224	0.0847371	0.00468388	4431.37	1940	1	1	0.0846935	0.252616	1.04268	0.999933	28539.1	33658	1	1	1
A_33_P3267607	LOC729870	XR_244739	-0.883232	0.739316	0.324761	3.07918	0.0847678	0.00468074	4430.89	1938	1	1	0.0846935	0.322743	1.15178	0.987237	23250.1	30083	1	1	1
A_23_P104046	BPNT1	NM_006085	0.962878	2.60033	0.321423	3.11117	0.0847808	0.00468388	4431.36	1939	1	1	0.0846935	0.301922	1.13542	0.99185	23907.5	30659	1	1	1
A_23_P108835	YPEL5	NM_016061	0.752684	2.63074	0.272049	3.6758	0.084794	0.00469185	4433.2	1942	1	1	0.084794	0.257061	1.02648	0.999987	29567.4	34191	1	1	1
A_24_P363005	UBE2D3	NM_181886	0.455551	2.31332	0.275903	3.62446	0.085229	0.00471835	4438.05	1943	1	1	0.085229	0.243728	1.04299	0.99993	28513.5	33648	1	1	1
A_23_P216766	ISCA1	NM_030940	-0.0504082	1.77054	0.283034	3.53314	0.0852829	0.00472377	4439.23	1944	1	1	0.0852829	0.26087	1.0609	0.999716	27494.8	33073	1	1	1
A_21_P0004479	HEIH	NR_045680	-0.146979	1.68987	0.279932	3.5723	0.0853265	0.00472861	4439.95	1945	1	1	0.0853265	0.243179	1.04508	0.999912	28384.6	33580	1	1	1
A_23_P117068	SNRPF	NM_003095	0.276159	2.1509	0.272676	3.66735	0.085406	0.00473545	4441.17	1946	1	1	0.085406	0.256994	1.04158	0.999938	28604.5	33694	1	1	1
A_23_P87500	ORMDL2	NM_014182	0.927674	2.7672	0.279413	3.57893	0.0854648	0.00474115	4442.27	1947	1	1	0.0854648	0.249998	1.04373	0.999923	28469.4	33624	1	1	1
A_24_P188941	NPM1	NM_002520	1.19063	2.975	0.290302	3.44468	0.0854774	0.00474428	4442.65	1948	1	1	0.0854774	0.246552	1.08696	0.998572	26054	32243	1	1	1
A_24_P285480	MRPL33	NM_004891	-0.432651	1.3878	0.283132	3.53193	0.0855875	0.00475283	4444.4	1949	1	1	0.0855875	0.252119	1.05783	0.999753	27635.3	33170	1	1	1
A_23_P121686	AIMP1	NM_004757	0.884924	2.73775	0.276849	3.61208	0.0856923	0.00476109	4445.77	1950	1	1	0.0856923	0.246101	1.03967	0.999945	28695.3	33756	1	1	1
A_23_P108751	FHL2	NM_001039492	1.07078	2.91793	0.27794	3.5979	0.0858842	0.0047742	4448.85	1951	1	1	0.0858842	0.257817	1.04161	0.999938	28604.4	33693	1	1	1
A_33_P3318960	POLR2F	NM_021974	-0.426079	1.44139	0.274054	3.64892	0.0860266	0.00478702	4450.94	1953	1	1	0.0860266	0.257927	1.04035	0.999943	28669.3	33734	1	1	1
A_23_P121806	ENOPH1	NM_021204	1.22196	3.07973	0.275903	3.62447	0.0860348	0.00478502	4450.27	1952	1	1	0.0860266	0.245829	1.03324	0.999972	29080.9	33967	1	1	1
A_23_P108641	FAM136A	NM_032822	0.787849	2.58725	0.287294	3.48075	0.0862436	0.00480155	4453.86	1954	1	1	0.0862436	0.255477	1.0602	0.999721	27528.8	33095	1	1	1
A_33_P3248325	EPB41L5	NM_001184938	0.494472	2.20505	0.305537	3.27292	0.0862558	0.00480468	4454.57	1955	1	1	0.0862558	0.266012	1.10338	0.997281	25314.1	31722	1	1	1
A_23_P100486	VKORC1	NM_206824	0.817717	2.68657	0.273791	3.65242	0.0862768	0.00481323	4456.03	1958	1	1	0.0862768	0.25339	1.02931	0.999981	29337.4	34097	1	1	1
A_23_P256223	VBP1	NM_003372	0.969049	2.73269	0.294505	3.39553	0.0863005	0.00481209	4455.77	1957	1	1	0.0862768	0.24889	1.0703	0.99946	26974.4	32774	1	1	1
A_23_P33791	SSBP2	NM_012446	0.964869	2.70632	0.299068	3.34372	0.0863163	0.00482036	4457.73	1960	1	1	0.0863163	0.270084	1.07566	0.999223	26648.4	32603	1	1	1
A_33_P3359878	LOC100132014	AK092445	-1.26581	0.517018	0.290614	3.441	0.0863196	0.00481808	4457.11	1959	1	1	0.0863163	0.265378	1.0756	0.999226	26653.9	32605	1	1	1
A_21_P0011928	PEBP1	NM_002567	1.61225	3.33914	0.302103	3.31013	0.0863284	0.00482349	4458.37	1961	1	1	0.0863284	0.280239	1.10395	0.997223	25291	31704	1	1	1
A_21_P0013753	XLOC_014512	TCONS_l2_00030147	1.09697	2.95962	0.274971	3.63675	0.0863446	0.00481209	4455.77	1956	1	1	0.0862768	0.252433	1.03433	0.99997	29022.9	33931	1	1	1
A_23_P259451	LSM6	NM_007080	-0.0642368	1.75136	0.284087	3.52005	0.0864169	0.0048309	4459.74	1962	1	1	0.0864169	0.286829	1.07043	0.999454	26964.6	32770	1	1	1
A_33_P3388135	MKKS	NM_018848	-0.0418845	1.80404	0.278178	3.59482	0.0865784	0.00484486	4462.02	1964	1	1	0.0865784	0.256434	1.04351	0.999925	28484.7	33631	1	1	1
A_33_P3259058	PSMG4	NM_001128592	0.031295	1.88722	0.276255	3.61985	0.0865802	0.00484742	4462.77	1965	1	1	0.0865802	0.250471	1.04274	0.999932	28533.7	33656	1	1	1
A_33_P3314352	A_33_P3314352	A_33_P3314352	-1.30238	0.237392	0.34394	2.90749	0.0866021	0.00484372	4461.53	1963	1	1	0.0865784	0.351653	1.22192	0.917039	19637.3	26340	1	1	1
A_33_P3420224	ENTPD8	NM_001033113	-0.945209	0.739364	0.311095	3.21445	0.0866362	0.00485797	4464.65	1968	1	1	0.0866362	0.254165	1.11376	0.996026	24853.5	31387	1	1	1
A_24_P239017	UBE2MP1	NR_002837	1.30563	3.0635	0.295685	3.38197	0.0866582	0.00485426	4463.87	1966	1	1	0.0866362	0.261675	1.07357	0.999329	26782.7	32670	1	1	1
A_23_P109333	C21orf33	NM_004649	1.55461	3.38497	0.281195	3.55626	0.0866599	0.00485683	4464.5	1967	1	1	0.0866362	0.253106	1.03759	0.999952	28793.7	33824	1	1	1
A_19_P00316423	AI421806	AI421806	-0.214231	1.64756	0.275134	3.63459	0.0867579	0.00487962	4468.45	1974	1	1	0.0867579	0.255904	1.03309	0.999972	29086.1	33972	1	1	1
A_23_P117068	SNRPF	NM_003095	0.646428	2.44683	0.287095	3.48317	0.0867732	0.00487307	4467.38	1971	1	1	0.0867579	0.255274	1.06677	0.999571	27169.8	32886	1	1	1
A_23_P31143	TPD52L1	NM_001003395	0.512619	2.30924	0.287848	3.47406	0.0867794	0.00489814	4472.54	1981	1	1	0.0867794	0.26524	1.06697	0.999567	27159.8	32880	1	1	1
A_24_P264909	NDFIP2	NM_019080	1.15674	2.96373	0.285786	3.49912	0.0867929	0.00489643	4472.1	1980	1	1	0.0867794	0.239794	1.05733	0.99976	27655.9	33186	1	1	1
A_23_P79818	OSER1	NM_016470	0.327762	2.19171	0.274723	3.64003	0.0867966	0.00488674	4469.72	1976	1	1	0.0867794	0.248003	1.03064	0.999979	29260.2	34053	1	1	1
A_23_P11295	CMC4	NM_001018024	-0.285963	1.53273	0.283477	3.52762	0.0867968	0.00487933	4468.33	1973	1	1	0.0867579	0.263455	1.04908	0.999876	28171.1	33451	1	1	1
A_23_P121545	GPM6A	NM_201591	-0.788214	0.893922	0.311621	3.20903	0.0868101	0.00488503	4469.43	1975	1	1	0.0867794	0.266474	1.13033	0.993168	24147.4	30838	1	1	1
A_33_P3256347	TIMM8B	NM_012459	-0.7541	1.04893	0.286572	3.48952	0.0868113	0.00490241	4473.39	1982	1	1	0.0868113	0.262564	1.07244	0.999375	26845.1	32706	1	1	1
A_23_P118002	UQCRC2	NM_003366	1.02834	2.86637	0.279705	3.5752	0.0868115	0.00489501	4471.57	1979	1	1	0.0867794	0.260192	1.04382	0.999922	28460.7	33621	1	1	1
A_23_P214678	CUTA	NM_015921	0.619137	2.50242	0.271066	3.68914	0.0868122	0.00487278	4467.3	1970	1	1	0.0867579	0.256684	1.0303	0.999979	29272.2	34064	1	1	1
A_24_P317450	OSTCP1	NR_028496	0.00802564	1.8164	0.285513	3.50247	0.0868251	0.0048933	4471.29	1978	1	1	0.0867794	0.256078	1.04342	0.999925	28487.2	33634	1	1	1
A_33_P3225522	OAS2	NM_001032731	-0.0460666	1.72076	0.293854	3.40305	0.086836	0.00487164	4467.02	1969	1	1	0.0867579	0.262722	1.06188	0.999701	27452.8	33042	1	1	1
A_23_P212706	ATG3	NM_022488	1.3285	3.15419	0.282108	3.54474	0.0868408	0.00487933	4468.22	1972	1	1	0.0867579	0.244221	1.04428	0.999917	28428.6	33606	1	1	1
A_23_P104046	BPNT1	NM_006085	0.801111	2.47162	0.314142	3.18327	0.0868589	0.00489273	4471.1	1977	1	1	0.0867794	0.281603	1.11453	0.995924	24821.8	31362	1	1	1
A_23_P122563	PFDN6	NM_014260	0.68569	2.56139	0.272494	3.6698	0.086944	0.00491239	4475.45	1983	1	1	0.086944	0.253498	1.02451	0.999989	29713.8	34257	1	1	1
A_33_P3339253	AI421806	AI421806	-0.161974	1.67545	0.279821	3.57371	0.0870458	0.00492806	4478.82	1987	1	1	0.0870458	0.259279	1.04545	0.999909	28368.3	33568	1	1	1
A_23_P104892	EIF4G2	NM_001418	1.56932	3.39673	0.281769	3.549	0.0870645	0.00492663	4478.66	1986	1	1	0.0870458	0.266989	1.05611	0.999779	27717.4	33225	1	1	1
A_23_P408353	HLA-A	NM_002116	2.06234	3.89294	0.281148	3.55685	0.087073	0.00492464	4478.18	1985	1	1	0.0870458	0.253186	1.03903	0.999948	28732.6	33777	1	1	1
A_23_P102517	PDE6D	NM_002601	0.892092	2.59691	0.30676	3.25987	0.0871069	0.00492407	4477.95	1984	1	1	0.0870458	0.281883	1.09923	0.997631	25476.8	31853	1	1	1
A_23_P145606	CHRM2	NM_001006630	0.45996	1.86367	0.377955	2.64582	0.0872197	0.00494287	4481.79	1989	1	1	0.0872197	0.34767	1.23124	0.739406	16274.7	21077	1	1	1
A_33_P3361851	RAB7A	NM_004637	1.68902	3.57349	0.270843	3.69218	0.0872334	0.00494116	4481.32	1988	1	1	0.0872197	0.258729	1.02457	0.999989	29710.1	34255	1	1	1
A_23_P105900	BTF3P11	NR_026983	-0.108286	1.72199	0.281211	3.55604	0.0873394	0.00495712	4484.13	1992	1	1	0.0873394	0.246174	1.05561	0.999788	27754.7	33241	1	1	1
A_23_P376759	DUSP11	NM_003584	0.47706	2.28425	0.285746	3.49961	0.0873457	0.00495997	4484.54	1993	1	1	0.0873457	0.257757	1.04942	0.999873	28144.4	33440	1	1	1
A_23_P122674	PAK1IP1	NM_017906	0.731304	2.57804	0.27802	3.59686	0.0873769	0.00495427	4483.58	1990	1	1	0.0873394	0.249035	1.03558	0.999965	28925.7	33890	1	1	1
A_23_P120335	MTX2	NM_006554	1.35514	3.18438	0.281413	3.55349	0.0873782	0.00495683	4484.01	1991	1	1	0.0873394	0.24634	1.04762	0.999893	28255.6	33498	1	1	1
A_23_P106906	PPL	NM_002705	1.06395	2.71749	0.31786	3.14604	0.087683	0.00498162	4488.09	1994	1	1	0.087683	0.291683	1.16221	0.982896	22786.2	29682	1	1	1
A_33_P3398065	TPD52L1	NM_001003397	0.116608	1.73196	0.326384	3.06387	0.0877366	0.00499216	4489.39	1997	1	1	0.0877366	0.294612	1.1564	0.985164	23014.6	29900	1	1	1
A_23_P8311	TDP2	NM_016614	0.919008	2.7947	0.272497	3.66977	0.0877393	0.00498732	4488.92	1995	1	1	0.0877366	0.254726	1.03227	0.999975	29140.4	33999	1	1	1
A_33_P3377060	SSR1	NM_003144	1.09392	2.9448	0.277223	3.6072	0.0877405	0.00498989	4489.29	1996	1	1	0.0877366	0.263166	1.04256	0.999933	28547.1	33662	1	1	1
A_24_P347624	SNURF	NM_022804	-0.155883	1.57552	0.301158	3.32051	0.0879379	0.00500613	4491.57	1998	1	1	0.0879379	0.275425	1.0952	0.997993	25663.4	31982	1	1	1
[truncated: 33,099 more rows]
