# Supplementary material for: The pathogenesis of mesothelioma is driven by a dysregulated translatome
Source: Nat Commun. 2021 Aug 13;12:4920. doi: 10.1038/s41467-021-25173-7 (PMC8363647; doi:10.1038/s41467-021-25173-7)
Supplement: Supplementary file 4 — Supplementary Data 2 [file 41467_2021_25173_MOESM4_ESM.xlsx]

## Sheet: GO analisi UP pooled.txt
#	GO term	Description	l_A	l_B	odds ratio	p-value	Genes
1	GO:0005739	MITOCHONDRION	215 (1648)	1072 (18124)	2,21	2.59645e-13	ACAT2 ACYP2 ADSL AK3 RHOA ATP5A1 ATP5B ATP5C1 ATP5I ATP5J ATP6V1E1 ATP5O BAD BCKDHB BCL2 BNIP3 BNIP3L CASP3 CAV1 CDK1 CDK7 COMT COX5B COX11 DGUOK DUT ECH1 ECHS1 ERBB4 ETFA FH FXN IFI6 GCSH GLRX GSTP1 HADH HADHB HMGCL HSPE1 ICT1 IDH1 IFI27 IMPA1 KRT14 LDHA MDH1 MSRA NDUFA1 NDUFA4 NDUFA8 NDUFB5 NDUFB6 NDUFB8 NDUFB9 NDUFC2 NDUFS4 NDUFS5 NDUFV2 OAS1 OAS2 OAT PRDX1 PAX9 PDHA1 PIGH PMAIP1 PON2 PPL PPP2…
2	GO:0022904	RESPIRATORY ELECTRON TRANSPORT CHAIN	50 (1648)	96 (18124)	5,73	4.68481e-10	ATP5A1 ATP5B ATP5C1 ATP5E ATP5F1 ATP5I ATP5J ATP5O COX5B COX6A1 COX6C COX7B COX7C ETFA NDUFA1 NDUFA2 NDUFA4 NDUFA5 NDUFA7 NDUFA8 NDUFA9 NDUFAB1 NDUFB1 NDUFB2 NDUFB5 NDUFB6 NDUFB8 NDUFB9 NDUFC2 NDUFS4 NDUFS5 NDUFS6 NDUFV2 SDHB SDHC SDHD UCP2 UQCRB UQCRC2 UQCRH COX7A2L COX5A ATP5H UQCR11 UQCRQ UQCR10 CYCS NDUFB11 NDUFA12 NDUFA11
3	GO:0016070	RNA METABOLIC PROCESS	82 (1648)	256 (18124)	3,52	2.93172e-08	CLNS1A CNP EIF4G2 FAU MAGOH PPP2CA PSMA1 PSMA2 PSMA3 PSMA4 PSMA5 PSMB1 PSMB2 PSMB3 PSMB4 PSMB5 PSMB6 PSMB7 PSMC2 PSMC6 PSMD7 PSMD8 PSMD9 PSMD10 PSME1 PSME2 RPL5 RPL7 RPL9 RPL15 RPL23 RPL21 RPL22 RPL24 RPL26 RPL27 RPL31 RPL34 RPL35A RPL37A RPS3A RPS4Y1 RPS6 RPS7 RPS13 RPS14 RPS15A RPS20 RPS21 RPS25 RPS26 RPS29 SNRPB SNRPD1 SNRPD2 SNRPD3 SNRPE SNRPF SNRPG UBB YWHAB ANP32A GEMIN2 PSMF1 PSMD6 RBM8A P…
4	GO:0003735	STRUCTURAL CONSTITUENT OF RIBOSOME	61 (1648)	157 (18124)	4,27	4.68312e-07	FAU RPL5 RPL7 RPL9 RPL15 RPL23 RPL21 RPL22 MRPL23 RPL24 RPL26 RPL27 RPL31 RPL34 RPL35A RPL37A RPS12 RPS3A RPS4Y1 RPS6 RPS7 RPS13 RPS14 RPS15A RPS20 RPS21 RPS25 RPS26 RPS29 MRPL33 MRPL15 MRPL3 MRPL42 MRPL13 MRPL22 MRPS18C RPS27L RPL26L1 MRPL27 MRPL35 MRPS17 MRPS23 MRPS33 MRPL16 MRPS10 MRPL17 MRPS14 MRPL32 MRPS11 MRPS6 MRPL34 MRPL11 MRPL9 MRPL45 MRPS36 MRPL52 MRPL10 MRPL55 RPS4Y2 RPL10L MRPL21
5	GO:0006412	TRANSLATION	79 (1648)	252 (18124)	3,45	1.0485e-06	EIF1AX FAU GTF2H3 EIF3E NACA RBM3 RPL5 RPL7 RPL9 RPL15 RPL23 RPL21 RPL22 MRPL23 RPL24 RPL26 RPL27 RPL31 RPL34 RPL35A RPL37A RPS12 RPS3A RPS4Y1 RPS6 RPS7 RPS13 RPS14 RPS15A RPS20 RPS21 RPS25 RPS26 RPS29 SOX11 SRP9 SRP14 SRP19 SSR1 EIF3I EIF2S2 MRPL33 MRPL15 SEC61B MRPL3 SEC11A SPCS1 MRPL42 MRPL13 MRPL22 MRPS18C RPS27L RPL26L1 MRPL27 MRPL35 MRPS17 MRPS23 MRPS33 MRPL16 MRPS10 SRPRB SPCS3 MRPL17 MRPS…
6	GO:0010467	GENE EXPRESSION	143 (1648)	666 (18124)	2,36	3.56293e-06	CCNT1 CDK7 CLNS1A EIF1AX FAU GTF2A1 GTF2A2 GTF2B GTF2F2 GTF2H3 SNRPC EIF3E MAGOH MNAT1 NHP2L1 HN1 NR4A2 PGR POLR2F POLR2G POLR2K POLR2L PPA1 PPP2CA PSMA1 PSMA2 PSMA3 PSMA4 PSMA5 PSMB1 PSMB2 PSMB3 PSMB4 PSMB5 PSMB6 PSMB7 PSMC2 PSMC6 PSMD7 PSMD8 PSMD9 PSMD10 PSME1 PSME2 RAN RPL5 RPL7 RPL9 RPL15 RPL23 RPL21 RPL22 RPL24 RPL26 RPL27 RPL31 RPL34 RPL35A RPL37A RPS3A RPS4Y1 RPS6 RPS7 RPS13 RPS14 RPS15A R…
7	GO:0005743	MITOCHONDRIAL INNER MEMBRANE	83 (1648)	310 (18124)	2,94	0.0059912	AK2 SLC25A5 ATP5A1 ATP5C1 ATP5F1 ATP5I ATP5J ATP5O COX5B COX6A1 COX6C COX7B COX7C COX11 CYB5R3 HADH HADHB HMGCL HSD3B1 LGALS3 NDUFA1 NDUFA2 NDUFA4 NDUFA5 NDUFA7 NDUFA8 NDUFA9 NDUFAB1 NDUFB1 NDUFB2 NDUFB5 NDUFB6 NDUFB8 NDUFB9 NDUFC2 NDUFS4 NDUFS5 NDUFS6 NDUFV2 PRODH SCO1 SDHB SDHC SDHD SLC1A3 UCP2 UQCRB UQCRC2 UQCRH VDAC1 VDAC2 SUCLG1 COX7A2L COX5A PPIF ATP5H UQCR11 MTCH1 MTCH2 NDUFAF3 TIMM10 TIMM…
8	GO:0016071	MRNA METABOLIC PROCESS	67 (1648)	225 (18124)	3,27	0.0576499	FAU MAGOH PPP2CA PSMA1 PSMA2 PSMA3 PSMA4 PSMA5 PSMB1 PSMB2 PSMB3 PSMB4 PSMB5 PSMB6 PSMB7 PSMC2 PSMC6 PSMD7 PSMD8 PSMD9 PSMD10 PSME1 PSME2 RPL5 RPL7 RPL9 RPL15 RPL23 RPL21 RPL22 RPL24 RPL26 RPL27 RPL31 RPL34 RPL35A RPL37A RPS3A RPS4Y1 RPS6 RPS7 RPS13 RPS14 RPS15A RPS20 RPS21 RPS25 RPS26 RPS29 UBB YWHAB ANP32A PSMF1 PSMD6 RBM8A PSMD14 PAIP1 RNPS1 LSM6 NCBP2 EXOSC7 SMG1 LSM4 EXOSC1 RPL26L1 EXOSC5 LS…
9	GO:0016032	VIRAL REPRODUCTION	86 (1648)	342 (18124)	2,77	0.0951624	SLC25A5 B2M CCNT1 CDK7 FAU GFI1 GTF2A1 GTF2A2 GTF2B GTF2F2 GTF2H3 HLA-A MNAT1 POLR2F POLR2G POLR2K POLR2L PPIA PSMA1 PSMA2 PSMA3 PSMA4 PSMA5 PSMB1 PSMB2 PSMB3 PSMB4 PSMB5 PSMB6 PSMB7 PSMC2 PSMC6 PSMD7 PSMD8 PSMD9 PSMD10 PSME1 PSME2 RAN RANBP1 RPL5 RPL7 RPL9 RPL15 RPL23 RPL21 RPL22 RPL24 RPL26 RPL27 RPL31 RPL34 RPL35A RPL37A RPS3A RPS4Y1 RPS6 RPS7 RPS13 RPS14 RPS15A RPS20 RPS21 RPS25 RPS26 RPS29 S…
10	GO:0000216	M/G1 TRANSITION OF MITOTIC CELL CYCLE	35 (1648)	79 (18124)	4,87	17.7032	CDC6 ORC1 PRIM1 PRIM2 PSMA1 PSMA2 PSMA3 PSMA4 PSMA5 PSMB1 PSMB2 PSMB3 PSMB4 PSMB5 PSMB6 PSMB7 PSMC2 PSMC6 PSMD7 PSMD8 PSMD9 PSMD10 PSME1 PSME2 RPA2 RPA3 UBB CDC45 PSMF1 PSMD6 PSMD14 DBF4 ORC6 GMNN MCM10
11	GO:0000084	S PHASE OF MITOTIC CELL CYCLE	40 (1648)	114 (18124)	3,86	2134.99	CDC6 CDK7 MNAT1 ORC1 PCNA PRIM1 PRIM2 PSMA1 PSMA2 PSMA3 PSMA4 PSMA5 PSMB1 PSMB2 PSMB3 PSMB4 PSMB5 PSMB6 PSMB7 PSMC2 PSMC6 PSMD7 PSMD8 PSMD9 PSMD10 PSME1 PSME2 RFC3 RPA2 RPA3 SKP1 UBB CDK2AP1 CDC45 PSMF1 PSMD6 PSMD14 ORC6 GINS2 MCMBP
12	GO:0006614	SRP-DEPENDENT COTRANSLATIONAL PROTEIN TARGETING TO MEMBRANE	38 (1648)	105 (18124)	3,98	30.7257	FAU RPL5 RPL7 RPL9 RPL15 RPL23 RPL21 RPL22 RPL24 RPL26 RPL27 RPL31 RPL34 RPL35A RPL37A RPS3A RPS4Y1 RPS6 RPS7 RPS13 RPS14 RPS15A RPS20 RPS21 RPS25 RPS26 RPS29 SRP9 SRP14 SRP19 SSR1 SEC61B SEC11A SPCS1 RPL26L1 SRPRB SPCS3 SEC11C
13	GO:0005654	NUCLEOPLASM	155 (1648)	932 (18124)	1,83	567.872	ATF1 BNIP3 CAMK2B CASP3 CBFA2T3 CCNA2 CCNT1 CDK1 CDC6 CDK7 CIRBP DUT E2F2 ERBB4 RAD1 FANCF FHL2 FOS GATA3 GTF2A1 GTF2A2 GTF2B GTF2F2 GTF2H3 HDAC2 HMGB1 SNRPC EIF3E LMNB1 MAGOH MNAT1 MPG NFE2 NGFR NHP2L1 HN1 NPM1 NR4A2 ORC1 PCNA PGR UBL5 POLR2F POLR2G POLR2K POLR2L PRIM1 PRIM2 PSMA1 PSMA2 PSMA3 PSMA4 PSMA5 PSMB1 PSMB2 PSMB3 PSMB4 PSMB5 PSMB6 PSMB7 PSMC2 PSMC6 PSMD7 PSMD8 PSMD9 PSMD10 PSME1 PSME2 R…
14	GO:0002479	ANTIGEN PROCESSING AND PRESENTATION OF EXOGENOUS PEPTIDE ANTIGEN VIA MHC CLASS I, TAP-DEPENDENT	31 (1648)	75 (18124)	4,55	11100.7	B2M CYBA HLA-A HLA-B HLA-C HLA-F PSMA1 PSMA2 PSMA3 PSMA4 PSMA5 PSMB1 PSMB2 PSMB3 PSMB4 PSMB5 PSMB6 PSMB7 PSMC2 PSMC6 PSMD7 PSMD8 PSMD9 PSMD10 PSME1 PSME2 UBB PSMF1 PSMD6 PSMD14 SEC61B
15	GO:0002474	ANTIGEN PROCESSING AND PRESENTATION OF PEPTIDE ANTIGEN VIA MHC CLASS I	35 (1648)	97 (18124)	3,97	35774.2	B2M CYBA HLA-A HLA-B HLA-C HLA-F PSMA1 PSMA2 PSMA3 PSMA4 PSMA5 PSMB1 PSMB2 PSMB3 PSMB4 PSMB5 PSMB6 PSMB7 PSMC2 PSMC6 PSMD7 PSMD8 PSMD9 PSMD10 PSME1 PSME2 SEC13 UBB UBE2A PSMF1 PSMD6 BCAP31 PSMD14 SEC61B SAR1B
16	GO:0051436	NEGATIVE REGULATION OF UBIQUITIN-PROTEIN LIGASE ACTIVITY INVOLVED IN MITOTIC CELL CYCLE	28 (1648)	65 (18124)	4,74	50872.9	MAD2L1 PSMA1 PSMA2 PSMA3 PSMA4 PSMA5 PSMB1 PSMB2 PSMB3 PSMB4 PSMB5 PSMB6 PSMB7 PSMC2 PSMC6 PSMD7 PSMD8 PSMD9 PSMD10 PSME1 PSME2 UBB BUB3 PSMF1 PSMD6 PSMD14 ANAPC10 ANAPC5
17	GO:0042590	ANTIGEN PROCESSING AND PRESENTATION OF EXOGENOUS PEPTIDE ANTIGEN VIA MHC CLASS I	31 (1648)	79 (18124)	4,32	59721.5	B2M CYBA HLA-A HLA-B HLA-C HLA-F PSMA1 PSMA2 PSMA3 PSMA4 PSMA5 PSMB1 PSMB2 PSMB3 PSMB4 PSMB5 PSMB6 PSMB7 PSMC2 PSMC6 PSMD7 PSMD8 PSMD9 PSMD10 PSME1 PSME2 UBB PSMF1 PSMD6 PSMD14 SEC61B
18	GO:0051439	REGULATION OF UBIQUITIN-PROTEIN LIGASE ACTIVITY INVOLVED IN MITOTIC CELL CYCLE	30 (1648)	75 (18124)	4,40	78328.4	CDK1 MAD2L1 PSMA1 PSMA2 PSMA3 PSMA4 PSMA5 PSMB1 PSMB2 PSMB3 PSMB4 PSMB5 PSMB6 PSMB7 PSMC2 PSMC6 PSMD7 PSMD8 PSMD9 PSMD10 PSME1 PSME2 SKP1 UBB BUB3 PSMF1 PSMD6 PSMD14 ANAPC10 ANAPC5
19	GO:0031145	ANAPHASE-PROMOTING COMPLEX-DEPENDENT PROTEASOMAL UBIQUITIN-DEPENDENT PROTEIN CATABOLIC PROCESS	31 (1648)	80 (18124)	4,26	89073	CDK1 MAD2L1 PSMA1 PSMA2 PSMA3 PSMA4 PSMA5 PSMB1 PSMB2 PSMB3 PSMB4 PSMB5 PSMB6 PSMB7 PSMC2 PSMC6 PSMD7 PSMD8 PSMD9 PSMD10 PSME1 PSME2 SKP1 UBB BUB3 PTTG1 PSMF1 PSMD6 PSMD14 ANAPC10 ANAPC5
20	GO:0044267	CELLULAR PROTEIN METABOLIC PROCESS	82 (1648)	399 (18124)	2,26	162197	ACTB CCT6A TBCB DAD1 EIF1AX EIF5A FAU EIF3E PFDN1 PIGF PIGH PROC RPL5 RPL7 RPL9 RPL15 RPL23 RPL21 RPL22 RPL24 RPL26 RPL27 RPL31 RPL34 RPL35A RPL37A RPS3A RPS4Y1 RPS6 RPS7 RPS13 RPS14 RPS15A RPS20 RPS21 RPS25 RPS26 RPS29 SEC13 SRP9 SRP14 SRP19 SSR1 TBCA VBP1 TUSC3 EIF3I DPM1 EIF2S2 PIGL TOMM20 TIMM17A PFDN6 CCT7 CCT4 CCT2 ST6GALNAC2 MTX2 SEC61B SEC11A TIMM10 TIMM9 TIMM8B SPCS1 C1GALT1C1 ALG5 PAM16…
21	GO:0000082	G1/S TRANSITION OF MITOTIC CELL CYCLE	43 (1648)	145 (18124)	3,26	173618	BCL2 CAMK2B CDK1 CDC6 CDK7 CDKN2C MNAT1 ORC1 PCNA PRIM1 PRIM2 PSMA1 PSMA2 PSMA3 PSMA4 PSMA5 PSMB1 PSMB2 PSMB3 PSMB4 PSMB5 PSMB6 PSMB7 PSMC2 PSMC6 PSMD7 PSMD8 PSMD9 PSMD10 PSME1 PSME2 RPA2 RPA3 RRM2 SKP1 UBB CDC45 PSMF1 PSMD6 PSMD14 DBF4 ORC6 MCM10
22	GO:0006521	REGULATION OF CELLULAR AMINO ACID METABOLIC PROCESS	24 (1648)	51 (18124)	5,18	229081	OAZ1 PSMA1 PSMA2 PSMA3 PSMA4 PSMA5 PSMB1 PSMB2 PSMB3 PSMB4 PSMB5 PSMB6 PSMB7 PSMC2 PSMC6 PSMD7 PSMD8 PSMD9 PSMD10 PSME1 PSME2 PSMF1 PSMD6 PSMD14
23	GO:0051437	POSITIVE REGULATION OF UBIQUITIN-PROTEIN LIGASE ACTIVITY INVOLVED IN MITOTIC CELL CYCLE	28 (1648)	71 (18124)	4,34	695974	CDK1 PSMA1 PSMA2 PSMA3 PSMA4 PSMA5 PSMB1 PSMB2 PSMB3 PSMB4 PSMB5 PSMB6 PSMB7 PSMC2 PSMC6 PSMD7 PSMD8 PSMD9 PSMD10 PSME1 PSME2 SKP1 UBB PSMF1 PSMD6 PSMD14 ANAPC10 ANAPC5
24	GO:0005747	MITOCHONDRIAL RESPIRATORY CHAIN COMPLEX I	22 (1648)	46 (18124)	5,26	1.28643e+06	NDUFA1 NDUFA2 NDUFA4 NDUFA5 NDUFA7 NDUFA8 NDUFA9 NDUFAB1 NDUFB1 NDUFB2 NDUFB5 NDUFB6 NDUFB8 NDUFB9 NDUFC2 NDUFS4 NDUFS5 NDUFS6 NDUFV2 NDUFB11 NDUFA12 NDUFA11
25	GO:0000502	PROTEASOME COMPLEX	24 (1648)	56 (18124)	4,71	2.77405e+06	PSMA1 PSMA2 PSMA3 PSMA4 PSMA5 PSMB1 PSMB2 PSMB3 PSMB4 PSMB5 PSMB7 PSMC2 PSMC6 PSMD7 PSMD8 PSMD10 PSME1 PSME2 SHFM1 TXNL1 PSMD6 PSMD14 POMP UCHL5
26	GO:0000075	CELL CYCLE CHECKPOINT	38 (1648)	130 (18124)	3,21	559381	CDK1 CDC6 MAD2L1 ORC1 PSMA1 PSMA2 PSMA3 PSMA4 PSMA5 PSMB1 PSMB2 PSMB3 PSMB4 PSMB5 PSMB6 PSMB7 PSMC2 PSMC6 PSMD7 PSMD8 PSMD9 PSMD10 PSME1 PSME2 RFC3 RPA2 RPA3 UBB CDC45 BUB3 PSMF1 PSMD6 PSMD14 ANAPC10 DBF4 ORC6 ANAPC5 MCM10
27	GO:0044281	SMALL MOLECULE METABOLIC PROCESS	185 (1648)	1275 (18124)	1,60	5.86103e+06	ADCY1 ADK ADSL AK2 AKR1B1 AMD1 SLC25A5 ASAH1 ATP5A1 ATP5B ATP5C1 ATP5E ATP5F1 ATP5I ATP5J ATP5O BCKDHB BLVRA BLVRB CAV1 CGA CHRM3 CKB COMT COX5B COX6A1 COX6C COX7B COX7C CYB5A CYP26A1 DGUOK CYB5R3 DUT ECHS1 ENO3 ETFA FDFT1 FH FHL2 GALE GLRX GNG4 GNG5 GNG10 GNG11 GSTP1 HADH HADHB HBA2 HBB HDC HMBS HMGCL HMOX2 HPRT1 HSD3B1 HSP90AA1 IDH1 IMPDH2 LDHA MAT1A MDH1 MGST3 NDUFA1 NDUFA2 NDUFA4 NDUFA5 NDUFA…
28	GO:0000184	NUCLEAR-TRANSCRIBED MRNA CATABOLIC PROCESS, NONSENSE-MEDIATED DECAY	36 (1648)	119 (18124)	3,33	6.11257e+06	FAU EIF3E MAGOH PPP2CA RPL5 RPL7 RPL9 RPL15 RPL23 RPL21 RPL22 RPL24 RPL26 RPL27 RPL31 RPL34 RPL35A RPL37A RPS3A RPS4Y1 RPS6 RPS7 RPS13 RPS14 RPS15A RPS20 RPS21 RPS25 RPS26 RPS29 RBM8A RNPS1 NCBP2 SMG1 RPL26L1 PNRC2
29	GO:0000278	MITOTIC CELL CYCLE	67 (1648)	320 (18124)	2,30	8.08068e+06	CCNA2 CDK1 CDC6 CDK7 CDKN2C E2F2 HSP90AA1 MAD2L1 MNAT1 NEK2 ORC1 PCNA PRIM1 PRIM2 PSMA1 PSMA2 PSMA3 PSMA4 PSMA5 PSMB1 PSMB2 PSMB3 PSMB4 PSMB5 PSMB6 PSMB7 PSMC2 PSMC6 PSMD7 PSMD8 PSMD9 PSMD10 PSME1 PSME2 RFC3 RPA2 RPA3 RRM2 SEC13 SKP1 UBB CDC45 DYNLL1 BUB3 PTTG1 PSMF1 PSMD6 PSMD14 ANAPC10 DBF4 ITGB3BP ORC6 NSL1 GMNN ANAPC5 GINS2 CENPQ MCM10 SPC25 CENPK NUP37 DSN1 B9D2 SEH1L SPC24 APITD1 CENPW
30	GO:0006977	DNA DAMAGE RESPONSE, SIGNAL TRANSDUCTION BY P53 CLASS MEDIATOR RESULTING IN CELL CYCLE ARREST	25 (1648)	66 (18124)	4,17	2.66174e+07	PSMA1 PSMA2 PSMA3 PSMA4 PSMA5 PSMB1 PSMB2 PSMB3 PSMB4 PSMB5 PSMB6 PSMB7 PSMC2 PSMC6 PSMD7 PSMD8 PSMD9 PSMD10 PSME1 PSME2 UBB CRADD PSMF1 PSMD6 PSMD14
31	GO:0005829	CYTOSOL	294 (1648)	2304 (18124)	1,40	2.87295e+07	ACTB ACTG1 ADK ADSL AKR1B1 AMD1 ANXA7 RHOA ATP6V1C1 ATP6V1E1 BAD BCL2 BLVRA BLVRB CAMK2B CAPZA1 CAPZA2 CASP3 CAV1 CAV2 CCT6A CDK1 CDC6 CDC42 CDK7 CDKN2C CKB CLNS1A COMT CRMP1 CSNK2B CTSH DAXX DGUOK EIF1AX EIF4G2 EIF5A ENO3 ERBB4 FABP3 FAU FHL1 FKBP1A FXN GALE GLRX GSTP1 HBA2 HBB HDC HMBS HPRT1 HSP90AA1 ID2 IDH1 IL18 IMPDH2 EIF3E KRT5 KRT14 STMN1 LPL LDHA MAD2L1 MAGOH MAPT MAT1A MDH1 MYH11 MYL6 ND…
32	GO:0008137	NADH DEHYDROGENASE (UBIQUINONE) ACTIVITY	20 (1648)	44 (18124)	5,00	3.58188e+07	NDUFA1 NDUFA2 NDUFA4 NDUFA5 NDUFA7 NDUFA8 NDUFA9 NDUFAB1 NDUFB1 NDUFB2 NDUFB5 NDUFB6 NDUFB8 NDUFB9 NDUFC2 NDUFS4 NDUFS5 NDUFS6 NDUFV2 NDUFA12
33	GO:0019083	VIRAL TRANSCRIPTION	28 (1648)	82 (18124)	3,76	3.78099e+07	FAU RPL5 RPL7 RPL9 RPL15 RPL23 RPL21 RPL22 RPL24 RPL26 RPL27 RPL31 RPL34 RPL35A RPL37A RPS3A RPS4Y1 RPS6 RPS7 RPS13 RPS14 RPS15A RPS20 RPS21 RPS25 RPS26 RPS29 RPL26L1
34	GO:0006415	TRANSLATIONAL TERMINATION	28 (1648)	84 (18124)	3,67	7.14914e+06	FAU RPL5 RPL7 RPL9 RPL15 RPL23 RPL21 RPL22 RPL24 RPL26 RPL27 RPL31 RPL34 RPL35A RPL37A RPS3A RPS4Y1 RPS6 RPS7 RPS13 RPS14 RPS15A RPS20 RPS21 RPS25 RPS26 RPS29 RPL26L1
35	GO:0006413	TRANSLATIONAL INITIATION	34 (1648)	119 (18124)	3,14	1.13965e+08	EIF1AX FAU EIF3E RPL5 RPL7 RPL9 RPL15 RPL23 RPL21 RPL22 RPL24 RPL26 RPL27 RPL31 RPL34 RPL35A RPL37A RPS3A RPS4Y1 RPS6 RPS7 RPS13 RPS14 RPS15A RPS20 RPS21 RPS25 RPS26 RPS29 EIF3I EIF2S2 EIF1 PAIP1 RPL26L1
36	GO:0019058	VIRAL INFECTIOUS CYCLE	29 (1648)	91 (18124)	3,50	1.1795e+08	FAU RAN RPL5 RPL7 RPL9 RPL15 RPL23 RPL21 RPL22 RPL24 RPL26 RPL27 RPL31 RPL34 RPL35A RPL37A RPS3A RPS4Y1 RPS6 RPS7 RPS13 RPS14 RPS15A RPS20 RPS21 RPS25 RPS26 RPS29 RPL26L1
37	GO:0005753	MITOCHONDRIAL PROTON-TRANSPORTING ATP SYNTHASE COMPLEX	13 (1648)	20 (18124)	7,15	1.51103e+08	ATP5A1 ATP5B ATP5C1 ATP5E ATP5F1 ATP5G3 ATP5I ATP5J ATP5O C14ORF2 ATP5H USMG5 ATPIF1
38	GO:0006120	MITOCHONDRIAL ELECTRON TRANSPORT, NADH TO UBIQUINONE	19 (1648)	43 (18124)	4,86	1.81853e+08	NDUFA1 NDUFA2 NDUFA4 NDUFA5 NDUFA7 NDUFA8 NDUFA9 NDUFAB1 NDUFB1 NDUFB2 NDUFB5 NDUFB6 NDUFB8 NDUFB9 NDUFC2 NDUFS4 NDUFS5 NDUFS6 NDUFV2
39	GO:0006414	TRANSLATIONAL ELONGATION	29 (1648)	93 (18124)	3,43	2.09056e+08	FAU RPL5 RPL7 RPL9 RPL15 RPL23 RPL21 RPL22 RPL24 RPL26 RPL27 RPL31 RPL34 RPL35A RPL37A RPS3A RPS4Y1 RPS6 RPS7 RPS13 RPS14 RPS15A RPS20 RPS21 RPS25 RPS26 RPS29 TSFM RPL26L1
40	GO:0005515	PROTEIN BINDING	546 (1648)	4900 (18124)	1,23	7.37507e+08	ACTB ACTG1 ACTL6A ADM SLC25A5 ANXA1 ANXA7 HK3 ARF4 RHOA ATP5A1 ATP5B ATP5F1 ATP6V1C1 ATP6V1E1 B2M BAD BCKDHB BCL2 BIK BNIP3 BNIP3L BST2 C1QBP CASP3 CAV1 CAV2 CBFA2T3 CCNA2 CCND3 CCNT1 CD9 CD47 CD58 CD70 CDK1 CDC6 CDC42 CDH1 CDKN1C CEBPA CFL1 CGA CKB CIRBP TBCB CLNS1A CMKLR1 CRMP1 CSNK2B CST3 CST5 CTNND2 CTSH CYBA DACH1 DAXX COCH DR1 RCN1 DUT E2F2 ECH1 ECHS1 EFNA1 CELSR3 EIF4G2 EIF5A ERBB2 ERBB4 R…
41	GO:0005840	RIBOSOME	22 (1648)	66 (18124)	3,67	4.97276e+09	RPL9 RPL15 RPL27 RPS7 RPS13 RPS25 MRPL33 MRPL15 MRPL46 SERP1 RPS27L HSPA14 MRPS23 MRPL50 MRPL16 MRPS10 MRPL17 MRPL32 MRPL45 MRPL54 RPS4Y2 MRPL21
42	GO:0004298	THREONINE-TYPE ENDOPEPTIDASE ACTIVITY	12 (1648)	21 (18124)	6,28	5.35206e+09	PSMA1 PSMA2 PSMA3 PSMA4 PSMA5 PSMB1 PSMB2 PSMB3 PSMB4 PSMB5 PSMB6 PSMB7
43	GO:0034660	NCRNA METABOLIC PROCESS	12 (1648)	22 (18124)	6,00	0,000107973406917439	CLNS1A SNRPB SNRPD1 SNRPD2 SNRPD3 SNRPE SNRPF SNRPG GEMIN2 NCBP2 GEMIN7 GEMIN6
44	GO:0000209	PROTEIN POLYUBIQUITINATION	29 (1648)	110 (18124)	2,90	0,000136229615076529	BCL2 PSMA1 PSMA2 PSMA3 PSMA4 PSMA5 PSMB1 PSMB2 PSMB3 PSMB4 PSMB5 PSMB6 PSMB7 PSMC2 PSMC6 PSMD7 PSMD8 PSMD9 PSMD10 PSME1 PSME2 UBB UBE2A UBE2B UBE2D3 UBE2L3 PSMF1 PSMD6 PSMD14
45	GO:0008380	RNA SPLICING	47 (1648)	236 (18124)	2,19	0,000277298813536476	GTF2F2 SNRPC LGALS3 MAGOH NHP2L1 POLR2F POLR2G POLR2K POLR2L PPP2CA SRSF2 SRSF3 SRSF7 SNRPA1 SNRPB SNRPB2 SNRPD1 SNRPD2 SNRPD3 SNRPE SNRPF SNRPG GEMIN2 NOL3 WTAP RBM8A SMNDC1 BCAS2 TXNL4A RNPS1 SNRNP27 NUDT21 LSM6 STRAP DNAJC8 NCBP2 LSM4 DDX47 RSRC1 SF3B14 MAGOHB LSM2 SCNM1 ESRP2 SF3B5 THOC3 ZCRB1
46	GO:0042981	REGULATION OF APOPTOTIC PROCESS	38 (1648)	174 (18124)	2,40	0,000353968847850066	CASP3 FGFR3 INHBB JAG2 LGALS1 PSMA1 PSMA2 PSMA3 PSMA4 PSMA5 PSMB1 PSMB2 PSMB3 PSMB4 PSMB5 PSMB6 PSMB7 PSMC2 PSMC6 PSMD7 PSMD8 PSMD9 PSMD10 PSME1 PSME2 SRA1 PRDX2 UBB PSMF1 PSMD6 PPIF PSMD14 HTATIP2 IER3IP1 ZFAND6 PSMG2 ATPIF1 BLOC1S2
47	GO:0000398	MRNA SPLICING, VIA SPLICEOSOME	37 (1648)	168 (18124)	2,42	0,000404896993066123	FRG1 GTF2F2 SNRPC MAGOH NHP2L1 POLR2F POLR2G POLR2K POLR2L SRSF2 SRSF3 SRSF7 TRA2B SNRPA1 SNRPB SNRPB2 SNRPD1 SNRPD2 SNRPD3 SNRPE SNRPF SNRPG RBM8A TXNL4A RNPS1 NUDT21 DNAJC8 NCBP2 RSRC1 CWC15 SF3B14 PPIL1 NAA38 LSM2 GEMIN7 GEMIN6 SF3B5
48	GO:0005839	PROTEASOME CORE COMPLEX	9 (1648)	14 (18124)	7,07	0,000705190459247967	PSMA3 PSMB1 PSMB2 PSMB3 PSMB4 PSMB5 PSMB6 PSMB7 PSMF1
49	GO:0006368	TRANSCRIPTION ELONGATION FROM RNA POLYMERASE II PROMOTER	20 (1648)	65 (18124)	3,38	0,000890802528299445	CCNT1 CDK7 GTF2A1 GTF2A2 GTF2B GTF2F2 GTF2H3 MNAT1 POLR2F POLR2G POLR2K POLR2L SUPT4H1 AK6 TAF11 TAF12 TAF13 TBP TCEB1 NCBP2
50	GO:0030532	SMALL NUCLEAR RIBONUCLEOPROTEIN COMPLEX	10 (1648)	18 (18124)	6,11	0,00107469876158741	SNRPA1 SNRPB SNRPD1 SNRPD2 SNRPD3 SNRPE SNRPF SNRPG LSM6 LSM4
51	GO:0000387	SPLICEOSOMAL SNRNP ASSEMBLY	12 (1648)	26 (18124)	5,08	0,00114087167325923	CLNS1A SNRPB SNRPD1 SNRPD2 SNRPD3 SNRPE SNRPF SNRPG GEMIN2 NCBP2 GEMIN7 GEMIN6
52	GO:0042776	MITOCHONDRIAL ATP SYNTHESIS COUPLED PROTON TRANSPORT	9 (1648)	15 (18124)	6,60	0,0016200418061572	ATP5A1 ATP5B ATP5C1 ATP5E ATP5F1 ATP5I ATP5J ATP5O ATP5H
53	GO:0022627	CYTOSOLIC SMALL RIBOSOMAL SUBUNIT	14 (1648)	36 (18124)	4,28	0,00179343202955027	FAU HBA2 RPS3A RPS4Y1 RPS6 RPS7 RPS13 RPS14 RPS15A RPS20 RPS21 RPS25 RPS26 RPS29
54	GO:0008334	HISTONE MRNA METABOLIC PROCESS	8 (1648)	12 (18124)	7,33	0,00210513465997518	SNRPB SNRPD3 SNRPE SNRPF SNRPG SSB SLBP NCBP2
55	GO:0003723	RNA BINDING	85 (1648)	581 (18124)	1,61	0,0093091657708036	CNP EIF5A FAU HNRNPAB SNRPC IMPDH2 MAGOH NHP2L1 NPM1 POLR2G PSMA1 RBM3 RPL5 RPL7 RPL9 RPL15 RPL21 RPL22 MRPL23 RPL24 RPL26 RPL31 RPL34 RPS3A RPS4Y1 RPS7 RPS14 RPS15A RPS20 RPS25 SRSF2 SRSF3 SRSF7 SNRPA1 SNRPD1 SNRPE SNRPF SNRPG SRP9 SRP14 DUSP11 RAE1 DDX3Y EIF2S2 NOL3 RBM8A MPHOSPH6 SMNDC1 EMG1 C1D RNASEH2A PAIP1 RAD51AP1 KHDRBS3 POP4 RNPS1 NUDT21 LSM6 MRPL3 NCBP2 EXOSC7 LSM4 TRUB2 DIMT1 MCTS1 EX…
56	GO:0051084	'DE NOVO' POSTTRANSLATIONAL PROTEIN FOLDING	12 (1648)	37 (18124)	3,57	0,01	ACTB CCT6A TBCB PFDN1 TBCA VBP1 PFDN6 CCT7 CCT4 CCT2 SH3GLB1 TUBB2B
57	GO:0004129	CYTOCHROME-C OXIDASE ACTIVITY	10 (1648)	27 (18124)	4,07	0,01	COX5B COX6A1 COX6C COX7A2 COX7B COX7C COX11 CYB5A COX7A2L COX5A
58	GO:0006366	TRANSCRIPTION FROM RNA POLYMERASE II PROMOTER	47 (1648)	296 (18124)	1,75	0,01	CKLF CCNT1 CDK7 CDX2 CEBPA FOS GATA3 GTF2A1 GTF2A2 GTF2B GTF2F2 GTF2H3 LHX1 MAGOH MNAT1 PAX1 PAX6 POLR2F POLR2G POLR2K POLR2L SRSF2 SRSF3 SRSF7 SNRPB SNRPD3 SNRPE SNRPF SNRPG SUPT4H1 AK6 TAF11 TAF12 TAF13 TBP TCEB1 SLBP PIR STRA13 TAF1A PTTG1 TRIP13 RBM8A SNAPC5 RNPS1 NUDT21 NCBP2
59	GO:0034641	CELLULAR NITROGEN COMPOUND METABOLIC PROCESS	37 (1648)	191 (18124)	2,13	0,01	AMD1 BCKDHB CGA CKB HDC MAT1A OAT OAZ1 PRODH PSMA1 PSMA2 PSMA3 PSMA4 PSMA5 PSMB1 PSMB2 PSMB3 PSMB4 PSMB5 PSMB6 PSMB7 PSMC2 PSMC6 PSMD7 PSMD8 PSMD9 PSMD10 PSME1 PSME2 SAT1 GRHPR PSMF1 PSMD6 PSMD14 ADI1 ENOPH1 AFMID
60	GO:0015992	PROTON TRANSPORT	10 (1648)	28 (18124)	3,93	0,01	ATP5B ATP6V1C1 ATP6V1E1 ATP6V0B ATP5O UCP2 ATP6V0E1 ATP6V1G1 ATP5S ATP6V1D
61	GO:0019048	VIRUS-HOST INTERACTION	50 (1648)	315 (18124)	1,75	0,01	SLC25A5 RHOA BNIP3 BNIP3L C1QBP CAV1 CCNT1 CEBPA DAXX GTF2A2 GTF2B HLA-A HLA-B HLA-C IL16 NACA RPF1 NPM1 PPIA PSMA3 PSMA4 PSMB1 PSMB2 PSMB3 PSMB4 PSMB5 PSMB6 PSMB7 PSMC2 RAN SP100 TBP TCEB1 UNG VDAC1 VRK2 DYNLL1 FADD ISG15 RBX1 PDCD6IP HTATIP2 SIVA1 ATF7 CBX5 F11R DYNC1LI1 RAB11FIP4 RSAD2 CD200R1
62	GO:0005689	U12-TYPE SPLICEOSOMAL COMPLEX	10 (1648)	24 (18124)	4,58	0,01	SNRPB SNRPD1 SNRPD2 SNRPD3 SNRPE SNRPF SNRPG SF3B14 SF3B5 ZCRB1
63	GO:0005681	SPLICEOSOMAL COMPLEX	20 (1648)	81 (18124)	2,72	0,01	SNRPC LGALS3 NHP2L1 SRSF2 SNRPA1 SNRPB SNRPB2 SNRPD2 SNRPD3 SNRPE SNRPF SNRPG GEMIN2 SMNDC1 BCAS2 TXNL4A STRAP CWC15 GEMIN7 GEMIN6
64	GO:0022625	CYTOSOLIC LARGE RIBOSOMAL SUBUNIT	15 (1648)	52 (18124)	3,17	0,01	RPL5 RPL7 RPL9 RPL15 RPL23 RPL21 RPL22 RPL24 RPL26 RPL27 RPL31 RPL34 RPL35A RPL37A RPL10L
65	GO:0006457	PROTEIN FOLDING	35 (1648)	182 (18124)	2,11	0,01	ACTB CCT6A FKBP1A FKBP2 FKBP3 HSP90AA2 HSPE1 PFDN1 UBL5 PIN4 PPIA PPIB PPIC RP2 ST13 TBCA TTC1 VBP1 MKKS DNAJA3 BAG2 DNAJB6 PPIF PFDN6 CCT7 CCT4 CCT2 DNAJC8 DNAJC9 FKBP11 PPIL1 DNAJC19 HSCB TUBB2B DNAJB13
66	GO:0006334	NUCLEOSOME ASSEMBLY	23 (1648)	105 (18124)	2,41	0,01	HIST1H1C HIST1H1D HIST1H1E HIST1H1B HIST1H2AD H2AFZ HIST1H2BD NPM1 RBBP7 SRA1 HIST3H3 HIST1H2AC HIST2H2AC H1FX H2AFJ OIP5 ITGB3BP CENPQ CENPK HIST1H2BK HIST3H2BB TSPY26P HIST2H2AA4
67	GO:0005762	MITOCHONDRIAL LARGE RIBOSOMAL SUBUNIT	8 (1648)	15 (18124)	5,87	0,01	ICT1 MRPL23 MRPL3 MRPL13 MRPL27 MRPL52 MRPL10 MRPL55
68	GO:0000276	MITOCHONDRIAL PROTON-TRANSPORTING ATP SYNTHASE COMPLEX, COUPLING FACTOR F(O)	5 (1648)	8 (18124)	6,87	0,01	ATP5F1 ATP5I ATP5J ATP5H ATP5L2
69	GO:0006364	RRNA PROCESSING	22 (1648)	90 (18124)	2,69	0,01	FRG1 PIN4 RPL5 RPL7 RPL26 RPL35A RPS6 RPS7 NSA2 EMG1 POP4 LSM6 EXOSC7 DCAF13 EXOSC1 UTP18 UTP11L SBDS DDX47 EXOSC5 UTP23 RRP36
70	GO:0070979	PROTEIN K11-LINKED UBIQUITINATION	10 (1648)	26 (18124)	4,23	0,01	SNURF UBE2A UBE2B UBE2D3 UBE2L3 ANAPC10 UBE2E3 UBE2T ANAPC5 UBE2W
71	GO:0030670	PHAGOCYTIC VESICLE MEMBRANE	11 (1648)	32 (18124)	3,78	0,01	ANXA3 ATP6V0B B2M CYBA HLA-A HLA-B HLA-C HLA-F LAMP2 VAMP7 ATP6V0E1
72	GO:0005761	MITOCHONDRIAL RIBOSOME	9 (1648)	22 (18124)	4,50	0,01	RPS12 MRPL13 MRPL35 MRPL39 MRPS14 MRPL40 MRPL34 MRPL11 MRPL9
73	GO:0006369	TERMINATION OF RNA POLYMERASE II TRANSCRIPTION	14 (1648)	44 (18124)	3,50	0,01	MAGOH SRSF2 SRSF3 SRSF7 SNRPB SNRPD3 SNRPE SNRPF SNRPG SLBP RBM8A RNPS1 NUDT21 NCBP2
74	GO:0005759	MITOCHONDRIAL MATRIX	35 (1648)	200 (18124)	1,92	0,01	AK3 ATP5A1 ATP5B ATP5C1 ATP5E ATP5F1 BCKDHB C1QBP DGUOK ECHS1 ERBB4 ETFA FH FXN HMGCL HSPE1 NDUFA9 NDUFAB1 OAT PDHA1 PIN4 PRODH SOD1 TFAM SUCLG1 DNAJA3 PPIF PPA2 COQ3 TRMT5 TFB2M ACSS1 MCEE PPM1K ACSM2B
75	GO:0005683	U7 SNRNP	5 (1648)	7 (18124)	7,86	0,01	SNRPB SNRPD3 SNRPE SNRPF SNRPG
76	GO:0006915	APOPTOTIC PROCESS	91 (1648)	689 (18124)	1,45	0,01	BAD BCL2 BIK BNIP3 BNIP3L DBI CASP3 CDK1 CDH1 DAD1 DAXX E2F2 ERBB4 FGFR3 HMGB1 ITGB2 LGALS1 LMNB1 MAPT MNAT1 NGFR PDCD2 PMAIP1 POLR2G SRGN PSMA1 PSMA2 PSMA3 PSMA4 PSMA5 PSMB1 PSMB2 PSMB3 PSMB4 PSMB5 PSMB6 PSMB7 PSMC2 PSMC6 PSMD7 PSMD8 PSMD9 PSMD10 PSME1 PSME2 PHLDA2 UBB UBE2D3 VDAC1 YWHAB FZD5 DYNLL1 CRADD HRK TNFRSF6B FADD NOL3 PDCD5 EBAG9 AIMP1 NTN1 ITM2B PSMF1 PSMD6 PDCD6IP BCAP31 PSMD14 SMNDC…
77	GO:0006164	PURINE NUCLEOTIDE BIOSYNTHETIC PROCESS	6 (1648)	8 (18124)	8,25	0,01	ADSL HPRT1 OAS1 OAS2 PRPS1 MTHFD2L
78	GO:0008121	UBIQUINOL-CYTOCHROME-C REDUCTASE ACTIVITY	5 (1648)	8 (18124)	6,87	0,01	UQCRB UQCRH UQCR11 UQCRQ UQCR10
79	GO:0019773	PROTEASOME CORE COMPLEX, ALPHA-SUBUNIT COMPLEX	5 (1648)	8 (18124)	6,87	0,01	PSMA1 PSMA2 PSMA3 PSMA4 PSMA5
80	GO:0048247	LYMPHOCYTE CHEMOTAXIS	5 (1648)	8 (18124)	6,87	0,01	SAA2 CCL2 CCL3 CCL5 CXCL16
81	GO:0015935	SMALL RIBOSOMAL SUBUNIT	8 (1648)	17 (18124)	5,18	0,01	FAU RPS12 RPS6 RPS21 RPS25 RPS26 RPS29 MRPS6
82	GO:0009060	AEROBIC RESPIRATION	8 (1648)	19 (18124)	4,63	0,01	ADSL FXN SDHB SDHC UQCRB UQCRC2 UQCRH MTFR1
83	GO:0000785	CHROMATIN	18 (1648)	70 (18124)	2,83	0,01	HMGN1 HMGN2 ID2 EIF3E MYCN RPF1 RAN TMPO UBE2A UBE2B HMGN3 MIG7 HMGN4 CBX1 CBX3 OIP5 DSCC1 RCOR2
84	GO:0051082	UNFOLDED PROTEIN BINDING	25 (1648)	127 (18124)	2,16	0,02	CCT6A HSP90AA1 HSP90AA2 HSPE1 NPM1 PFDN1 PPIA PPIB PPIC RP2 ST13 TBCA TTC1 VBP1 MKKS DNAJA3 TOMM20 DNAJB6 PFDN6 CCT7 CCT4 CCT2 DNAJC8 DNAJC9 DNAJB13
85	GO:0051536	IRON-SULFUR CLUSTER BINDING	5 (1648)	9 (18124)	6,11	0,02	FXN GLRX3 ISCU ISCA1 ISCA2
86	GO:0005737	CYTOPLASM	400 (1648)	3956 (18124)	1,11	0,02	ACAT2 ACTB ADH5 ADM ADSL AKR1B1 MIF ANXA1 ANXA3 ANXA4 AQP3 ARL1 KIF1A BCL2 BNIP3 BST2 PTTG1IP CA8 CALB2 CAPZA2 CASP3 CBR1 CCNA2 CCND3 CCT6A CDC6 CDC42 CDH1 CDK7 CDKN1C CDKN2C CETN3 CFL1 CIRBP TBCB CLIC2 CNP CRABP1 CRMP1 CSNK2B CTNND2 DACH1 DAXX CYB5R3 DMP1 RCN1 EIF1AX EIF5A ENO3 ERBB4 FABP5 FH FHL1 GLO1 GSTM3 GSTP1 HADH HDAC2 NRG1 UBE2K HINT1 HMGB1 HMGN1 HMGN2 HNRNPAB HPRT1 HSP90AA2 ID2 IDH1 IL16…
87	GO:0002480	ANTIGEN PROCESSING AND PRESENTATION OF EXOGENOUS PEPTIDE ANTIGEN VIA MHC CLASS I, TAP-INDEPENDENT	5 (1648)	9 (18124)	6,11	0,02	B2M HLA-A HLA-B HLA-C HLA-F
88	GO:0090200	POSITIVE REGULATION OF RELEASE OF CYTOCHROME C FROM MITOCHONDRIA	8 (1648)	20 (18124)	4,40	0,02	BAD BIK BNIP3 PMAIP1 HRK FAM162A PYCARD BMF
89	GO:0005669	TRANSCRIPTION FACTOR TFIID COMPLEX	8 (1648)	20 (18124)	4,40	0,02	AK6 TAF11 TAF12 TAF13 TBP EDF1 TAF9B TAF7L
90	GO:0008625	EXTRINSIC APOPTOTIC SIGNALING PATHWAY VIA DEATH DOMAIN RECEPTORS	7 (1648)	16 (18124)	4,81	0,02	CASP3 DAXX CRADD FADD TNFRSF10A NGFRAP1 DIABLO
91	GO:0042645	MITOCHONDRIAL NUCLEOID	11 (1648)	36 (18124)	3,36	0,04	SLC25A5 ATP5B HADH HADHB SSBP1 TFAM VDAC1 VDAC2 DNAJA3 POLD4 TFB2M
92	GO:0006370	7-METHYLGUANOSINE MRNA CAPPING	10 (1648)	30 (18124)	3,67	0,04	CDK7 GTF2F2 GTF2H3 MNAT1 POLR2F POLR2G POLR2K POLR2L NCBP2 FAM103A1
93	GO:0019843	RRNA BINDING	9 (1648)	25 (18124)	3,96	0,04	RPL9 RPS4Y1 EMG1 SBDS MRPS17 MRPL16 MRPS6 ERI1 RPS4Y2
94	GO:0022857	TRANSMEMBRANE TRANSPORTER ACTIVITY	9 (1648)	25 (18124)	3,96	0,04	ATP5A1 ATP5B ATP5C1 ATP5E ATP5F1 ATP5I ATP5J ATP5O ATP5H
95	GO:0003755	PEPTIDYL-PROLYL CIS-TRANS ISOMERASE ACTIVITY	11 (1648)	36 (18124)	3,36	0,04	FKBP1A FKBP2 FKBP3 UBL5 PIN4 PPIA PPIB PPIC PPIF FKBP11 PPIL1
96	GO:0000786	NUCLEOSOME	15 (1648)	62 (18124)	2,66	0,05	HIST1H1C HIST1H1D HIST1H1E HIST1H1B HIST1H2AD H2AFZ HIST1H2BD HIST3H3 HIST1H2AC HIST2H2AC H1FX H2AFJ HIST1H2BK HIST3H2BB HIST2H2AA4
97	GO:0005783	ENDOPLASMIC RETICULUM	71 (1648)	564 (18124)	1,38	0,06	BCL2 BNIP3L TMEM50B CAV1 CTSZ CYB5R3 FDFT1 FGFR3 FKBP2 HADHB INSIG1 MGST3 NDUFB8 OAS1 OAS2 PCSK6 PCMT1 PDE9A PIGH PPIB PRNP RAB1A RCN2 SSR1 TM7SF2 TPD52 CNBP PTP4A1 MANF ANP32A PSMG1 DPM1 VAPA AIMP1 PIGL PDCD6 BCAP31 CNPY2 HAX1 ARL6IP5 PGRMC1 TMED2 TMED10 TMED1 PLA2G16 PDZD2 ARL6IP1 TMEM98 SERP1 ORMDL2 CNIH4 CLEC2D GOLT1B IER3IP1 SAR1B POMP TRAPPC2L DPM3 NDFIP2 TMED9 TMEM30A SAR1A RDH14 SELK SPCS…
98	GO:0050434	POSITIVE REGULATION OF VIRAL TRANSCRIPTION	12 (1648)	45 (18124)	2,93	0,08	CCNT1 CDK7 GTF2F2 GTF2H3 MNAT1 POLR2F POLR2G POLR2K POLR2L SUPT4H1 TCEB1 NCBP2
99	GO:0006200	ATP CATABOLIC PROCESS	16 (1648)	71 (18124)	2,48	0,08	ATP5B ATP5C1 ATP5E ATP5F1 ATP5I ATP5J ATP5O HSP90AA1 PMS2P5 PSMC2 PSMC6 RFC3 TNNT2 PSMD6 ATP5H OLA1
100	GO:0005763	MITOCHONDRIAL SMALL RIBOSOMAL SUBUNIT	7 (1648)	18 (18124)	4,28	0,09	MRPS35 MRPL42 MRPS18C MRPS17 MRPS33 MRPS11 MRPS36
101	GO:0000413	PROTEIN PEPTIDYL-PROLYL ISOMERIZATION	7 (1648)	18 (18124)	4,28	0,09	FKBP1A FKBP2 FKBP3 UBL5 PPIA PPIB FKBP11
102	GO:0006283	TRANSCRIPTION-COUPLED NUCLEOTIDE-EXCISION REPAIR	12 (1648)	46 (18124)	2,87	0,1	CDK7 RAD1 GTF2H3 MNAT1 PCNA POLR2F POLR2G POLR2K POLR2L RFC3 RPA2 RPA3
103	GO:0003729	MRNA BINDING	13 (1648)	53 (18124)	2,70	0,1	HNRNPAB RPL7 RPS13 RPS26 TRA2B SSB SLBP MBD2 RBM8A NUDT21 PIWIL2 ESRP2 FYTTD1
104	GO:0005741	MITOCHONDRIAL OUTER MEMBRANE	20 (1648)	104 (18124)	2,11	0,12	BAD BCL2 BNIP3 BNIP3L DBI CYB5A CYB5R3 HADHB IFI27 PEBP1 PMAIP1 VDAC1 VDAC2 VDAC3 MTX2 TOMM34 SH3GLB1 CISD1 BMF RSAD2
105	GO:0046961	PROTON-TRANSPORTING ATPASE ACTIVITY, ROTATIONAL MECHANISM	7 (1648)	19 (18124)	4,05	0,14	ATP5A1 ATP5B ATP5C1 ATP5E ATP6V1C1 ATP6V1E1 ATP6V0E1
106	GO:0046933	HYDROGEN ION TRANSPORTING ATP SYNTHASE ACTIVITY, ROTATIONAL MECHANISM	6 (1648)	15 (18124)	4,40	0,14	ATP5A1 ATP5B ATP5C1 ATP5E ATP5F1 ATP5O
107	GO:0042273	RIBOSOMAL LARGE SUBUNIT BIOGENESIS	5 (1648)	11 (18124)	5,00	0,14	RPL5 RPL7 RPL26 RPL35A SBDS
108	GO:0000245	SPLICEOSOMAL COMPLEX ASSEMBLY	7 (1648)	19 (18124)	4,05	0,14	SNRPD1 SNRPD2 SNRPE SNRPG GEMIN2 TXNL4A GEMIN6
109	GO:0046902	REGULATION OF MITOCHONDRIAL MEMBRANE PERMEABILITY	5 (1648)	11 (18124)	5,00	0,14	BAD BCL2 BNIP3 PMAIP1 PPIF
110	GO:0048246	MACROPHAGE CHEMOTAXIS	5 (1648)	11 (18124)	5,00	0,14	EDN2 SAA2 CCL2 CCL3 CCL5
111	GO:0006367	TRANSCRIPTION INITIATION FROM RNA POLYMERASE II PROMOTER	29 (1648)	187 (18124)	1,71	0,16	CCNT1 CDK7 E2F2 GTF2A1 GTF2A2 GTF2B GTF2F2 GTF2H3 MNAT1 HN1 NR4A2 PGR POLR2F POLR2G POLR2K POLR2L AK6 TAF11 TAF12 TAF13 TBP UBB UBE2D3 NR1H4 MED6 NRBF2 TAF7L MED30 NR2C2AP
112	GO:0051301	CELL DIVISION	41 (1648)	293 (18124)	1,54	0,17	RHOA CCNA2 CCND3 CCNT1 CDK1 CDC6 CDK7 CETN3 CKS2 LLGL2 MAD2L1 NEK2 RAN SYCP1 TSG101 CDC123 BUB3 PTTG1 PDCD6IP CCNO ANAPC10 ARPP19 TXNL4A OIP5 NCAPH ITGB3BP NSL1 DYNC1LI1 ANAPC5 TIPIN ARL8B SPC25 NUP37 MCMBP DSN1 SEH1L DIS3L2 SPC24 SYCE2 APITD1 CENPW
113	GO:0006919	ACTIVATION OF CYSTEINE-TYPE ENDOPEPTIDASE ACTIVITY INVOLVED IN APOPTOTIC PROCESS	16 (1648)	77 (18124)	2,29	0,18	BAD HSPE1 IFI27 PMAIP1 SNCA TPD52L1 FADD TNFRSF10A DNAJA3 PDCD6 MTCH1 FAM162A NGFRAP1 PYCARD RPS27L DIABLO
114	GO:0047485	PROTEIN N-TERMINUS BINDING	16 (1648)	78 (18124)	2,26	0,19	DAXX EIF5A RAD1 GLRX GTF2H3 EIF3E MNAT1 NFE2 RPA2 RPS21 SMARCE1 TAF11 HAX1 MORF4L1 YWHAQ PDCD10
115	GO:0006281	DNA REPAIR	39 (1648)	276 (18124)	1,55	0,19	ACTL6A CDK1 CDK7 RAD1 FANCF GTF2H3 MNAT1 MPG NPM1 PCNA POLR2F POLR2G POLR2K POLR2L RFC3 RPA2 RPA3 UBB UBE2A UBE2B UBE2D3 SUMO1 UNG XRCC2 EXO1 PTTG1 MORF4L2 RBX1 CCNO RAD51AP1 SMG1 UBE2T RPS27L UCHL5 NSMCE4A UBE2W RPAIN NSMCE1 APITD1
116	GO:0000083	REGULATION OF TRANSCRIPTION INVOLVED IN G1/S PHASE OF MITOTIC CELL CYCLE	7 (1648)	20 (18124)	3,85	0,19	CDK1 CDC6 GFI1 ORC1 PCNA RRM2 CDC45
117	GO:0042744	HYDROGEN PEROXIDE CATABOLIC PROCESS	7 (1648)	20 (18124)	3,85	0,19	HBA2 HBB PRDX1 PRDX2 PRDX6 PRDX3 PRDX5
118	GO:0006406	MRNA EXPORT FROM NUCLEUS	13 (1648)	57 (18124)	2,51	0,22	EIF5A MAGOH SRSF2 SRSF3 SRSF7 SLBP RAE1 RBM8A RNPS1 NCBP2 SMG1 FYTTD1 THOC3
119	GO:0031966	MITOCHONDRIAL MEMBRANE	14 (1648)	64 (18124)	2,41	0,23	ANXA1 ATP5B BIK BNIP3 NDUFA1 NDUFA2 NDUFA9 NDUFAB1 NDUFB6 SORD VRK2 NDUFAF4 COX16 TMEM14C
120	GO:0009055	ELECTRON CARRIER ACTIVITY	25 (1648)	157 (18124)	1,75	0,23	ADH5 AKR1B1 COX7A2 COX11 CYBA CYP26A1 ETFA GLRX HMOX2 NDUFS6 NDUFV2 SDHB SDHC SDHD TXN AKR7A2 COX7A2L TXNL1 COX5A GLRX3 UQCR11 CYP4F8 GLRX2 GLRX5 NDUFA12
121	GO:0051087	CHAPERONE BINDING	11 (1648)	44 (18124)	2,75	0,24	HSPE1 PRNP SOD1 ST13 TBCA BAG2 DNAJB6 PFDN6 TIMM10 TIMM9 HSCB
122	GO:0071013	CATALYTIC STEP 2 SPLICEOSOME	16 (1648)	80 (18124)	2,20	0,25	FRG1 SNRPC MAGOH SNRPA1 SNRPB SNRPB2 SNRPD1 SNRPD2 SNRPD3 SNRPE SNRPF SNRPG RBM8A CWC15 PPIL1 LSM2
123	GO:0006119	OXIDATIVE PHOSPHORYLATION	5 (1648)	12 (18124)	4,58	0,25	ATP5C1 FXN UQCRB UQCRC2 UQCRH
124	GO:0042274	RIBOSOMAL SMALL SUBUNIT BIOGENESIS	5 (1648)	12 (18124)	4,58	0,25	RPS6 RPS7 RPS21 EMG1 RRP36
125	GO:0042803	PROTEIN HOMODIMERIZATION ACTIVITY	66 (1648)	552 (18124)	1,31	0,26	ANXA1 BCL2 BNIP3 BNIP3L BST2 CAV2 CEBPA DAXX ENO3 ERBB4 GALE GDNF GSTM3 GTF2A2 HMGCL HPRT1 HSP90AA1 IDH1 IMPA1 IMPA2 INHBB LGALS1 MAD2L1 NPM1 NPPC NPR3 PDGFB MAPK4 PRPS1 RPE RPL7 S100A6 S100A11 CCL5 SOD1 SP100 TBX15 MLX TNNC1 TPD52 TPD52L1 STRA13 PRKRA MAP3K13 AIMP1 GRHPR PDCD6 NUDT21 PDCD10 TIMM10 TIMM9 CACYBP PYCARD CRYL1 SH3GLB1 TESC KLHL7 SNX6 GGCT TRPM8 RAB11FIP4 ATPIF1 APOA1BP COMMD1 OLFML2…
126	GO:0000079	REGULATION OF CYCLIN-DEPENDENT PROTEIN KINASE ACTIVITY	12 (1648)	52 (18124)	2,54	0,31	CCNA2 CCNT1 CDC6 CDK7 CDKN1C CDKN2C CKS2 MNAT1 CCNO HERC5 CCNL2 FAM58A
127	GO:0006626	PROTEIN TARGETING TO MITOCHONDRION	11 (1648)	45 (18124)	2,69	0,32	DBI TOMM20 TIMM17A MTX2 TOMM34 TIMM10 TIMM9 TIMM8B PAM16 DNAJC19 TIMM23
128	GO:0019221	CYTOKINE-MEDIATED SIGNALING PATHWAY	31 (1648)	216 (18124)	1,58	0,33	B2M BAD CAMK2B CEBPA EDN2 EIF4G2 IFI6 HLA-A HLA-B HLA-C HLA-F IFI27 LIFR RPF1 OAS1 OAS2 OAS3 UBL5 CCL2 SP100 UBB UBE2N SUMO1 RAE1 UBE2L6 ISG15 USP18 NUP210 HERC5 NUP37 SEH1L
129	GO:0000166	NUCLEOTIDE BINDING	53 (1648)	426 (18124)	1,37	0,34	ADH5 BLVRA BLVRB CBR1 CDC6 CIRBP DACH1 GALE HADH HNRNPAB SNRPC HPRT1 HSD3B1 HSD17B2 HSP90AA1 IMPDH2 LDHA NDUFA9 RBM3 RFC3 MRPL23 SRSF2 SRSF3 SRSF7 TRA2B SNRPB2 SSB VDAC2 VDAC3 RBM8A SAE1 HTATIP2 MTHFD2 RNPS1 NCBP2 DHRS7B SCCPDH RDH11 DCXR DHRS7 SF3B14 MRPL39 GFOD1 LARP6 RDH14 ESRP2 SLIRP NIFK RTN4IP1 ZCRB1 RBM18 APOA1BP MTHFD2L
130	GO:0006928	CELLULAR COMPONENT MOVEMENT	17 (1648)	92 (18124)	2,03	0,35	ACTB ACTG1 ANXA1 CAPZA1 CAPZA2 CD9 CCL4 TPM1 TXN ARPC5 ARPC3 ACTR3 ARPC2 PDPN SPINT2 DSTN TNFRSF12A
131	GO:0005730	NUCLEOLUS	151 (1648)	1464 (18124)	1,13	0,37	ACAT2 AKR1B1 CKLF CASP3 CBFA2T3 CCNT1 CDKN1C TBCB DACH1 DAXX DMP1 ERBB4 FOS FRG1 GATA3 HADH HMGB1 ID2 IMPA1 KRT14 NDUFB6 NEK2 NFE2 NHP2L1 NPM1 ORC1 PAX6 PCNA PGR PIGH PIN4 POLR2F PRG2 PRNP PSMA1 PSMA5 PSMB2 PSMC2 PSMD8 PTK6 RGS2 RPA2 RPL5 RPL9 RPS3A RPS6 RPS7 RPS13 RPS14 RPS25 SCP2 SRSF7 SIX1 SMARCE1 SOD1 SRA1 SP100 SPR SRP19 AK6 TAF13 TBCA TSG101 UCHL1 YWHAB ZNF207 HAT1 STRA13 EDF1 FGF18 NOL3 BU…
132	GO:0006397	MRNA PROCESSING	29 (1648)	200 (18124)	1,59	0,37	LGALS3 SRSF2 SRSF7 SNRPB SNRPB2 SNRPD3 SNRPE SNRPF SNRPG SLBP GEMIN2 NOL3 WTAP SMNDC1 BCAS2 SNRNP27 NUDT21 LSM6 STRAP NCBP2 LSM4 DDX47 MAGOHB SCNM1 TSEN34 ESRP2 THOC3 ZCRB1 TSEN15
133	GO:0006917	INDUCTION OF APOPTOSIS	27 (1648)	182 (18124)	1,63	0,39	BAD BIK BNIP3 BNIP3L CASP3 CD70 CDKN2C DAXX EIF5A PMAIP1 PPP2CA RPS3A TPD52L1 PRKRA CRADD HRK TNFRSF10A PDCD5 ITM2B SMNDC1 HTATIP2 SIVA1 PYCARD UTP11L LEF1 TNFRSF12A DIABLO
134	GO:0015949	NUCLEOBASE-CONTAINING SMALL MOLECULE INTERCONVERSION	6 (1648)	18 (18124)	3,67	0,42	AK2 GLRX NME2 RRM2 TXN CMPK1
135	GO:0006513	PROTEIN MONOUBIQUITINATION	6 (1648)	18 (18124)	3,67	0,42	TSG101 UBE2B UBE2D3 RBX1 UBE2T UBE2W
136	GO:0045454	CELL REDOX HOMEOSTASIS	12 (1648)	55 (18124)	2,40	0,42	GLRX TXN TUSC3 TXNL1 TXNDC9 GLRX3 GLRX2 TXNDC12 TMX2 GLRX5 SELT TMX1
137	GO:0008135	TRANSLATION FACTOR ACTIVITY, NUCLEIC ACID BINDING	7 (1648)	23 (18124)	3,35	0,43	EIF1AX EIF4G2 GTF2H3 SOX11 EIF2S2 EIF1 MTIF3
138	GO:0055086	NUCLEOBASE-CONTAINING SMALL MOLECULE METABOLIC PROCESS	14 (1648)	71 (18124)	2,17	0,45	ADK ADSL AK2 DGUOK DUT GLRX HPRT1 IMPDH2 NME2 RRM2 TK1 TXN UMPS CMPK1
139	GO:0034614	CELLULAR RESPONSE TO REACTIVE OXYGEN SPECIES	5 (1648)	14 (18124)	3,93	0,49	FOS TPM1 PRDX3 PRDX5 ROMO1
140	GO:0005746	MITOCHONDRIAL RESPIRATORY CHAIN	5 (1648)	14 (18124)	3,93	0,49	COX7A2 COX7B UQCRB UQCRH COX7A2L
141	GO:0035267	NUA4 HISTONE ACETYLTRANSFERASE COMPLEX	5 (1648)	14 (18124)	3,93	0,49	ACTB ACTL6A YEATS4 MORF4L1 MEAF6
142	GO:0019003	GDP BINDING	8 (1648)	29 (18124)	3,03	0,49	PRPS1 RAB2A RAB5A RAP1B RAB7A SUCLG1 RAB9A ARL8B
143	GO:0030529	RIBONUCLEOPROTEIN COMPLEX	18 (1648)	106 (18124)	1,87	0,5	ACTB HNRNPAB NPM1 RPL5 RPL7 RPL22 RPL27 RPS3A RPS6 RPS7 SSB SLBP NSA2 DCAF13 NAA38 LARP6 MRPL10 JAKMIP1
