# Supplementary material for: The pathogenesis of mesothelioma is driven by a dysregulated translatome
Source: Nat Commun. 2021 Aug 13;12:4920. doi: 10.1038/s41467-021-25173-7 (PMC8363647; doi:10.1038/s41467-021-25173-7)
Supplement: Supplementary file 5 — Supplementary Data 3 [file 41467_2021_25173_MOESM5_ESM.xlsx]

## Sheet: Sheet1
Log2 Fold Change: (Meso_7T) / (NMS)	Log2 Fold Change: (Meso_8T) / (NMS)	Adj. P-value: (Meso_7T) / (NMS)	Adj. P-value: (Meso_8T) / (NMS)	N: Molecular Weight	N: RT [min]	colour	label+	label
-5.97	-1.57	5.51e-10	6.6e-05	607.082	9.068	Y
-5.87	-2.51	3.09e-05	0.00122747	203.079	9.064	Y
-5.72	-5.06	1.78e-11	1.96e-11	141.019	9.22	Y
-5.09	-5.3	1.17e-06	1.28e-06	245.162	2.579	Y
-4.99	-5.29	2.98e-05	2.52e-05	245.162	1.529	Y
-4.97	-4.11	3.01e-08	5.59e-07	172.014	8.772	Y
-4.83	-4.54	0.000341735	0.000542084	614.146	9.162	Y
-4.66	-4.53	0.00028977	0.000364197	614.148	9.158	Y
-4.37	-5.09	1.56e-06	4.11e-07	309.106	7.119	Y
-4.33	-6.31	1.83e-05	2.71e-06	259.189	10.528	Y
-4.14	-3.28	0.000126022	0.000286599	301.056	8.798	Y
-4.1	-3.83	3.09e-05	3.7e-05	600.329	1.337	Y
-3.96	-4.27	3.09e-05	2.67e-05	352.225	1.361	Y
-3.82	-4.43	1.21e-05	6.26e-06	289.126	7.384	Y
-3.82	-1.41	4.63e-07	8.08e-05	343.083	6.814	Y
-3.7	-2.92	0.000573315	0.00127818	304.241	1.256	Y
-3.62	-4.34	4.42e-06	9.8e-07	226.106	8.573	Y
-3.6	-1.54	9.1e-07	4.22e-05	175.095	8.746	Y
-3.57	-4.5	0.000263692	0.00012642	289.128	7.381	Y
-3.58	-3.95	0.000575408	0.000408406	600.329	2.537	Y
-3.4	-1.75	0.000184701	0.00358005	250.062	7.925	Y
-3.36	-1.3	3.5e-05	0.00236921	158.069	8.747	Y
-3.32	-2.65	1.08e-05	2.35e-05	334.066	9.341	Y
-3.18	-2.46	1.08e-05	2.52e-05	446.059	9.621	Y
-2.93	-4.19	0.00700439	0.00228015	805.551	1.279	Y
-2.87	-1.05	0.000129648	0.0164226	290.041	9.855	Y
-2.8	-1.12	0.000336377	0.0165712	230.126	5.942	Y
-2.76	-3.79	0.0014364	0.000286599	262.117	7.647	Y
-2.66	-2.08	0.000119591	0.000336657	339.997	9.003	Y
-2.6	-2.29	0.00077226	0.000916042	244.105	8.418	Y
-2.48	-2.68	0.000234121	0.000214563	275.147	9.568	Y
-2.31	-0.64	1.21e-05	0.00122747	152.069	5.766	Y
-2.09	-1.39	0.000742966	0.00392995	330.257	1.247	Y
-2.09	-2.22	0.0170132	0.00932139	703.513	1.302	Y
-2.06	-1.47	0.000156855	0.00089206	328.241	1.249	Y
-2.03	-1.49	5.41e-06	2.23e-05	190.059	9.644	Y
-2.02	-1.28	5.09e-06	3.02e-05	117.079	5.613	Y
-1.98	-1.63	0.000331588	0.000673719	132.053	6.79	Y
-1.95	-1.85	0.00738381	0.00626326	809.518	1.167	Y
-1.81	-2.58	5.73e-05	2.48e-05	324.153	12.858	Y
-1.81	-1.52	0.000358565	0.000596769	260.03	9.533	Y
-1.8	-1.05	0.00383714	0.0389348	328.166	5.633	Y
-1.79	-1.39	1.43e-05	2.98e-05	259.046	8.957	Y
-1.74	-1.79	0.0237667	0.0299605	781.559	2.024	Y
-1.69	-1.87	0.000213661	0.000145203	589.082	10.536	Y
-1.69	-1.54	6.35e-05	9.96e-05	486.207	12.729	Y
-1.68	-0.98	0.000134624	0.00133273	326.15	5.942	Y
-1.67	-2.11	0.00838638	0.00302489	342.145	7.655	Y
-1.65	-1.06	0.00563559	0.0121564	422.122	9.087	Y
-1.65	-1.93	0.000856568	0.000364197	481.318	1.399	Y
-1.65	-2.36	0.0029309	0.000675258	813.549	1.164	Y
-1.63	-1.58	0.00655439	0.00469252	755.543	1.291	Y
-1.57	-1.56	8.25e-05	7.19e-05	182.058	2.848	Y
-1.57	-0.88	0.00496841	0.0368917	506.989	12.718	Y
-1.57	-0.88	9.43e-05	0.00113798	357.114	8.871	Y
-1.55	-1.92	0.0449963	0.0148009	509.346	2.541	Y
-1.53	-1.69	0.0294226	0.0148755	495.331	2.542	Y
-1.51	-1.52	0.00102359	0.000728865	757.56	1.292	Y
-1.5	-1.02	0.000114504	0.000734275	307.084	8.127	Y
-1.5	-2.66	0.0415734	0.00267859	525.308	1.312	Y
-1.47	-1.62	4.57e-05	3.22e-05	188.152	11.841	Y
-1.47	-0.91	8.44e-05	0.000634661	115.063	5.955	Y
-1.44	-1.49	0.00209284	0.00146039	731.544	1.295	Y
-1.42	-1.16	0.000152638	0.000405865	204.075	8.939	Y
-1.41	-2.53	0.0446314	0.00734878	753.528	1.318	Y
-1.41	-0.81	3.09e-05	0.000369553	335.133	8.874	Y
-1.39	-1.98	0.00081831	0.000150828	813.555	1.174	Y
-1.38	-1.37	3.09e-05	3.23e-05	230.09	8.698	Y
-1.34	-0.98	0.00010916	0.000364197	329.053	3.283	Y
-1.34	-1.54	0.0264183	0.00967699	523.363	1.415	Y
-1.3	-1.4	0.000319796	0.000199952	129.079	13.229	Y
-1.29	-3.35	0.00296566	4.35e-05	136.038	3.667	Y
-1.19	-1.64	0.0303488	0.0068645	521.347	2.531	Y
-1.18	-1.13	2.98e-05	3.08e-05	663.111	8.138	Y
-1.13	-1.26	8.75e-05	4.95e-05	146.105	13.219	Y
-1.12	-1.01	0.00690834	0.0178651	245.145	1.301	Y
-1.11	-1.47	0.0060292	0.00261473	809.523	1.173	Y
-1.11	-1.16	3.09e-05	2.98e-05	663.107	8.143	Y
-1.11	-2.11	0.00198704	9.23e-05	276.025	10.843	Y
-1.1	-1.4	0.0033953	0.00136786	783.575	1.286	Y
-1.09	-1.48	0.00175201	0.000542982	384.121	7.213	Y
-1.09	-1.39	0.00148599	0.000502007	276.095	10.177	Y
-1.07	-1.32	0.00081964	0.000243405	404.001	9.868	Y
-1.05	-1.05	0.000835501	0.00086826	276.095	10.503	Y
-1.04	-1.59	0.000687628	8.89e-05	93.0576	12.617	Y
-1	-1.4	0.0365963	0.00509854	566.056	9.87	Y
-1	-1.07	0.00100132	0.000673719	222.067	9.625	Y
-1	-1.79	4.84e-05	6.65e-06	580.036	11.553	Y
-0.99	-1.28	0.00120522	0.000344188	264.104	10.872	Y
-0.99	-1.29	0.0080834	0.00136786	275.111	8.96	Y
-0.97	-0.65	0.000787646	0.0033917	132.09	12.353	Y
-0.96	-1.15	3.69e-05	2.71e-05	245.173	12.517	Y
-0.95	-1.56	0.000159558	2.76e-05	136.063	12.629	Y
-0.94	-1.1	0.000268504	0.000162622	132.09	13.709	Y
-0.94	-1.03	2.11e-05	1.76e-05	174.111	13.701	Y
-0.94	-1.52	0.00958809	0.000996912	785.591	1.29	Y
-0.94	-0.78	0.00182228	0.00555663	114.079	12.36	Y
-0.93	-1.25	0.000230456	6.21e-05	566.053	9.865	Y
-0.92	-1.08	0.031226	0.0160873	102.068	1.522	Y
-0.92	-1.01	0.00253443	0.00142128	185.993	10.411	Y
-0.92	-1.04	1.89e-05	1.3e-05	196.093	13.704	Y
-0.92	-0.75	0.000245067	0.000673719	131.094	4.373	Y
-0.91	-2.23	0.00158812	4.86e-05	721.507	1.306	Y
-0.91	-1.17	0.00148685	0.000572575	122.037	6.601	Y
-0.9	-0.62	8.44e-05	0.000589746	211.036	9.089	Y
-0.9	-1.25	0.000809359	0.000160171	262.08	10.606	Y
-0.86	-1.95	0.00175201	3.29e-05	152.034	4.608	Y
-0.86	-1.68	0.00868722	0.000453193	811.54	1.171	Y
-0.85	-1.06	0.00868722	0.00251178	164.047	6.612	Y
-0.85	-1.13	0.00115589	0.000286599	118.042	6.593	Y
-0.85	-0.99	0.00181315	0.000703117	810.527	1.172	Y
-0.84	-0.87	0.0252532	0.0145499	320.239	19.527	Y
-0.84	-0.87	0.0303306	0.0175866	131.058	7.644	Y
-0.83	-0.81	0.013297	0.0171504	522.991	11.806	Y
-0.83	-1.01	0.00147407	0.000682132	135.068	6.613	Y
-0.83	-1.12	0.00867494	0.00206717	146.036	6.6	Y
-0.82	-1	0.00100132	0.000364197	181.074	6.615	Y
-0.82	-1.24	0.011639	0.002602	282.256	1.259	Y
-0.82	1.15	0.000217139	3.29e-05	231.147	2.677	N
-0.81	-0.66	3.82e-05	8.89e-05	204.09	5.082	Y
-0.81	-0.78	0.00658986	0.00592064	165.079	3.613	Y
-0.8	-1.13	0.0010188	0.000341481	202.143	11.508	Y
-0.8	-0.7	0.00269795	0.00382738	147.089	6.895	Y
-0.79	-1.49	0.00029042	2.84e-05	148.037	8.998	Y
-0.78	-0.7	0.000519983	0.000814723	208.084	4.227	Y
-0.78	-0.98	0.000147259	5.06e-05	105.042	8.516	Y
-0.78	-0.63	0.000530432	0.00109589	226.071	5.061	Y
-0.78	-0.71	0.000188071	0.000300136	187.063	5.08	Y
-0.78	-1.17	0.0117577	0.00170694	761.524	1.175	Y
-0.75	-0.77	0.00998168	0.0113658	97.977	6.409	Y
-0.71	-0.74	0.00178202	0.00122747	131.069	7.756	Y
-0.71	-0.68	0.00409927	0.00425161	174.1	6.885	Y
-0.71	-1.14	0.0281455	0.00299962	787.533	1.167	Y
-0.7	-0.68	0.00523678	0.00592064	482.984	11.327	Y
-0.69	1.38	0.00563865	0.00038694	294.107	3.681	N
-0.66	-0.73	0.000599038	0.000238834	220.183	19.812	Y
-0.65	-0.95	0.00308834	0.000368299	169.998	8.969	Y
-0.65	-0.83	0.0419334	0.0337719	148.037	1.605	Y
-0.63	-1.38	0.0115312	0.000356231	238.132	2.455	Y
-0.62	-0.69	0.0290528	0.00778069	270.256	1.257	Y
-0.61	-0.83	0.000148548	4.22e-05	101.047	8.266	Y
-0.61	-0.63	0.000918802	0.000572575	483.967	10.993	Y
-0.61	-0.66	0.00940705	0.00389774	256.241	19.534	Y
-0.61	-0.63	0.00658986	0.00554502	404.003	10.989	Y
-0.61	-0.63	0.0242843	0.0137431	186.162	1.323	Y
-0.6	-0.6	0.00343937	0.0023208	165.046	6.775	Y
0.59	1.03	0.00940705	0.00120827	244.041	1.353	Y
0.59	1.28	0.044212	0.000754549	188.079	3.694	Y
0.62	1.2	0.0119304	0.00090547	219.11	1.535	Y
0.63	1.72	0.013297	0.000197316	163.031	1.574	Y
0.72	1.31	0.000925115	8.41e-05	244.088	2.622	Y
0.77	1.34	0.000776406	6.6e-05	169.05	7.558	Y
0.81	2.47	0.000573315	6.29e-06	169.005	7.633	Y
0.85	0.81	0.000530432	0.000673719	134.022	9.528	Y	+	Malate
1.05	1.32	0.000734858	0.000283479	216.046	1.388	Y
1.05	1.06	2.39e-05	2.67e-05	116.011	9.557	Y
1.05	1.6	0.0103036	0.00148958	366.35	1.202	Y
1.14	1	0.000260079	0.000405865	257.102	7.606	Y
1.15	0.72	0.00147407	0.00838686	770.513	1.17	Y
1.18	1.04	0.00036574	0.000633995	103.099	7.602	Y
1.21	1.04	4.3e-05	7.59e-05	172.014	7.604	Y
1.22	1.03	8.44e-05	0.000154992	257.104	7.606	Y
1.23	1.79	1.83e-05	2.99e-06	183.066	8.426	Y
1.24	1.04	0.000130113	0.000237656	259.106	7.6	Y
1.26	1.98	0.012942	0.00174838	451.143	10.362	Y
1.32	0.97	0.00399944	0.0131898	281.112	6.804	Y
1.44	1.46	5.73e-05	5.47e-05	202.03	1.437	Y
1.46	1.29	0.011304	0.00978225	481.989	9.996	Y	+	dTTP
1.52	2.27	0.000599602	0.000106483	162.053	8.138	Y
1.53	3.01	0.0133944	0.00136786	487.155	10.366	Y
1.55	0.94	0.00118503	0.0107516	879.582	1.166	Y
1.79	1.53	2.67e-07	1.78e-06	175.048	8.572	Y
1.85	2.37	0.000152638	5.77e-05	342.046	10.369	Y
1.88	1.6	1.2e-06	5e-06	131.058	8.572	Y
1.97	2.32	2.89e-05	1.76e-05	326.072	10.373	Y
2.13	1.1	0.00010916	0.00206717	243.085	5.225	Y	+	Cytidine
2.19	2.83	2.26e-05	7.74e-06	304.09	10.358	Y
2.21	2.05	2.39e-05	3.01e-05	205.989	2.556	Y
2.29	2.65	4.11e-06	1.28e-06	176.043	9.987	Y	+	Carbamoyl aspartate
2.29	4.08	0.0143346	0.000965414	274.008	10.019	Y
2.32	2.67	1.17e-06	2.91e-07	237.03	10.413	Y
2.38	2.92	6.52e-05	3.04e-05	426.152	7.562	Y
2.52	1.91	0.000917536	0.00438204	188.079	4.68	Y
2.55	1.74	0.00091781	0.00452532	378.131	6.464	Y
2.72	2.43	2.79e-10	5.53e-09	157.037	8.577	Y
2.8	1.67	2.11e-05	0.000117855	136.038	3.304	Y
2.9	2.18	0.000937694	0.00336389	853.566	1.178	Y
2.91	3.8	0.0151583	0.00315508	199.168	5.383	Y
2.95	4.24	0.00746595	0.00101795	402.058	10.652	Y
3.08	2.19	1.19e-05	2.98e-05	756.08	9.475	Y
3.1	1.54	0.00738969	0.038965	881.596	1.167	Y
3.16	3.31	2.35e-05	2.23e-05	130.11	10.762	Y
3.52	1.78	0.000107888	0.0016222	218.09	5.721	Y
3.74	2.86	5.09e-06	1.83e-05	111.043	3.878	Y	+	Cytosine
3.75	3.91	0.000466833	0.000364197	368.126	2.606	Y
3.77	3.6	2.98e-05	3.15e-05	156.017	3.51	Y	+	Orotate
3.87	3.01	0.000187578	0.000572575	227.09	3.879	Y	+	Deoxycytidine
4.59	3	1.01e-05	3.29e-05	145.11	7.93	Y
5.63	4.11	5.42e-11	7.34e-08	161.069	9.556	Y
8.59	7.12	1.78e-11	1.96e-11	259.046	9.72	Y
-3.27	-0.9	0.0344091	0.427672	129.042	8.275	N
-2.88	-2.89	0.0458137	0.0918391	779.546	1.434	N
-2.8	-1.25	0.0058948	0.0763891	307.084	8.467	N
-2.48	-1.34	0.0372334	0.310972	196.059	7.722	N
-2.21	-1.35	0.0136784	0.10186	399.333	1.433	N
-2.06	-1.75	0.0224699	0.0654419	767.584	1.28	N
-1.77	1.69	0.0812048	0.0210211	406.127	7.156	N
-1.74	0.00167434	0.000189192	NaN	726.494	6404940	N
-1.54	-1.82	0.0624245	0.0239495	481.315	2.498	N
-1.47	-0.29	1.6e-05	0.0123264	169.998	9.75	N
-1.41	-2.58	0.286853	0.00893333	741.527	1.343	N
-1.4	-1.59	0.0634689	0.0288177	521.348	1.416	N
-1.39	-1.61	0.0778609	0.0429879	495.331	1.445	N
-1.34	-0.66	0.0150998	0.123129	85.0526	7.645	N
-1.33	-2.7	0.305903	0.0238183	687.518	1.286	N
-1.29	-1.69	0.0571931	0.00849184	523.363	2.523	N
-1.27	-0.88	0.014159	0.0823052	612.151	10.468	N
-1.2	-0.42	0.000303328	0.0411915	262.08	8.372	N
-1.14	-1.64	0.0950559	0.0137264	715.517	1.235	N
-0.99	-0.58	0.00040384	0.00443033	131.07	9.086	N
-0.98	-0.57	0.00383714	0.0268772	196.059	6.943	N
-0.95	-5.07	0.696744	0.0198931	392.161	6.611	N
-0.95	-0.4	0.000270947	0.0104963	230.019	9.202	N
-0.94	-0.59	0.000245067	0.00193809	193.026	9.09	N
-0.93	-1.63	0.534919	0.0372055	741.53	1.247	N
-0.89	-0.55	0.00135262	0.00895473	665.123	8.008	N
-0.88	-0.58	5.33e-05	0.000364197	85.089	4.373	N
-0.87	-1.42	0.126006	0.0107023	743.55	1.208	N
-0.85	-1.15	0.106294	0.0315718	149.105	2.635	N
-0.85	-0.52	0.000721937	0.00764353	145.11	6.52	N
-0.85	-2.07	0.164541	0.00868707	717.528	1.287	N
-0.83	-0.6	0.000260079	0.00089206	122.058	4.583	N
-0.83	-0.45	0.00155949	0.0150837	665.127	8.009	N
-0.79	-1.37	0.185807	0.0358167	761.518	1.174	N
-0.78	-1.43	0.290172	0.0405354	183.126	1.518	N
-0.77	-1.39	0.230799	0.0195693	358.14	8.275	N
-0.75	-0.36	0.00159334	0.0210211	117.079	4.226	N
-0.75	-1.22	0.164903	0.0248889	241.168	1.435	N
-0.73	-0.55	0.00158304	0.00429593	145.052	5.074	N
-0.73	-0.48	0.000708754	0.00452573	129.043	3.454	N
-0.7	-2.39	0.356198	0.00730631	722.509	1.309	N
-0.68	-1.05	0.0566972	0.00913475	149.105	3.128	N
-0.68	-0.4	0.00215641	0.0101796	103.099	10.747	N
-0.67	-1.3	0.06567	0.00210254	759.575	1.295	N
-0.67	-1.19	0.0588003	0.0110481	701.539	1.299	N
-0.66	-0.94	0.106046	0.0244607	809.59	1.286	N
-0.65	-1.09	0.21278	0.0342001	106.078	1.364	N
-0.65	-0.83	0.0763567	0.0139086	787.54	1.174	N
-0.64	-1.11	0.121492	0.0232746	215.152	1.353	N
-0.64	-0.78	0.0833666	0.0301845	883.533	1.157	N
-0.63	-1.47	0.104053	0.0129728	117.079	2.585	N
-0.63	-1.2	0.70422	0.0479019	221.105	19.685	N
-0.62	0.52	0.000325901	0.00068056	155.035	8.412	N
-0.6	-0.9	0.106796	0.0229696	198.162	19.64	N
-0.6	-1.08	0.22736	0.0390032	124.089	1.368	N
-0.6	-0.78	0.0376409	0.00895473	705.528	1.298	N
-0.58	-0.89	0.0210378	0.00267859	275.188	19.616	N
-0.57	-0.74	0.000186406	4.95e-05	147.053	8.266	N
-0.57	-0.71	0.00399944	0.00184481	483.969	10.993	N
-0.57	1.46	0.00513306	0.000213422	231.147	1.569	N
-0.57	-0.81	0.00703718	0.00297305	86.0367	2.564	N
-0.56	-1.07	0.00246993	8.53e-05	248.064	10.647	N
-0.54	-0.7	0.00134344	0.000364197	149.051	4.673	N
-0.54	-0.71	0.0010188	0.000244332	103.045	4.677	N
-0.54	-0.9	0.0129166	0.00184704	281.271	19.742	N
-0.54	-0.73	0.000635036	0.000162622	132.024	4.673	N
-0.53	-0.69	0.0470743	0.00841419	172.147	1.334	N
-0.53	-0.77	0.00642357	0.00090547	392.293	1.43	N
-0.52	-0.71	0.00397431	0.000681546	189.1	1.574	N
-0.52	-0.66	0.000241572	6.6e-05	103.063	8.264	N
-0.5	-0.92	0.013297	0.00089206	187.12	19.706	N
-0.47	-0.78	2.26e-05	2.36e-06	206.167	1.44	N
-0.45	-0.97	0.0303306	0.00170694	303.24	19.643	N
-0.43	-0.73	0.0118124	0.000942995	294.107	8.268	N
-0.43	-0.8	0.00805106	0.000622992	150.068	2.489	N
-0.4	-0.74	0.0133271	0.000921545	171.126	19.709	N
-0.39	-0.71	0.0376872	0.00196853	181.04	5.227	N
-0.37	-0.61	0.0128361	0.00275873	238.132	2.558	N
-0.32	-0.66	0.00156458	6.18e-05	75.032	8.501	N
0.29	0.65	0.0122324	0.000272501	347.063	7.944	N
0.32	1.69	0.0240411	3.29e-05	338.1	8.421	N
0.35	1.87	0.0214007	2.92e-05	396.157	10.796	N
0.37	1.92	0.00350983	6.54e-06	109.02	7.94	N
0.43	1.06	0.0336825	0.000733375	398.121	8.495	N
0.45	1.04	0.020573	0.00107705	219.11	2.577	N
0.5	1.92	0.000925115	4.91e-06	125.015	7.632	N
0.52	-0.67	0.00269795	0.00173119	268.08	4.408	N
0.56	0.7	0.0385823	0.0186474	297.089	1.645	N
0.61	1.12	0.127172	0.00932139	202.132	5.365	N
0.75	1.55	0.0745861	0.0171542	262.116	9.322	N
0.85	0.46	0.00010916	0.0014828	290.122	9.897	N
2.76	0.71	0.000966932	0.228983	195.074	9.505	N
-3.06	-1.52	0.353186	0.605747	233.069	7.864	N
-2.63	-0.52	0.00273155	0.321979	292.019	5.765	N
-2.44	-2.25	0.0782382	0.0683133	136.074	3.5	N
-2.23	-1.87	0.0799548	0.0518122	743.544	1.279	N
-2.06	0.77	0.984149	0.941484	166.082	3.372	N
-1.97	-1.69	0.124091	0.173741	769.56	1.243	N
-1.83	-2.14	0.108345	0.0756789	743.544	1.206	N
-1.65	-1.01	0.168632	0.247211	155.069	9.169	N
-1.55	-1.4	0.124091	0.0874829	155.074	19.823	N
-1.44	-1.59	0.497378	0.178107	773.59	1.29	N
-1.42	-0.53	0.00815727	0.330984	408.179	5.076	N
-1.31	-2.31	0.692182	0.429015	703.517	1.335	N
-1.16	-1.26	0.157009	0.101357	453.286	1.431	N
-1.15	-0.26	0.00263729	0.392242	182.079	6.822	N
-1.12	-0.57	0.0151583	0.102439	612.154	10.467	N
-1.1	-1.86	0.972485	0.525579	887.564	1.217	N
-1.09	-1.04	0.0759473	0.0929681	541.06	8.138	N
-1.08	-1.33	0.250793	0.230152	635.488	2.449	N
-1.05	0.29	0.00746595	0.262761	113.048	2.953	N
-1.01	-0.8	0.55337	0.504595	326	1.37	N
-0.98	-1.23	0.313821	0.0863534	105.079	8.788	N
-0.96	-1.1	0.729732	0.618347	749.533	1.235	N
-0.95	-1.06	0.118493	0.123931	479.303	1.417	N
-0.94	-1.2	0.658774	0.21577	145.074	3.412	N
-0.93	-1.79	0.635804	0.131133	141.079	2.681	N
-0.93	-1.41	0.369513	0.116124	501.285	2.505	N
-0.92	-1.05	0.84294	0.784158	737.533	1.21	N
-0.92	-0.82	0.0771005	0.0783782	748.529	1.167	N
-0.92	-0.92	0.0763567	0.0790549	157.146	8.406	N
-0.92	-0.8	0.327153	0.106968	310.179	1.291	N
-0.91	-0.92	0.14393	0.140633	159.09	1.538	N
-0.9	-0.49	0.0233811	0.179693	135.054	3.123	N
-0.89	-1.71	0.401646	0.0552787	434.148	1.23	N
-0.88	-0.67	0.130588	0.116441	172.074	3.99	N
-0.85	-0.88	0.20122	0.125292	196.146	1.427	N
-0.84	-0.12	0.000427667	0.129098	488.106	8.849	N
-0.82	-1.7	0.585995	0.111153	141.115	2.572	N
-0.82	-0.64	0.163422	0.244502	260.03	8.973	N
-0.81	-1.33	1	0.653032	121.074	6.961	N
-0.77	-0.63	0.79859	0.604116	194.115	1.519	N
-0.76	-1.64	0.718719	0.125963	124.052	2.68	N
-0.75	-0.95	0.0807336	0.0504304	389.047	6.495	N
-0.75	-1.22	0.868222	0.112336	537.514	1.274	N
-0.74	-0.99	0.241259	0.0503903	169.11	1.367	N
-0.74	0.23	0.00666397	0.380356	285.132	7.035	N
-0.73	-0.24	0.00630345	0.210517	143.094	6.637	N
-0.72	-1.41	0.715476	0.141993	159.089	2.68	N
-0.72	-3.34	1	0.193213	312.194	1.311	N
-0.71	-1.51	0.652518	0.0992373	173.105	2.574	N
-0.71	-0.7	0.145598	0.0775478	859.533	1.156	N
-0.71	-1.18	0.288855	0.275726	287.281	1.671	N
-0.7	-0.5	0.0231381	0.0863628	147.089	5.332	N
-0.69	-1.15	0.679585	0.217175	294.184	1.291	N
-0.69	-0.08	0.00134344	0.897296	203.115	3.983	N
-0.68	-1.46	0.333375	0.061149	102.068	2.55	N
-0.67	-1.53	0.627618	0.304522	266.164	1.335	N
-0.67	-1.21	0.313324	0.160141	269.198	1.419	N
-0.66	-0.5	0.0421191	0.0641378	130.063	1.513	N
-0.65	-1.16	0.663356	0.109538	392.293	2.513	N
-0.65	-1.28	0.612003	0.0786388	201.136	1.517	N
-0.64	-0.4	0.00935901	0.057539	239.1	6.87	N
-0.64	-1.39	0.506074	0.0802771	215.152	2.56	N
-0.64	-1.48	0.752429	0.117189	123.105	2.575	N
-0.63	-1.45	0.811971	0.179033	155.094	1.525	N
-0.63	-0.79	0.617531	0.334258	745.563	1.221	N
-0.63	-0.76	0.736693	0.246231	233.069	1.696	N
-0.61	-0.64	0.166432	0.0669515	323.209	19.675	N
-0.58	-0.64	0.0769427	0.0137264	241.276	20.366	N
-0.58	-0.48	0.0118757	0.0191285	128.058	7.847	N
-0.55	-0.46	0.0400569	0.0311044	242.225	1.277	N
-0.55	-0.51	0.00283548	0.00226192	131.094	4.025	N
-0.54	-0.99	0.316385	0.0387831	807.575	1.287	N
-0.53	-1.01	0.0805638	0.00983824	284.272	19.546	N
-0.53	-0.97	0.256664	0.033443	92.0625	1.363	N
-0.52	-0.36	0.0137958	0.0258602	167.983	10.718	N
-0.51	0.47	0.000799995	0.00184704	147.053	3.676	N
-0.51	-0.78	0.230008	0.0212028	170.105	1.591	N
-0.51	-0.84	0.0948926	0.0085037	326	19.638	N
-0.5	-1.07	0.23038	0.0254927	171.126	1.363	N
-0.5	-1.04	0.0807336	0.0085037	249.172	19.687	N
-0.5	-0.55	0.00622186	0.00279053	119.058	7.398	N
-0.49	-1.02	0.202413	0.0318646	134.109	1.357	N
-0.49	-0.64	0.119939	0.0199235	256.241	1.265	N
-0.49	-0.48	0.00268126	0.00311544	113.059	3.247	N
-0.48	-0.94	0.274964	0.0470088	234.199	19.81	N
-0.48	-0.71	0.450274	0.0499772	329.256	19.705	N
-0.48	-0.72	0.0538149	0.00575239	330.145	7.399	N
-0.47	-0.74	0.056645	0.00501513	206.167	19.771	N
-0.47	-0.72	0.0600676	0.00609971	113.993	2.438	N
-0.47	-0.63	0.120877	0.0209474	279.255	19.737	N
-0.46	-1.04	0.11464	0.00443033	837.549	1.164	N
-0.45	-0.73	0.0638379	0.00975143	82.053	2.463	N
-0.45	-1.14	0.257663	0.0200011	229.167	1.354	N
-0.45	-4.57	0.404948	0.0241694	199.157	1.329	N
-0.45	-0.93	0.239474	0.0315718	194.13	1.364	N
-0.44	-0.93	0.112504	0.01031	204.078	19.673	N
-0.44	-0.78	0.0574524	0.00312611	220.183	2.459	N
-0.43	-0.47	0.0064887	0.00347731	161.069	8.525	N
-0.43	-0.57	0.00160103	0.000458911	101.047	7.399	N
-0.43	-0.88	0.230008	0.036422	162.104	1.361	N
-0.42	-0.73	0.143006	0.0236202	130.027	2.411	N
-0.41	-1.32	0.0999229	0.00322511	689.539	1.296	N
-0.41	-1.02	0.0995268	0.015561	390.276	1.302	N
-0.41	-0.45	0.00421727	0.00396694	85.089	4.024	N
-0.41	-1.26	0.0853445	0.000364197	179.058	2.584	N
-0.41	-1.04	0.278391	0.030796	329.256	1.36	N
-0.4	-0.44	0.00215641	0.0014329	140.983	16.211	N
-0.4	2.23	0.356975	0.000364197	356.089	3.65	N
-0.4	-0.43	0.0108645	0.00389413	199.095	2.979	N
-0.4	-0.49	0.025142	0.0179332	324.146	3.246	N
-0.39	-0.33	0.0229422	0.0477048	519.325	1.419	N
-0.39	-0.95	0.213	0.0232859	180.115	1.358	N
-0.38	-0.97	0.435001	0.0479019	148.125	1.363	N
-0.38	-0.98	0.285472	0.0405337	108.094	1.366	N
-0.37	-1.03	0.281155	0.0346298	120.094	1.363	N
-0.36	-0.9	0.238365	0.0312135	152.083	1.365	N
-0.36	-1.1	0.355551	0.0327604	208.146	1.353	N
-0.36	-0.77	0.0876638	0.00913475	88.0524	2.565	N
-0.36	-0.71	0.108073	0.00838686	314.15	1.674	N
-0.35	-1.21	0.293181	0.0337241	187.121	1.366	N
-0.35	-1.32	0.534919	0.0461109	201.136	1.363	N
-0.35	-1.22	0.433887	0.0479019	271.214	1.357	N
-0.34	-1.01	0.327426	0.0217341	256.241	2.468	N
-0.34	-0.74	0.240677	0.0277946	282.256	2.459	N
-0.34	-1.2	0.360475	0.00261473	890.585	1.173	N
-0.34	-0.22	0.0248355	0.046731	475.298	1.434	N
-0.34	-0.23	0.000424192	0.00285508	146.022	9.165	N
-0.32	-0.78	0.212375	0.0112077	244.07	5.376	N
-0.31	-0.98	0.347295	0.0390032	141.115	1.365	N
-0.31	-0.91	0.395255	0.0265691	199.157	1.454	N
-0.3	-1.03	0.344839	0.0260001	143.167	22.456	N
-0.3	-0.63	0.070474	0.00286102	278.151	19.676	N
-0.3	-0.27	0.00816473	0.0160387	102.032	9.164	N
-0.3	-1.02	0.301593	0.0074775	357.156	8.121	N
-0.3	-2.09	0.432367	0.00727435	661.503	1.295	N
-0.29	-0.94	0.336406	0.0433807	176.12	1.358	N
-0.29	-0.92	0.420443	0.0124099	182.13	1.437	N
-0.28	-0.85	0.106796	0.00137096	536.044	9.775	N
-0.28	-1.01	0.542782	0.0483773	171.126	1.494	N
-0.26	-0.83	0.3247	0.0445171	134.073	1.364	N
-0.25	-1.1	0.186955	0.000308606	179.058	1.67	N
-0.24	-0.93	0.396591	0.0399504	239.188	1.396	N
-0.24	0.46	0.0365613	0.00194727	161.069	2.7	N
-0.22	-0.68	0.106364	0.002602	89.0476	7.763	N
-0.2	-0.92	0.617531	0.00302489	767.546	1.205	N
-0.18	-0.85	0.714255	0.00252901	100.063	8.127	N
-0.18	0.33	0.0186973	0.00172591	180.064	9.276	N
-0.11	-1	0.838496	0.00148958	789.55	1.163	N
-0.09	-1	1	0.00643954	789.556	1.174	N
-0.06	-0.83	0.75977	0.000452307	146.069	8.122	N
-0.05	-0.89	1	0.0136171	339.997	11.274	N
-0.04	0.69	0.889717	0.0068645	161.069	1.635	N
0.1	-0.82	1	0.02733	233.069	9.172	N
0.1	0.68	0.468	0.000240815	370.105	6.911	N
0.15	0.37	0.0400569	0.0010226	324.036	8.84	N
0.16	-0.69	0.472505	0.002602	128.059	8.118	N
0.16	0.73	0.251001	0.00680772	403.018	10.443	N
0.29	0.26	0.00690834	0.0100558	189.064	8.27	N
0.3	-0.84	0.376833	0.0129728	339.995	11.277	N
0.43	0.37	0.0139917	0.0227603	118.027	8.903	N
0.43	0.63	0.17663	0.0422192	191.062	1.518	N
0.44	-0.32	0.00946363	0.0332077	192.027	10.933	N
0.49	-0.68	0.373176	0.0332915	129.042	8.131	N
0.59	0.81	1	0.975242	496.05	6.527	N
0.6	0.82	0.232333	0.0780715	255.088	1.538	N
0.64	1.46	1	0.391719	441.05	6.515	N
0.64	0.44	0.0206988	0.110327	394.153	8.442	N
0.69	0.81	0.240016	0.298152	855.576	1.272	N
0.69	-0.24	0.0173195	0.482783	674.491	1.177	N
0.74	-0.61	1	0.828227	839.571	1.238	N
0.84	0.8	0.265821	0.678192	777.569	1.205	N
0.88	-0.22	0.00266047	0.146692	174.017	10.549	N
0.89	1.31	0.905027	0.466097	725.535	1.281	N
0.89	0.32	0.00296296	0.142103	914.591	1.169	N
1.01	0.08	0.000920788	0.468335	260.03	10.132	N
1.01	-0.38	0.00313847	0.177519	130.027	10.545	N
1.19	-0.92	0.958587	0.63479	783.575	2.397	N
1.25	-0.12	0.00214836	0.784581	296.049	10.932	N
1.51	0.86	0.104053	0.306169	863.638	1.27	N
1.7	2.81	0.890805	0.965472	188.066	3.35	N
1.89	0.91	0.768773	0.997401	334.088	7.919	N
1.93	-0.64	0.323087	0.732789	342.116	8.884	N
2.05	1.34	0.955253	0.955183	138.043	4.224	N
2.09	1.55	0.237096	0.192476	805.587	1.345	N
2.11	1.52	0.0512613	0.190552	739.517	1.245	N
2.73	1.28	0.353186	0.671008	789.55	1.364	N
2.98	-0.76	0.190464	0.592585	364.097	8.866	N
4.21	-0.67	0.330116	0.975805	252.114	3.618	N
4.47	2.56	0.356724	0.784158	723.518	1.294	N
-1.32	0.37	0.423825	1	759.576	1.491	N
-1.25	-0.32	0.0505313	0.808032	189.083	1.467	N
-1.05	0.21	0.984149	0.700121	259.045	8.509	N
-1.04	-0.58	0.237096	0.458839	148.074	2.563	N
-1.03	-0.31	0.174464	0.578471	203.115	2.58	N
-1.02	-0.51	0.0592281	0.204018	330.278	1.257	N
-1.01	-0.24	0.0942592	0.911657	161.051	2.554	N
-0.91	-0.25	0.750066	1	212.178	1.323	N
-0.83	-0.4	0.985776	1	312.177	1.231	N
-0.83	-0.45	0.491576	0.925799	177.046	1.522	N
-0.81	-0.05	0.182931	0.966763	161.051	1.52	N
-0.77	0.28	0.0789454	0.47178	194.043	7.85	N
-0.76	-0.49	0.869156	1	168.001	2.513	N
-0.72	0.06	1	0.995678	266.156	1.241	N
-0.69	-0.46	1	1	326.192	1.223	N
-0.68	-0.46	0.183883	0.446337	148.074	1.534	N
-0.68	-0.53	0.0762072	0.0961884	376.166	3.614	N
-0.66	-0.12	0.191969	1	301.297	2.542	N
-0.66	-0.13	0.837076	0.833058	717.534	1.221	N
-0.65	-0.22	0.421464	0.48811	833.59	1.28	N
-0.61	-0.56	0.671232	0.325344	144.079	1.519	N
-0.6	-0.08	0.137715	0.513978	228.209	1.284	N
-0.6	-1.49	0.724831	0.123129	155.094	2.575	N
-0.6	-1.3	0.651107	0.0853932	201.136	2.566	N
-0.59	-0.44	0.0174087	0.0772031	745.089	10.601	N
-0.59	-1.22	0.372303	0.054786	269.2	1.371	N
-0.58	-0.8	0.168336	0.256514	188.106	1.536	N
-0.58	-1.43	0.599349	0.0861453	229.168	2.529	N
-0.57	-0.6	0.464174	0.155707	174.126	1.484	N
-0.57	-1.82	0.734598	0.179033	127.063	3.416	N
-0.57	-0.97	1	0.832731	233.069	8.862	N
-0.57	-0.75	0.179745	0.105779	244.193	19.8	N
-0.57	-0.71	0.169943	0.15772	805.559	1.286	N
-0.56	-1.33	0.79129	0.139874	187.121	2.566	N
-0.56	-1.28	0.798197	0.107999	733.559	1.29	N
-0.55	-0.67	0.792678	0.933597	529.318	1.383	N
-0.55	-0.83	0.205428	0.0690879	835.534	1.164	N
-0.55	-1.45	0.722115	0.605883	206.151	1.423	N
-0.54	-1.25	0.457384	0.0776705	243.183	1.421	N
-0.54	-1.3	0.534919	0.0605338	229.167	1.472	N
-0.53	-1.3	0.356198	0.0583802	243.184	2.419	N
-0.49	0.02	0.0082438	0.336741	159.126	6.474	N
-0.49	-2.12	0.862114	0.181666	141.115	1.521	N
-0.48	-0.57	0.109497	0.0227244	132.053	8.203	N
-0.47	-0.81	0.349474	0.109889	297.266	1.37	N
-0.47	-0.26	0.0232173	0.0811883	160.121	12.505	N
-0.46	-0.69	0.234146	0.05838	158.095	1.51	N
-0.46	-1.79	0.984149	0.388375	152.083	1.526	N
-0.46	-1.43	0.652518	0.0732262	183.126	2.569	N
-0.44	-0.88	0.740393	0.0863534	287.245	19.641	N
-0.44	4.72	0.985175	0.0526545	166.048	6.677	N
-0.44	-0.81	0.53303	0.272818	283.289	1.391	N
-0.43	-0.66	0.10814	0.0540781	129.151	6.344	N
-0.42	-0.96	0.358443	0.0644683	154.099	1.365	N
-0.42	-0.69	0.353719	0.0605338	284.272	1.247	N
-0.42	-1.2	0.899508	0.219353	169.11	1.52	N
-0.41	-0.97	0.729732	0.1166	187.121	1.519	N
-0.41	-1.1	1	0.604195	701.534	1.294	N
-0.41	-0.45	0.116396	0.0423237	267.096	2.951	N
-0.41	-0.71	0.500669	0.0641378	414.203	19.641	N
-0.41	-0.7	1	0.896498	267.095	9.499	N
-0.4	-0.8	0.486382	0.277159	255.257	1.414	N
-0.4	-0.74	0.905027	0.482783	155.095	2.49	N
-0.39	-1.17	0.822875	0.165882	169.11	2.569	N
-0.38	-0.97	0.726463	0.149612	375.224	1.35	N
-0.38	-1.3	0.587457	0.0798771	215.152	1.511	N
-0.37	-2.41	1	0.522776	215.117	1.505	N
-0.37	-0.33	0.0255563	0.0640484	97.977	9.327	N
-0.36	-1.42	0.590848	0.0597209	257.2	1.384	N
-0.36	-1.21	0.733697	0.0567644	157.11	1.514	N
-0.35	-0.88	0.408663	0.0783165	116.084	1.356	N
-0.34	-1.57	0.928149	0.13991	173.105	1.527	N
-0.33	-1.02	0.984149	0.34022	501.287	1.398	N
-0.32	-0.64	0.326201	0.0641378	113.993	1.254	N
-0.32	-0.74	0.539509	0.186496	106.078	1.519	N
-0.32	-1.26	0.596786	0.0657845	257.199	1.382	N
-0.31	-0.56	0.0955459	0.0085037	255.256	19.759	N
-0.28	-1.11	0.592174	0.0859899	271.215	1.358	N
-0.27	-0.53	0.556613	0.0346298	837.555	1.17	N
-0.27	1.17	0.91995	0.782635	609.377	1.216	N
-0.26	-0.76	0.642891	0.166902	160.038	7.816	N
-0.24	-0.82	0.286885	0.0690976	222.089	19.657	N
-0.24	-0.7	0.932901	0.264068	116.048	2.564	N
-0.23	-0.68	0.666383	0.0698368	130.1	1.458	N
-0.23	-0.6	0.0641195	0.00068056	246.136	2.812	N
-0.22	-0.84	0.972485	1	94.078	1.428	N
-0.22	-0.34	0.0644534	0.022245	134.022	9.143	N
-0.22	-0.07	0.0138835	0.471757	129.079	2.456	N
-0.22	-0.93	0.515692	0.0501873	108.094	1.491	N
-0.21	-1.42	0.97413	0.73094	675.518	1.431	N
-0.21	-0.7	1	0.226459	781.559	1.291	N
-0.2	-1.53	0.97326	0.0539603	713.498	1.333	N
-0.2	-0.52	0.219755	0.0274203	317.292	19.652	N
-0.2	-0.24	0.119939	0.0419582	506.996	10.255	N
-0.17	-0.35	0.171121	0.0164732	398.136	9.175	N
-0.15	-0.79	0.645818	0.0957359	146.058	1.374	N
-0.14	-0.92	1	0.0993736	193.074	1.519	N
-0.12	-0.73	0.698485	0.169352	728.574	1.291	N
-0.11	-1.03	0.684413	0.10582	285.23	1.343	N
-0.1	0.66	1	0.485994	665.303	1.227	N
-0.09	-0.79	0.663356	0.0956294	154.099	1.491	N
-0.08	-1.02	0.811971	0.336741	785.524	1.185	N
-0.08	0.5	0.379092	0.009432	219.075	8.156	N
-0.06	-0.79	1	0.0767405	172.11	1.437	N
-0.05	0.75	1	0.0732262	89.0476	8.284	N
-0.04	-0.74	0.866066	0.124799	116.048	1.551	N
-0.04	-0.68	1	0.671008	742.458	1.242	N
-0.04	0.41	1	0.0085037	161.105	6.406	N
-0.03	0.21	0.807094	0.0301845	427.029	9.336	N
0.01	-0.78	0.829525	0.799542	723.517	2.19	N
0.03	0.57	0.963495	0.0165712	857.59	1.28	N
0.05	-1.52	0.687635	0.0566872	675.517	1.312	N
0.05	-0.82	0.905027	0.561592	765.565	1.273	N
0.1	-1.24	0.84294	0.534686	719.543	2.508	N
0.1	1.83	0.984149	0.828227	230.152	1.3	N
0.13	2.07	1	0.777819	833.591	2.428	N
0.13	-0.84	1	0.507247	635.488	1.306	N
0.14	-0.63	0.669471	0.339159	877.565	1.16	N
0.15	0.5	0.587003	0.0395758	268.032	6.749	N
0.16	0.76	0.8985	0.125063	558.149	7.923	N
0.21	-0.7	0.496878	0.799542	173.999	1.739	N
0.26	-1.39	1	0.192769	733.561	2.918	N
0.4	-0.96	0.349864	0.0683424	605.444	1.29	N
0.47	0.01	0.000543599	0.914144	87.0319	8.569	N
0.48	-0.07	0.00237643	0.337405	133.037	8.577	N
0.51	0.01	0.0324224	0.762758	912.577	1.172	N
0.54	0.26	0.0223975	0.321894	839.57	1.169	N
0.55	-1.47	0.580469	0.356058	697.501	1.302	N
0.6	-0.25	0.079094	0.131555	112.016	10.935	N
0.61	-0.57	0.329611	0.921843	751.549	2.172	N
0.63	0.25	0.49041	0.970899	813.621	1.281	N
0.67	0.38	0.641214	0.957924	778.574	1.269	N
0.68	-0.28	1	0.714077	122.037	1.576	N
0.71	0.54	0.698485	0.997212	702.566	2.397	N
0.73	0.38	0.354966	0.859981	723.523	1.275	N
0.81	-0.53	0.675279	0.640017	745.492	1.33	N
0.87	0.1	1	1	594.369	1.252	N
0.93	0.58	0.283192	0.478033	851.568	1.169	N
0.98	0.44	1	1	371.304	1.374	N
1.16	-0.16	0.074547	1	133.038	9.185	N
1.34	0.08	0.106364	0.849105	776.558	1.172	N
1.56	-0.09	0.327341	1	247.948	10.948	N
1.77	0.2	0.421104	0.999725	314.15	7.98	N
2.08	0.58	0.899984	1	177.115	9.189	N
2.92	-0.58	0.274964	0.909756	342.115	8.885	N
-0.59	-0.57	0.688179	0.673222	184.147	1.35	N
-0.58	-0.24	0.888618	0.975805	723.519	2.433	N
-0.59	-0.46	0.93341	1	745.095	10.598	N
-0.56	0.01	0.236974	0.698799	238.141	1.513	N
-0.55	-0.5	0.299145	0.525579	242.225	19.546	N
-0.55	-0.51	0.0552145	0.115504	129.043	1.827	N
-0.54	-0.45	0.0790028	0.0777189	120.042	3.221	N
-0.53	0.44	0.96579	1	422.234	1.208	N
-0.53	-0.35	0.0574857	0.142103	182.069	2.996	N
-0.52	-0.03	0.0594339	0.663067	426.087	9.908	N
-0.5	-0.56	0.541698	0.434274	206.167	2.473	N
-0.49	-0.28	0.0778609	0.129438	164.068	2.605	N
-0.45	-0.49	0.724831	0.621641	240.137	1.281	N
-0.45	-0.11	0.984149	0.853979	215.056	8.521	N
-0.45	-0.1	0.384337	1	299.282	1.704	N
-0.42	-0.28	0.384758	0.607716	747.522	1.17	N
-0.42	-0.47	0.401932	0.200205	858.53	1.165	N
-0.41	-0.25	0.142939	0.628842	158.044	6.756	N
-0.4	-0.3	0.217009	0.317695	214.194	1.298	N
-0.39	-0.21	0.714836	0.459327	121.089	2.498	N
-0.37	0.34	0.778316	0.66518	194.021	6.74	N
-0.36	-0.26	0.319743	0.714897	214.157	1.358	N
-0.35	-0.18	0.0577563	0.373788	177.943	9.324	N
-0.34	-0.34	0.217753	0.239381	200.178	1.305	N
-0.34	-0.1	0.866188	1	831.575	1.289	N
-0.33	-0.28	0.185772	0.233066	81.982	6.446	N
-0.33	-0.44	0.337156	0.18828	130.063	2.56	N
-0.31	-0.41	0.353186	0.235326	89.0475	7.159	N
-0.3	-0.23	1	0.963319	278.151	1.358	N
-0.28	-0.02	0.135433	1	277.861	16.195	N
-0.28	0.45	0.318603	0.16996	443.024	10.972	N
-0.27	0.04	0.410242	0.396822	334.099	1.386	N
-0.26	-0.24	0.874077	0.774853	131.058	1.597	N
-0.25	-0.03	0.0571997	1	218.09	3.503	N
-0.23	0.27	0.479477	0.214549	240.024	8.979	N
-0.22	-0.11	1	1	161.068	4.148	N
-0.22	-0.39	0.872035	0.239381	156.115	1.388	N
-0.21	-0.17	0.058248	0.06505	169.074	2.582	N
-0.18	-0.45	1	0.805843	795.611	1.247	N
-0.18	-0.1	0.209868	0.570897	243.903	16.217	N
-0.16	-0.55	0.472266	0.261787	255.255	1.427	N
-0.15	0.21	0.911014	0.109879	131.058	2.585	N
-0.15	-0.54	0.837846	0.216037	116.084	1.512	N
-0.15	-0.54	0.96132	0.364627	309.078	8.186	N
-0.15	-0.17	0.498009	0.645346	135.054	10.29	N
-0.15	0.02	0.559119	0.950307	217.131	3.149	N
-0.14	0.28	0.415382	0.997212	179.08	4.228	N
-0.13	-0.53	0.792678	0.0642669	207.162	19.689	N
-0.13	-0.54	0.729732	0.345354	297.268	1.368	N
-0.13	-0.45	0.76361	0.104262	158.131	1.357	N
-0.12	-0.51	0.689085	0.38881	283.287	1.412	N
-0.12	-0.31	0.984149	0.975242	664.411	1.259	N
-0.11	-0.22	1	0.725869	885.548	1.157	N
-0.1	-0.24	0.98986	0.349223	427.03	10.252	N
-0.09	0.09	0.975325	0.55178	217.131	1.707	N
-0.09	-0.38	1	0.075905	290.009	9.101	N
-0.09	-0.52	0.58799	0.183465	327.24	1.366	N
-0.08	-0.37	0.60549	0.315478	313.262	1.373	N
-0.05	-0.25	0.938226	0.873769	332.161	6.954	N
-0.01	-0.51	0.856131	0.0767405	785.157	6.574	N
0.04	0.33	0.784198	1	709.439	1.235	N
0.06	0.2	0.627618	0.267423	88.016	2.57	N
0.08	-0.47	0.928149	0.933597	279.256	1.387	N
0.09	-0.45	0.884793	0.17277	144.115	1.398	N
0.1	-0.08	1	0.909756	404.003	10.119	N
0.1	0.12	0.481861	0.48834	90.0317	2.849	N
0.1	0.17	1	0.566425	135.055	9.177	N
0.13	0.06	0.687699	0.86299	834.529	1.176	N
0.14	0.02	0.314987	0.986555	321.069	12.366	N
0.15	0.17	0.554255	0.220689	466.312	1.175	N
0.15	-0.32	1	0.933597	805.587	1.247	N
0.16	0.21	0.14106	0.10919	140.058	3.754	N
0.18	-0.23	0.382238	0.502308	702.565	1.312	N
0.18	-0.39	0.984149	0.999725	309.302	1.388	N
0.18	-0.12	0.972485	0.822204	199.157	19.628	N
0.18	-0.03	0.389171	0.832168	135.055	2.565	N
0.21	-0.47	1	0.127722	645.51	1.305	N
0.21	-0.09	0.382238	0.759914	352.108	2.669	N
0.22	-0.29	0.723837	0.356058	835.54	1.175	N
0.22	0.18	0.549239	0.359109	297.089	2.568	N
0.23	-0.29	0.654956	0.685734	647.49	1.281	N
0.24	-0.3	0.972485	0.965478	281.272	1.386	N
0.24	0.01	0.972994	0.670031	144.042	5.088	N
0.25	0.27	0.715933	1	795.615	1.247	N
0.26	-0.12	0.872639	0.975805	799.607	1.261	N
0.27	-0.24	0.450274	1	90.0317	1.911	N
0.29	-0.03	0.200336	1	335.079	7.554	N
0.3	-0.32	0.984149	0.997212	281.271	1.4	N
0.31	0.29	0.155105	0.124781	168.029	6.649	N
0.37	-0.4	1	0.789746	124.089	1.525	N
0.39	-0.26	0.981232	0.980268	309.304	1.377	N
0.39	-0.16	1	0.577749	122.037	2.56	N
0.41	-0.24	0.975857	0.97981	343.273	1.389	N
0.46	-0.03	0.428121	0.8469	839.564	1.161	N
0.52	0.39	0.860975	0.784581	92.0474	3.516	N
