# Supplementary material for: The pathogenesis of mesothelioma is driven by a dysregulated translatome
Source: Nat Commun. 2021 Aug 13;12:4920. doi: 10.1038/s41467-021-25173-7 (PMC8363647; doi:10.1038/s41467-021-25173-7)
Supplement: Supplementary file 6 — Supplementary Data 4 [file 41467_2021_25173_MOESM6_ESM.xlsx]

## Sheet: Sheet1
Show label	Compound	Student's T-test Significant az2014_veh	-Log Student's T-test p-value az2014_veh	Student's T-test Difference az2014_veh
	3-hydroxybutyric acid	+	2.10096	-0.579684
+	4,5-dihydroorotic acid	+	2.37846	-1.59535
	acetyl-aspartate	+	1.75702	-0.425116
	acetyl-carnitine	+	2.33405	-0.625134
	Adenine		0.0633627	-0.0698028
	Adenosine		0.0958705	0.105179
+	alpha-KG	+	2.05298	-0.899845
	Alanine		0.424193	0.031683
+	AMP	+	1.44178	-0.321391
	Arachidonic acid		0.325385	-0.18432
+	Arginine	+	1.34021	0.299969
	Argininosuccinate		0.0902638	-0.0252186
+	Asparagine	+	2.00243	0.189837
	Aspartate		0.390715	-0.104502
	ATP		1.2639	-0.344304
	Butyryl-carnitine	+	1.9318	-1.20497
+	Carbamoyl aspartate	+	1.61513	-1.3625
	Carnitine	+	2.09772	-0.648015
	CDP		1.04511	-0.732789
	Cis-aconitate		0.741808	0.167682
	Citrate		0.205402	0.0439609
	Citrulline		1.12566	0.394057
	Creatine	+	1.7158	-0.763747
+	CTP	+	1.37172	-0.531666
	Cystathionine	+	1.33923	-0.503685
	Cystine		0.730217	0.14298
	Cytidine		0.721955	0.28364
+	dATP	+	2.20489	-1.02078
	dGDP		1.06964	-0.390832
	dGTP		1.17083	-0.332079
+	dTMP	+	2.04034	-1.36737
+	dTTP	+	1.80079	-0.880947
	Glucose 6 phosphate		0.288311	-0.146458
+	GDP	+	1.45103	-0.347823
	Glutamine		0.201854	0.0243632
+	Glutamate	+	1.78765	-0.324065
	Glucosamine		0.862366	-0.255645
	Glucosamine phosphate	+	1.82137	-0.395826
	Glycine		0.135812	0.0412947
	GMP		0.277323	-0.107746
	GSH	+	1.59972	-0.427121
	GSSG		0.824335	-0.443612
	Guanosine		1.01378	0.559905
	IMP		0.373581	-0.439231
+	Isoleucine	+	1.7193	0.360819
	Lactate	+	1.37248	-0.546277
+	Leucine	+	1.80374	0.341831
	Linoleic acid		0.25858	0.141058
+	Lysine	+	1.74298	0.595986
+	Malate	+	1.67674	-0.674462
+	Methionine	+	1.98098	0.450953
	NAD+	+	1.45619	-0.260117
	NADH		0.922182	-0.322986
	NADP+		1.12626	-0.558089
	NADPH		0.332104	-0.199126
	Oleic acid		0.136982	0.0971545
	Ornithine		1.07237	0.286846
	Orotate		0.804074	-1.30942
+	Orotidine	+	1.77921	-1.14741
	Palmitic acid		0.213607	-0.228995
	PEP		0.615067	-0.517905
+	Phenylalanine	+	2.30966	0.383988
	Proline		1.11627	-0.156996
	Pyruvate	+	1.9747	-0.7138
	S-Adenosyl-L-Homocysteine	+	1.70316	-0.296571
	S-Adenosyl-L-Methionine	+	1.57642	-0.472009
	Sedoheptulose-7-phosphate		1.22994	-0.433537
+	Serine	+	2.11499	0.364223
	Stearic acid		0.139513	-0.163953
+	Succinic acid	+	2.15892	-0.654563
+	Taurine	+	2.5336	-1.00163
	Threonine		1.08033	0.176895
+	Tryptophan	+	2.86828	0.403755
+	Tyrosine	+	2.7154	0.380702
+	UMP	+	1.72474	-0.680932
	Urate	+	1.64105	-0.48649
	Uridine		1.01705	0.523207
+	UTP	+	1.31267	-0.613202
+	Valine	+	1.97175	0.532958
	Xanthine		0.604511	-0.441007
